# Supplementary material for: Transcriptome analysis of human brain microvascular endothelial cells response to Neisseria meningitidis and its antigen MafA using RNA-seq
Source: Sci Rep. 2019 Dec 10;9:18763. doi: 10.1038/s41598-019-55409-y (PMC6904618; doi:10.1038/s41598-019-55409-y)
Supplement: Supplementary file 1 — Supplementary dataset 1 [file 41598_2019_55409_MOESM1_ESM.xlsx]

## Sheet: BMEC incubated with N. meningit
Total number of filtered genes from BMECs incubated with intact N. meningitidis
ENSEMBLGENE	logFC	unshrunk.logFC	logCPM	PValue
ENSG00000000003	-0.906162417450293	-0.907726704344404	4.55784562765263	0.141092329071527
ENSG00000000419	0.0964688268706275	0.0965755810905785	4.75884160081467	0.902259332885513
ENSG00000000460	-0.139030011267945	-0.140418476913703	1.78283949599537	0.860699733096081
ENSG00000000971	-0.324618330205465	-0.324711140024233	6.93339904926035	0.676355893663526
ENSG00000001036	-0.358448307320772	-0.35874959973721	5.46240751873903	0.642259458490259
ENSG00000001084	-0.623286046033319	-0.624932136175178	4.10063406695083	0.381325421945627
ENSG00000001167	0.342529738621632	0.343454627219101	3.65316649620843	0.65640738995721
ENSG00000001461	-1.37750942749369	-1.37873258064891	5.25994172829663	0.00237671569574871
ENSG00000001497	0.0137741940721901	0.0137863415118602	4.67498897792323	0.985861001740967
ENSG00000001617	0.326498530762989	0.326585571355063	6.48740707043052	0.67219759782393
ENSG00000001629	1.20594198866387	1.2062348563716	7.12430656326991	0.00723276134230339
ENSG00000001631	0.0313984482566816	0.0314282283023208	4.98918278753789	0.968016661540986
ENSG00000002016	0.319394172934258	0.32124750966826	2.61476163141498	0.680524747591734
ENSG00000002079	1.39090138910769	1.55727763918042	1.05490461080546	0.231737423811992
ENSG00000002330	-1.57494124462652	-1.57967860629949	3.74084337928392	0.00153652811428825
ENSG00000002549	2.3266539631666	2.32677763011258	9.73005739619712	1.99044642537784e-11
ENSG00000002586	0.412812806004214	0.412923067443597	6.96131386610763	0.586910381285892
ENSG00000002822	-0.654731969376909	-0.655829698241757	4.2649598114425	0.349987933459556
ENSG00000002834	0.481386726099148	0.482001231103544	4.45423063770875	0.517696775125556
ENSG00000002919	-0.0668963208805586	-0.0670011448093384	4.37792809496501	0.933616601301356
ENSG00000003056	0.405411759028602	0.405852968200504	4.84920626132048	0.593722488965193
ENSG00000003147	-0.161232004870215	-0.1618890687397	3.23690852034033	0.838436804836198
ENSG00000003249	-0.535285490837391	-0.536334819354925	3.89935800565336	0.467432551933276
ENSG00000003393	0.172146707168763	0.172370778171709	4.64452839968702	0.826883511796552
ENSG00000003400	1.27010079073923	1.27148315770933	4.91978088808185	0.00632598668309827
ENSG00000003402	2.14133690863637	2.14150455497399	9.10057166263252	4.94589187186083e-10
ENSG00000003436	1.04405338867609	1.04416376398785	8.50402554471541	0.0434283770972915
ENSG00000003509	-0.815686703327273	-0.81842547341105	3.65606505179028	0.219995005517355
ENSG00000003756	0.0464170296701678	0.0464290173347099	6.66322866093273	0.953620154650563
ENSG00000003987	0.832438900281489	0.839088916510638	2.04996605783904	0.242458356513438
ENSG00000003989	2.33301867680351	2.33315457761728	9.14237332115268	1.7361162284573e-09
ENSG00000004142	-0.024814627466742	-0.0248329307665325	5.19696722425213	0.975907879492144
ENSG00000004399	-0.738120177508973	-0.738814793692082	5.10649881637877	0.26917317687884
ENSG00000004455	0.0510113226831399	0.0510213643775526	7.12468963734791	0.948072078404958
ENSG00000004468	8.62900945573925	144269487.763145	1.69862374280089	4.88435786069057e-14
ENSG00000004478	0.405035580113659	0.405999336111653	3.44112409320952	0.593897850816112
ENSG00000004487	-0.108243691564364	-0.108344854635097	5.20587758982021	0.892256019321479
ENSG00000004534	0.136949366541841	0.137020462872813	5.91295125750941	0.862891584448586
ENSG00000004700	0.207049030056613	0.207235881864684	5.20124041034869	0.791788394123346
ENSG00000004766	0.068105620271312	0.0681940970539724	4.63915103683014	0.930927757922548
ENSG00000004779	-0.361178323454998	-0.361255769271595	7.13548685825175	0.641008826036852
ENSG00000004799	-2.88219317128107	-2.8910806515119	4.18073166927652	2.03636939628681e-08
ENSG00000004864	0.0213169626017246	0.0213313737526515	5.21916861782654	0.978375323725905
ENSG00000004866	-0.368802899350908	-0.369423695744929	4.44221837537231	0.631287889768077
ENSG00000004897	0.139959933382851	0.139984724399362	7.40084287070737	0.861123176840222
ENSG00000004961	0.522551286862901	0.522783904034312	6.07127474864369	0.47659178687134
ENSG00000004975	-0.577565298164959	-0.577878814456093	5.96625131728729	0.422866949287355
ENSG00000005007	-0.103697560885941	-0.10371535840958	7.39110771908618	0.897257118549279
ENSG00000005020	-1.08915613092388	-1.09030801268974	5.38095023014202	0.0403074199293617
ENSG00000005022	-0.0930845530753582	-0.0930951468366084	8.08748479984918	0.908178941164083
ENSG00000005059	0.489092308657804	0.489329160841699	5.97361900550584	0.510989862479352
ENSG00000005075	-0.81029001043756	-0.810905242377867	5.46821003962032	0.20392124446966
ENSG00000005100	-0.302584434953247	-0.302789971301421	5.39539240619742	0.698056960738558
ENSG00000005156	0.366282970707815	0.366745810391381	4.41531096030055	0.632680098394614
ENSG00000005175	0.0148520618685385	0.0148565405341933	6.72274671367251	0.984922147186477
ENSG00000005189	0.734307155809578	0.741614985495291	2.37591528750986	0.31478021558601
ENSG00000005194	0.0142616656207255	0.0142776599323751	4.54857626693588	0.985176448118297
ENSG00000005206	-0.605611083700573	-0.606403570704637	4.38513587678728	0.400445099971279
ENSG00000005238	1.16706246875962	1.17061172390424	3.62931408509336	0.0403393948495043
ENSG00000005243	-0.497995031974595	-0.503632890437076	1.8513066045858	0.517456651516633
ENSG00000005249	-0.289833979031679	-0.290198914309332	4.87754835097163	0.710445554407053
ENSG00000005302	0.658952238643155	0.659237716032009	6.15912026510102	0.340996721659145
ENSG00000005339	0.18769224161099	0.187733127255513	7.16765552439693	0.811095688769131
ENSG00000005436	-0.455298285437635	-0.456164400025057	4.19746409824688	0.544842873135013
ENSG00000005448	-1.24580303622538	-1.24702691455986	5.15041657802122	0.014440730600683
ENSG00000005469	-1.50084368449154	-1.50448550614567	4.03011454410289	0.00189969481623016
ENSG00000005483	0.46796017920304	0.46802795676692	7.7974381961159	0.536616888390877
ENSG00000005486	-0.32727804167444	-0.327968957610165	3.78617590486577	0.673028744864351
ENSG00000005700	0.545766777136315	0.545957767574687	6.3396873613331	0.453020972414897
ENSG00000005801	-0.145548388877971	-0.146005018302075	3.25938822387021	0.854340144957317
ENSG00000005810	0.973769366824618	0.974129977978105	6.57039189837982	0.0784650571823637
ENSG00000005812	-0.09235439693354	-0.0924741042292021	4.85128670159136	0.908140305743246
ENSG00000005882	-0.65598237548233	-0.660360989205791	2.40856012235838	0.368697493377754
ENSG00000005884	0.395273877076983	0.395401989998138	6.29308685200411	0.604390038583999
ENSG00000005889	1.82032723263441e-05	1.81811298066837e-05	6.04002120925732	0.999585639155146
ENSG00000005893	0.101392149154329	0.101405240947139	8.00200500747263	0.900226799350711
ENSG00000006007	-1.04070099288613	-1.04105138937938	6.50490373501043	0.0644087057207419
ENSG00000006015	-1.19311464554579	-1.19525403465687	4.2796364305428	0.0244432682984615
ENSG00000006016	-0.799765815598263	-0.799867473523746	7.91156188013367	0.229633683449943
ENSG00000006025	-0.957589894417698	-0.964962525703171	2.10878326156647	0.167203242938718
ENSG00000006042	-1.2625503037276	-1.27163677121137	2.40169203651207	0.0500426168245271
ENSG00000006062	0.938488407438632	0.94460681867477	2.11466166388789	0.17333724299027
ENSG00000006118	1.79177872173399	1.80324825553783	3.86916071183126	0.00112725126142354
ENSG00000006125	0.103890627534062	0.103902656327195	8.06253096960709	0.896635490418557
ENSG00000006194	-0.567477093511088	-0.568105689322279	5.01569620747068	0.437924619147513
ENSG00000006210	8.91986794827566	9.17968493711656	3.79304215708317	4.47165048975144e-22
ENSG00000006282	-0.758270931564247	-0.761510459817498	3.00953342051672	0.275465995298719
ENSG00000006327	-0.146800716233642	-0.146870235652314	5.9155870521488	0.855356415229864
ENSG00000006451	1.67314040954644	1.67335391914971	7.80729420339096	1.93261971920785e-07
ENSG00000006453	-0.272604784202936	-0.273408330064064	3.22911211902693	0.727778272764732
ENSG00000006530	0.0254681679503026	0.02554932961024	2.83714875745248	0.974208602593605
ENSG00000006534	-1.46162396692765	-1.46377219067483	4.45166321425787	0.00204060890283369
ENSG00000006576	-0.883624301379531	-0.883978595782275	6.32507132518414	0.140968570055308
ENSG00000006607	-0.640179384879859	-0.641368386675707	4.1446150296471	0.364260714498339
ENSG00000006625	-0.814639633725005	-0.814991343984735	6.281541798706	0.197504004725735
ENSG00000006634	-0.120380480629186	-0.120430224280053	6.34791020037413	0.880606993972061
ENSG00000006638	0.70487641821487	0.711111557633154	2.36860999131316	0.328656836282223
ENSG00000006652	0.673951042527557	0.674699698063598	4.93589886787329	0.328077385445922
ENSG00000006695	0.54170885466152	0.543115905896678	3.55504581942778	0.459001180852344
ENSG00000006704	-0.282387735857107	-0.283057662988547	3.90725437992747	0.717434389112226
ENSG00000006712	0.0247871714992892	0.0248027427549331	5.61202686179998	0.974582611480887
ENSG00000006715	-0.144380086885055	-0.144473892478655	5.62056103284079	0.856108113105973
ENSG00000006744	-0.324843839220536	-0.325040490030245	5.76256471739673	0.675903214031682
ENSG00000006756	-0.0653198302969124	-0.0655353044696328	3.34404738694992	0.934760672973116
ENSG00000006757	0.279515449245512	0.280889298152346	2.78872168999729	0.719588772932875
ENSG00000006831	-0.452836563734491	-0.45289160451316	8.07718209684282	0.549023128762332
ENSG00000007047	-0.276246765173889	-0.276640665677896	4.40880553925424	0.7245094919261
ENSG00000007080	-0.620801013626364	-0.621621913778711	4.40990503297801	0.382950366459619
ENSG00000007168	0.124793628017005	0.124824332764631	7.00443732510031	0.877656736238148
ENSG00000007202	-0.644359482075947	-0.644629691300603	6.12596158707315	0.356844080864814
ENSG00000007255	-0.820093810050228	-0.820754047262313	5.25605453002878	0.216950204865319
ENSG00000007341	0.263700656926557	0.264658344172407	3.58898549325284	0.735294055625403
ENSG00000007376	-1.07995272369155	-1.08257105851687	3.75668296501868	0.0787438498650792
ENSG00000007384	0.529931758996888	0.530304093138527	5.36641392273897	0.469038804552751
ENSG00000007392	0.35646144377133	0.356654659563619	5.57287314620212	0.643786544047377
ENSG00000007541	-0.42512141840488	-0.427359294093902	2.68952901939188	0.578306468003153
ENSG00000007545	0.364684861054581	0.365149182239054	4.51019197420817	0.634887631723102
ENSG00000007908	8.89261334106661	9.47106811808626	4.2086523355665	2.18772377326074e-20
ENSG00000007923	0.615113995912576	0.617603269964507	2.9395720681713	0.396201012731169
ENSG00000007944	-1.11900724921395	-1.12206106011259	4.37319139419359	0.0538501091053679
ENSG00000007952	-0.863270500632783	-0.867556194905681	2.95834726638767	0.23919828794424
ENSG00000007968	-1.69046906235201	-1.69454511188574	4.10027824902913	0.000283820257184192
ENSG00000008018	0.190369987733459	0.190381295743486	8.64685777939897	0.807023226155915
ENSG00000008083	-0.727996347493994	-0.728770740100388	4.74412344836081	0.285831436435181
ENSG00000008086	1.2263715968243	1.24013851241848	1.63938740789127	0.0697824589026007
ENSG00000008130	0.595702534748905	0.596786074908088	4.12590883916696	0.405255520350023
ENSG00000008256	-1.2298985830339	-1.23002370196262	8.18688604541533	0.0146419960558799
ENSG00000008282	0.1764299951226	0.176530700562023	5.93622182390179	0.822486200522622
ENSG00000008283	-0.403470464977052	-0.405536111995432	2.69829528661896	0.601009202283951
ENSG00000008294	1.08133586207477	1.08143007700555	8.46506341434494	0.0303681154101009
ENSG00000008300	-0.578837572738738	-0.587793695089132	2.08660999186066	0.452332766421781
ENSG00000008311	0.145722261211339	0.146125953328251	3.57582801892638	0.853464350500454
ENSG00000008324	-0.588552466404349	-0.589332305707049	4.60728633599429	0.416660608334699
ENSG00000008382	-0.981750875268087	-0.985135147794784	3.36929603565979	0.116682722777624
ENSG00000008394	0.113108735706834	0.113412405554379	3.97856305933116	0.886072735283494
ENSG00000008405	-0.536753392937753	-0.537451441083448	4.80854424051143	0.463758047196548
ENSG00000008441	0.270925849955424	0.271011862493981	6.29222451336411	0.727961287865647
ENSG00000008513	-0.437030247372194	-0.437156558926278	6.43355345602465	0.564286604584356
ENSG00000008517	3.05358965824933	3.05610631891836	5.80498503980085	3.60280419240415e-14
ENSG00000008710	-0.618502353620073	-0.623256066341735	2.02873646147499	0.417772283743378
ENSG00000008735	-0.00364267122457627	-0.00354170920676386	1.60421594860186	0.992750922490204
ENSG00000008838	1.07883555444033	1.07891443379253	8.45953494031622	0.0793837644883129
ENSG00000008853	-0.287452356520658	-0.288164390409427	3.95738337856965	0.712268942387107
ENSG00000008869	-0.453175749827229	-0.454281783907381	3.79349866238155	0.547012534975071
ENSG00000008952	0.37455334481487	0.3745849978285	8.59249201516369	0.627459329698718
ENSG00000008988	-0.164798743487041	-0.164802528503742	10.3975411478433	0.835952170583571
ENSG00000009307	0.458131954708461	0.4581441138143	10.0599574636925	0.542119716227608
ENSG00000009335	-0.00524906570262293	-0.00525123964967894	6.22923142067129	0.995594901966831
ENSG00000009413	-0.0492388447751372	-0.0492570142008356	6.73294474201594	0.951774497777656
ENSG00000009780	-0.13922166192946	-0.139404061558428	4.75208928400639	0.861145935053599
ENSG00000009830	0.155014460839393	0.155096130494562	5.57704009010043	0.843486640250036
ENSG00000009844	-0.0627367128997744	-0.0627646338618315	5.94409270807545	0.938437740540285
ENSG00000009954	-0.163178341077204	-0.163190326755981	8.86926931468701	0.837602586700604
ENSG00000010017	0.120167376666705	0.120353102818664	4.3588242300142	0.878753640978655
ENSG00000010030	2.77660132290675	2.78145917723616	4.95310008097989	4.98254248873058e-09
ENSG00000010072	-0.155600570017976	-0.155871332504052	4.26882157531368	0.844635972070199
ENSG00000010165	0.0875373210415466	0.0876236509397212	4.94511186273637	0.911626865363039
ENSG00000010219	0.00273945038761675	0.00273300773295563	3.20231231057582	0.997149177969274
ENSG00000010244	0.361921870451819	0.362004973640543	7.08423174627678	0.640006638110209
ENSG00000010256	-0.664529546290922	-0.665186791856905	5.1224110627392	0.338309115119917
ENSG00000010270	0.440412914177414	0.441101703002818	4.3324134280505	0.561511145511149
ENSG00000010278	0.504770444189811	0.504794005233912	9.28008022389947	0.531608891840061
ENSG00000010292	-0.654274349290701	-0.654472046532551	7.01744219565704	0.34866176104603
ENSG00000010295	-0.832953307102136	-0.83337318882767	5.77876634055082	0.190815586099702
ENSG00000010318	-0.683726253854656	-0.686228928917191	3.52098601126874	0.330179333598892
ENSG00000010322	-0.989741277331763	-0.991231454440395	4.42157123822852	0.0910905169912617
ENSG00000010404	-0.236256089122096	-0.236588028086421	4.716287496054	0.763978128929879
ENSG00000010539	-0.0148972493312393	-0.0149301311889792	3.82310406217862	0.985548733061419
ENSG00000010626	-0.335130523690113	-0.33576466162726	4.10357003423587	0.666016838950816
ENSG00000010704	0.246166015494295	0.247475405182012	2.51918541516602	0.753498909993733
ENSG00000010803	-1.02959545443026	-1.03104580939644	4.54410652144991	0.0741831525427115
ENSG00000010810	0.445559840862662	0.445789210593883	5.88765227770357	0.555827443917876
ENSG00000010818	2.22471946150699	2.22651582208146	6.17128787680285	5.10507169899797e-12
ENSG00000011007	0.524211577992643	0.524453200017348	5.98023734751976	0.474724880529137
ENSG00000011009	0.0584398299935507	0.0584549756261294	6.75750147914223	0.940106845532139
ENSG00000011021	0.784317335383294	0.786612082243922	3.46314560262837	0.239778727888335
ENSG00000011028	-1.5246598049698	-1.52668572328234	5.1550420491941	0.00170870632793279
ENSG00000011105	-0.0913742753005021	-0.0914279513834209	5.54184270951873	0.909497620575036
ENSG00000011114	-0.601932072928144	-0.602086681344139	6.73188562341255	0.398467737949069
ENSG00000011132	0.278968571100103	0.280193297171634	2.88555062532024	0.720143778163455
ENSG00000011143	-1.13865555959019	-1.14739868340727	2.34637125839087	0.0842529507342197
ENSG00000011198	0.573397681782057	0.574664821700663	4.16105964453091	0.427284740453633
ENSG00000011243	0.307616376800918	0.308023879323058	4.65150795711726	0.691251707194755
ENSG00000011258	0.774697777598334	0.77732587560001	3.47109954004379	0.249088733124062
ENSG00000011260	0.434478913836998	0.434634373478581	6.51128686413923	0.569143525052766
ENSG00000011275	0.24900358791802	0.249117973926418	5.88835122903519	0.749863678356829
ENSG00000011295	-0.428971634709951	-0.429051072089502	7.30158224334621	0.572776279543188
ENSG00000011304	-0.358960280748802	-0.359001698669309	8.02181598651704	0.642685511851582
ENSG00000011376	0.646057629353579	0.646877428814476	4.51423485588385	0.3556132820169
ENSG00000011405	-0.132931842802863	-0.132938630864473	9.05402788754231	0.867964783422876
ENSG00000011422	2.15115541519311	2.1522066292621	6.60940976407447	1.64577905987895e-07
ENSG00000011426	-0.0822885635756485	-0.0822998410413138	7.90336113174428	0.918767534093205
ENSG00000011451	0.0087343308865589	0.00874072726806758	4.97266185517816	0.99066182874958
ENSG00000011454	-0.127911834559243	-0.127941146493765	7.09128197052399	0.874654733992903
ENSG00000011478	-1.83767241624833	-1.88655246772635	1.56221221760629	0.0547521565505423
ENSG00000011485	-0.228856632378495	-0.229531685978778	3.51400267205883	0.771075083893278
ENSG00000011523	-0.765104666020014	-0.766789402392542	3.83897625559102	0.254302348467613
ENSG00000011566	0.605529510799692	0.606493975122989	4.38415302827027	0.395950611818998
ENSG00000011638	-0.000365795244869113	-0.000366630255462297	2.6592989346296	0.999601185376076
ENSG00000012048	-0.0869686785787077	-0.0869914272678118	6.88974724325208	0.914790919373049
ENSG00000012061	-0.334149946779045	-0.335095671426093	3.8312444422499	0.665321391325891
ENSG00000012171	-1.12080823155043	-1.13812430373025	1.65703346102677	0.140468471303759
ENSG00000012174	-0.26885357980842	-0.269588057417155	3.65063013610947	0.730855345216659
ENSG00000012232	-0.156412440675432	-0.157238964630837	3.00023375825336	0.842597592047243
ENSG00000012660	0.307484673014445	0.307589858664128	6.64351497979893	0.691629100735469
ENSG00000012779	0.451987448851138	0.458728749875726	1.95527687749694	0.596005849892181
ENSG00000012822	0.0270188837035596	0.0270720707780587	3.99477446288469	0.972459736248273
ENSG00000012963	-1.02239123371951	-1.02331898421826	5.37601674584733	0.0644106012128321
ENSG00000012983	0.0666561955518104	0.0666825878598978	6.43191212898099	0.934171325071139
ENSG00000013275	0.00633223497445178	0.00633465909690115	6.18647157744831	0.992613467642421
ENSG00000013288	0.1558834865987	0.156012636247644	5.36608356823648	0.843141292741705
ENSG00000013297	-0.139464464169639	-0.139485818705909	7.45517677274747	0.861399084373325
ENSG00000013306	-0.368106512561686	-0.368317133840798	5.64968252711921	0.632956752660364
ENSG00000013364	0.705043463374087	0.705340665102779	6.09584083210482	0.298671953835962
ENSG00000013374	2.25837552604825	2.25853242692342	8.95444752200851	8.13665364262037e-15
ENSG00000013375	0.586611868582368	0.586962037236193	5.70574522574243	0.412410303648331
ENSG00000013392	0.58958243110964	0.592898640615331	2.84428418523415	0.424741748354443
ENSG00000013441	-0.252360516125645	-0.252485545343454	6.37280490685448	0.748082580035399
ENSG00000013503	-0.403144074264864	-0.404010662132012	3.90480108600907	0.596835420005015
ENSG00000013561	-0.895620896698587	-0.896080998813817	5.98456644680708	0.156221084421724
ENSG00000013573	-0.299878815150617	-0.30010694369578	5.41324204561213	0.700688805978274
ENSG00000013583	-0.0858155500471876	-0.0858577483320627	5.84370194958409	0.915436787103747
ENSG00000013588	-0.369791725934016	-0.369825108564376	8.25046681263195	0.631822365902411
ENSG00000013810	-0.558458150344157	-0.558629782744795	6.59423109752457	0.441829091923248
ENSG00000014123	-0.152817608226399	-0.152987820870599	5.01276484066876	0.847539406382576
ENSG00000014138	0.00599649648423307	0.00600022713449962	4.49503473137061	0.993459556036107
ENSG00000014164	0.420627622874831	0.42385561169667	2.09293687463312	0.584791690996077
ENSG00000014216	-0.458574545699576	-0.45888831771793	5.25556447561852	0.542540132622381
ENSG00000014641	-0.497235733770978	-0.497385247181149	6.89077435734553	0.503552262645647
ENSG00000014824	-0.20462904570437	-0.204712536901277	6.24869740155596	0.79577417056604
ENSG00000014914	2.08301508164937	2.09093111383407	3.27869839433128	2.11158829868273e-06
ENSG00000014919	-0.0450732201833132	-0.0451140922797612	5.0301968680975	0.955706665647926
ENSG00000015133	-0.390153350088431	-0.390421627581357	5.33682825627048	0.610779534087754
ENSG00000015153	-0.0507348375150491	-0.0507866398074546	5.17004909723767	0.94993197939588
ENSG00000015171	-0.229968818745278	-0.230046501167413	6.47359661703569	0.770438489845208
ENSG00000015475	1.11646203345969	1.11738705116383	5.12671272061381	0.0282956486410792
ENSG00000015532	-1.00051332969295	-1.00149556715554	4.88527515674255	0.0875420004048065
ENSG00000015676	-0.880917971475257	-0.88123803718177	6.18888675287262	0.147765058144441
ENSG00000016864	-0.965682165283806	-0.967710925512335	4.24311795492067	0.122932778938684
ENSG00000017260	0.151465999656599	0.151610179069756	5.05221485050631	0.847776930957325
ENSG00000017483	1.84936075364429	1.85047499289836	5.85468776685065	8.87756372956028e-06
ENSG00000017797	-0.00412736392176559	-0.00412801990311269	7.56109705515501	0.99678140023145
ENSG00000018189	0.366123504212592	0.366471919656117	5.05922577487666	0.63363525836584
ENSG00000018408	-0.0147543704216158	-0.0147590888740338	6.61611134825772	0.986091905566773
ENSG00000018510	-0.10383943403762	-0.103909127775294	5.46140003574815	0.896947317839276
ENSG00000018610	-0.275392318906551	-0.27603123649451	3.7653721670991	0.724492983591105
ENSG00000018699	0.512279095490058	0.513496677964136	3.78088125326262	0.488303574603664
ENSG00000019144	0.153596298894415	0.153878808186009	3.76557072465645	0.84542743244215
ENSG00000019485	-0.873606095347454	-0.875824054024144	3.91327256210626	0.183694428877875
ENSG00000019582	4.67197279760067	4.83373386102419	1.83443809427725	8.00692622647079e-09
ENSG00000019995	-0.281536213944353	-0.281895297082157	4.65738434701442	0.718768397998671
ENSG00000020129	0.207305689395619	0.207664048199078	4.05276036998501	0.791547627193673
ENSG00000020256	-0.640901573976126	-0.643341696885047	3.01013936613042	0.372029989914082
ENSG00000020426	0.353033310933811	0.353285501405949	5.53720960468872	0.646267119799406
ENSG00000020577	0.797019164385092	0.797592188033355	5.53297126620488	0.213250523557074
ENSG00000020633	2.59919637365006	2.60784547058163	3.7324129704805	1.98756086801574e-09
ENSG00000020922	-0.687337476268586	-0.687550956963875	6.64927463448896	0.314986920742651
ENSG00000021355	0.683714926499147	0.684149220627875	5.63599226266859	0.317487535158788
ENSG00000021574	-0.577755433576038	-0.578572899274113	4.57859009098097	0.423505696652443
ENSG00000021762	0.0433580586180149	0.0433951288999126	4.99296085357174	0.955710148331715
ENSG00000021776	-0.138295290813785	-0.138378490422632	5.76219493261183	0.862277708368819
ENSG00000022267	-0.938273755816434	-0.938743408579998	6.0507974830877	0.104097812727831
ENSG00000022277	-0.0812551539835615	-0.0812779242131948	6.70088460066899	0.919778886127057
ENSG00000022840	0.030114358627638	0.0301197006564887	7.4126320253476	0.968709751376706
ENSG00000023041	0.460334851627242	0.460549801018241	6.14332710101182	0.5407898276587
ENSG00000023171	-0.112317458270415	-0.112463676969541	4.9915858476806	0.888039846477729
ENSG00000023191	-0.120849851051795	-0.120907558147398	6.12443224737587	0.880229214458995
ENSG00000023228	-0.411023394686461	-0.411172954887766	6.45256244626168	0.593936714714596
ENSG00000023287	0.17211506104077	0.172149553368981	7.5144382393089	0.826722731816043
ENSG00000023318	0.591511615111616	0.591781798003721	6.11296462536155	0.407480585565428
ENSG00000023330	0.623652292811328	0.624703676653798	4.26399471170318	0.388319558294073
ENSG00000023445	3.48119577586675	3.48246158729124	7.60146987111618	2.18741969228986e-21
ENSG00000023516	0.096672863040603	0.0967353896623506	5.5686176922205	0.902632328538032
ENSG00000023572	-0.191464789267521	-0.191665590104862	5.02325232709517	0.809005565835178
ENSG00000023608	-0.218806436593943	-0.218823407564935	8.86112905839907	0.781692123338008
ENSG00000023697	-0.513322112270255	-0.514167421853181	4.51437658749807	0.490349364459693
ENSG00000023734	-0.274110803444372	-0.274181946033084	6.8418253741123	0.726482206384341
ENSG00000023839	0.0600089891854162	0.0644968571876751	1.04863439514646	0.9607796328869
ENSG00000023902	0.432406000353928	0.432501924433875	7.08775164345318	0.567100149659706
ENSG00000023909	-0.103117692107601	-0.103133146903151	7.52295887218553	0.89789482228223
ENSG00000024048	0.306870142988928	0.307005215050222	6.09620215287539	0.692232587041192
ENSG00000024422	-0.144107394624426	-0.144152694401256	6.36240907728548	0.856777890141861
ENSG00000024526	-0.687524307218049	-0.687893884384272	5.87487647651381	0.315165033600437
ENSG00000024862	-0.104642567089213	-0.104716276763584	5.55741601688135	0.895960870822298
ENSG00000025156	-0.576109730194739	-0.57643740133564	6.03341953819538	0.427256061100803
ENSG00000025293	-0.423443679406359	-0.42361581396508	6.15105169536835	0.579011491440754
ENSG00000025434	-0.514431587480006	-0.519290370511718	2.1028520296145	0.497915766608692
ENSG00000025708	2.5945813709617	2.59524682778345	7.32507793131547	1.16890166506002e-12
ENSG00000025770	-1.02535797699171	-1.02584718415484	5.84339200277731	0.0941630897833289
ENSG00000025772	0.00761482120145009	0.00761897287208315	5.78579513795327	0.991704342138069
ENSG00000025796	0.186342117645475	0.18637782065377	7.3247622836182	0.813078896474462
ENSG00000025800	-0.174841182996203	-0.174864467171332	7.71147771766421	0.825655363810671
ENSG00000026025	0.615110225090043	0.615139764116726	9.43550118534763	0.383758408864077
ENSG00000026103	1.32424224708102	1.33212312965762	3.37995140748617	0.0187915045399034
ENSG00000026297	-0.197027659598053	-0.198150254111098	2.52965023722747	0.802097363032453
ENSG00000026508	2.70193661831828	2.70241963072155	7.68974972400881	3.25122966020368e-18
ENSG00000026652	-0.607904375250863	-0.610394146461899	3.03454257918742	0.401931483582206
ENSG00000026950	1.42680502843294	1.42829624469303	5.10096191706922	0.000639831503539412
ENSG00000027001	-0.273955552959399	-0.274907760257556	3.32223522469829	0.725495604109973
ENSG00000027075	0.25386063801336	0.253999989208297	5.91844834156502	0.745046810824116
ENSG00000027697	0.313759927607567	0.31414953357082	4.8965720864438	0.685639788195882
ENSG00000027847	-0.0870274892131534	-0.0871050838224206	5.18401908746391	0.91353462096697
ENSG00000027869	0.285558261232763	0.287989308889226	1.77416386804882	0.720158191037708
ENSG00000028116	0.751200170234655	0.751727493148682	5.38584279009264	0.2572957095643
ENSG00000028137	1.42497069529091	1.42522694560322	7.02187039004389	0.00140122196325828
ENSG00000028203	0.556885080987898	0.557116883965775	6.17848502401862	0.441907571731668
ENSG00000028277	5.03052275216662	5.03908623768115	5.24798720541922	2.58598964333152e-25
ENSG00000028310	-0.0274997252822715	-0.0275082325539995	6.35834281423847	0.9734587649052
ENSG00000028528	-0.157446907106789	-0.157481381225248	7.06525743389159	0.843937068712364
ENSG00000028839	0.0999215427888977	0.100343305935398	3.00372186671731	0.899440168752771
ENSG00000029153	0.998537476432388	0.999898327080343	4.62654745872637	0.0795427982376872
ENSG00000029363	-0.0362211253127135	-0.0362270534786315	7.76645236181628	0.964873394610863
ENSG00000029364	-0.44791581156986	-0.448295820604689	5.30700053789462	0.553604111867052
ENSG00000029639	0.724732685603496	0.727116447827422	3.23658933504388	0.29186767771773
ENSG00000029725	-0.0402490524853551	-0.0402610357301271	6.76924067505857	0.960796831207353
ENSG00000029993	-0.881856217109064	-0.882654544082166	5.20426443492424	0.148752576859873
ENSG00000030066	0.14639508644736	0.146610255991631	4.44468907855057	0.852571785275531
ENSG00000030110	0.440726259949294	0.441289282499462	4.26547434564494	0.559421969548257
ENSG00000030419	0.93012458666235	0.932376950489495	3.51515758317641	0.136110074180217
ENSG00000030582	-0.0339831667229238	-0.0339881498164944	7.87974910633023	0.967665405499998
ENSG00000031003	-0.319482200967459	-0.320126874756115	4.02157941913279	0.680718440039504
ENSG00000031081	0.486317428161486	0.486628840975014	5.4812834956104	0.513668742945262
ENSG00000031691	-0.106446342250802	-0.106499476320714	6.25895804702225	0.894356787442005
ENSG00000031698	0.181981429088837	0.18202034733404	7.18479720648569	0.816825352706401
ENSG00000031823	0.0478691810036313	0.0479458989289504	4.05310269375598	0.951496041800693
ENSG00000032219	-0.50425976821375	-0.50440478620882	6.89054058854085	0.496347840124621
ENSG00000032389	-0.0617290820755672	-0.0618548350420374	3.80542236584889	0.938732609173667
ENSG00000032444	-1.16124823897236	-1.16765088311444	2.93072644953838	0.0608559151883531
ENSG00000032742	-0.000304934760875984	-0.000291040337961681	3.94294061239244	1.00015574813788
ENSG00000033011	-0.370196376684008	-0.372565234360532	2.20168127898773	0.631154796450131
ENSG00000033030	0.0733443066170006	0.0734025270979178	5.49712744111177	0.926466365106907
ENSG00000033050	0.125505008656724	0.125612332534945	5.15292054968003	0.873654533466073
ENSG00000033100	0.364468147577808	0.366750870466499	2.46703815794428	0.635988250878326
ENSG00000033170	0.713400631684239	0.714226780987413	4.82551767760263	0.291232732482878
ENSG00000033178	1.09340569352374	1.09371475165719	6.78843387654995	0.0275689195599412
ENSG00000033327	-0.767332367562256	-0.768251063817067	4.66794777284941	0.250563423033196
ENSG00000033627	-0.19827609403812	-0.19843205195024	5.4213498418846	0.802108928149541
ENSG00000033800	-0.134896576541418	-0.134978829273028	5.67570405049315	0.865798922573645
ENSG00000033867	0.688462585246283	0.688851115383306	5.788136090141	0.312766206972591
ENSG00000034053	-1.38860533654494	-1.40103537774564	2.07857899775804	0.0308738811178576
ENSG00000034152	1.28313884763982	1.28376833032349	5.94986698455555	0.0212012810063361
ENSG00000034510	0.711225059668687	0.71127223646127	8.60919829815392	0.290399982342308
ENSG00000034533	0.0950001225746949	0.0958220461652167	2.1831845660704	0.906278168156577
ENSG00000034677	0.437731307489668	0.437999325173749	5.74350741673866	0.562382297881542
ENSG00000034693	-0.0556270716943409	-0.0557990549913887	3.5283618678224	0.944558922768597
ENSG00000034713	0.385928050214606	0.386037215258817	6.87118964820083	0.613490148188289
ENSG00000035115	-0.595021501499962	-0.598848647520254	2.60736371815286	0.418913925723975
ENSG00000035141	-0.560295320924594	-0.560843255949607	5.02070149145691	0.440339030722311
ENSG00000035403	-0.050898957720526	-0.0509094935772153	7.23657669285484	0.950344143851878
ENSG00000035499	-1.19342681098728	-1.19715589242329	3.45639997269566	0.0362819676871966
ENSG00000035664	-1.50431387339507	-1.52833784512286	1.71561641207966	0.0421945090363116
ENSG00000035681	0.315878398746202	0.316317123091776	4.71865061687117	0.683155816289306
ENSG00000035687	0.816020530772033	0.816267756646088	6.57861603647356	0.194014417491392
ENSG00000035862	-0.707838723903344	-0.707874067261474	9.31944387489267	0.295320233447762
ENSG00000035928	-0.349498799446649	-0.349551035592227	7.80370099562213	0.652152112962933
ENSG00000036054	0.321752452599398	0.322038977087463	5.20360509923028	0.677425470144865
ENSG00000036257	0.285356830098489	0.285606681812744	5.25994242363603	0.713660660242373
ENSG00000036448	0.262593274529454	0.269787703703839	1.7593932835385	0.761665868942952
ENSG00000036549	0.242621563444075	0.242739662467254	6.0043503657551	0.756242406008114
ENSG00000037042	0.157311653063836	0.157759205517536	3.44460303715674	0.841789776784551
ENSG00000037241	0.24728542611654	0.247456990070274	5.62998539641085	0.751647729152304
ENSG00000037474	0.370553694553445	0.370763778733602	5.69252169725733	0.628763950864822
ENSG00000037637	-0.625376509242752	-0.626913779484991	3.65173954458147	0.380231832466196
ENSG00000037749	0.00312197603657003	0.003116970863267	3.36570073799186	0.99678737457752
ENSG00000037897	0.848118563650845	0.848761851698221	4.97545897777346	0.193816160448737
ENSG00000038002	-0.53261264080918	-0.533704784427569	4.2567549676404	0.468255309523292
ENSG00000038210	0.860334373857919	0.862673714359229	3.82962531745799	0.18260176947553
ENSG00000038219	0.208576667626903	0.208605758831963	7.87520958645649	0.790121527335694
ENSG00000038274	0.00946852620100385	0.00947525735524619	5.73161255927337	0.989675247487681
ENSG00000038358	-0.00460969691315326	-0.0046654464777555	1.54044072221788	0.991566067127576
ENSG00000038382	0.595259324766342	0.595422267158752	6.76450488723896	0.40344337743662
ENSG00000038532	-0.480071275025848	-0.481107065827157	3.8313362010502	0.520435502690431
ENSG00000039123	-0.0955141508623417	-0.0955308831021199	7.31962798705527	0.905521056049955
ENSG00000039139	1.20886091927634	1.22069006644596	2.31943558839389	0.0592759087426174
ENSG00000039319	-0.10402784124411	-0.104084321533608	5.97729313324287	0.896745219447808
ENSG00000039523	0.727063846015834	0.727448697679037	5.99388949540618	0.275959348340397
ENSG00000039560	0.495657762772318	0.495711425736797	8.13423484002555	0.504975858524123
ENSG00000039650	0.286472034434211	0.286677694447332	4.97859365763315	0.712256272589266
ENSG00000040199	0.192425846207085	0.193068850472581	3.3401032746734	0.806666074663405
ENSG00000040275	-0.717137586015915	-0.717227072565887	7.83835641298887	0.286121170673829
ENSG00000040341	-0.80457842639976	-0.805433397742132	4.84672743809783	0.211987174990896
ENSG00000040487	-0.0242620570841179	-0.0242967548815021	4.39900536394645	0.976349379236941
ENSG00000040531	-0.118089017433553	-0.118257384019693	4.39134115186345	0.882619337858851
ENSG00000040608	-1.44973368434018	-1.46153927006182	2.29537407587736	0.0205331864221468
ENSG00000040633	0.167929776538673	0.168007182415572	5.90776120372153	0.830972125655875
ENSG00000040933	-0.960637403834401	-0.963352929747403	3.51374429033912	0.128495891345802
ENSG00000041353	1.32583072429065	1.34012279590658	1.68620883039205	0.085213570822772
ENSG00000041357	1.37508684388543	1.37521962653433	8.31177836245281	0.000424782692016697
ENSG00000041802	0.0525608142875395	0.0525744011469739	6.88529964442988	0.947050196345441
ENSG00000041880	0.370243475807477	0.37061854927236	4.93896373445506	0.628737314238094
ENSG00000041988	0.0204920404159823	0.0205125970914328	4.64810300529729	0.978207354503923
ENSG00000042062	2.37695873982523	2.38393268015662	3.99205456290441	4.43264955683472e-05
ENSG00000042088	-0.25449492084443	-0.254801227628749	4.84457492537213	0.745813372627742
ENSG00000042286	0.604700887275948	0.605001368045191	5.85623079216375	0.394381595487455
ENSG00000042317	-0.606273797521826	-0.61115716966259	2.2657305529735	0.415301016029944
ENSG00000042429	0.0214161051618025	0.0214520039767037	4.54359901520929	0.978141243002413
ENSG00000042445	-1.24099711294805	-1.24157487867559	6.20063373713479	0.00703497294997291
ENSG00000042493	-0.535962156032744	-0.536117896936403	6.64194840776417	0.471415258831685
ENSG00000042753	-0.47277282407991	-0.472837294756404	7.67643123271369	0.530313094532949
ENSG00000043093	-0.227188365513855	-0.227515289027482	4.60297469279036	0.773056278506163
ENSG00000043143	0.892418464721362	0.892775956091223	6.17522675591004	0.132834567762202
ENSG00000043514	-0.289712127475652	-0.290529265151693	3.70092234789751	0.71000932251419
ENSG00000043591	-0.655824267433377	-0.656356794958604	5.27628567267161	0.346359695750231
ENSG00000044090	0.217817568328076	0.219482770217937	2.25663162248607	0.782847123754565
ENSG00000044115	0.4672993411621	0.46738378586432	7.45779827870829	0.534112010538827
ENSG00000044446	-1.00380496689597	-1.00850125656433	3.05403254973639	0.115920324544312
ENSG00000044459	-0.249104729167502	-0.24917247052115	7.00668894244135	0.751343268361612
ENSG00000044574	1.31646507568276	1.31648583398814	10.6717076017121	0.00402335756470293
ENSG00000046647	-0.174031841549121	-0.174642487727887	3.06319465093298	0.825975667407484
ENSG00000046651	0.535209331995234	0.535551021589106	5.94764263885161	0.463716888138083
ENSG00000047056	0.113496743967895	0.114009350933189	2.82252633010199	0.886279841699244
ENSG00000047188	-0.355469274093683	-0.355751008278501	5.28687286751844	0.645548767936925
ENSG00000047230	-0.637608875068958	-0.639333739431388	3.63577868545814	0.369417900582366
ENSG00000047249	-0.388704686987563	-0.389113483354965	5.15640570024625	0.612239664278773
ENSG00000047315	0.554385935948416	0.554675590143353	6.03943346290285	0.444465895646818
ENSG00000047346	-0.133869926455792	-0.134104607983598	4.5996859459074	0.866616761442397
ENSG00000047410	0.318507902270344	0.318526046592211	9.18234965332252	0.680619873147384
ENSG00000047457	-0.372073838822642	-0.427899741962487	0.275091448804902	0.773868530043631
ENSG00000047578	0.122730445884829	0.123201740911902	3.07358619400986	0.876776456946083
ENSG00000047579	0.0356698374781064	0.0356919571401834	5.7095924602811	0.963720152216698
ENSG00000047621	-0.0160270213905175	-0.0160323482204806	6.20931480919815	0.984816291878608
ENSG00000047634	0.00283184117360327	0.00272515813265646	3.06378971410046	0.998614417334705
ENSG00000047644	-0.563214864004835	-0.563509447119598	6.09895658247403	0.437138432479204
ENSG00000047648	0.539403506657509	0.541550283886055	2.90602214661262	0.463824102567063
ENSG00000047849	0.188048649747638	0.188063431162402	8.48089106327769	0.812067485316486
ENSG00000047932	-0.133904874434364	-0.133976089530751	6.00866921200865	0.867603332607966
ENSG00000048028	0.645576456836456	0.646213478287647	5.19224249537559	0.354999345944935
ENSG00000048052	2.62376801859173	2.6347769855446	4.68996935078636	3.25195310681496e-09
ENSG00000048140	-0.284527059173606	-0.284884075187592	4.35706788613723	0.716121271689979
ENSG00000048162	0.243498277284794	0.243728253490574	5.12865123530268	0.755441373790227
ENSG00000048392	-0.0528024541942475	-0.0528886425830347	4.50922215957916	0.947794577271998
ENSG00000048405	0.0611488423078067	0.0612309819143206	4.49088475622755	0.938100607191761
ENSG00000048471	-1.06176347889772	-1.06807700410825	2.71044694262365	0.100516538407219
ENSG00000048544	-0.251427979091283	-0.251518340932453	6.21743593712143	0.749073023109082
ENSG00000048649	0.446735822348258	0.446788237387549	7.95959838182516	0.56197287392857
ENSG00000048707	-0.165258434098261	-0.165411738672704	4.971005566324	0.83518167305066
ENSG00000048828	-0.230648343230353	-0.230657767412342	9.41504811513627	0.769924876721813
ENSG00000048991	-0.499966314633939	-0.500454870886963	5.14145314207781	0.500402624078997
ENSG00000049130	1.36032326735002	1.36309182105422	3.91212292836429	0.0116684982836349
ENSG00000049167	-0.48684840892386	-0.493263340508948	1.84490955666843	0.536931496437812
ENSG00000049192	2.17178555208781	2.17409859311185	5.05909429398315	5.37943895693285e-06
ENSG00000049239	-0.494695354971174	-0.495839297694924	3.8800507384886	0.506367426114097
ENSG00000049245	0.311981680004126	0.312102499939076	6.21752720263363	0.687152955270149
ENSG00000049246	-0.0803055427454201	-0.0805666424647666	3.45589125919014	0.919635837896004
ENSG00000049249	3.83023426485945	4.00820222921646	1.17482068065871	5.18017966137762e-06
ENSG00000049323	0.191805158075799	0.192132592971768	4.34185255737335	0.80718214213169
ENSG00000049449	0.673939964733623	0.674484861208008	5.57468938328631	0.327738473156246
ENSG00000049541	-0.251246365470817	-0.251439351251407	5.31954727535369	0.749219005700711
ENSG00000049618	-0.206615952337677	-0.206729237905002	5.92570926651088	0.793790023944385
ENSG00000049656	-0.205159966982531	-0.20521051910964	6.96212319370834	0.795232780533115
ENSG00000049759	0.905964228779626	0.906105957529782	7.76228999871521	0.120654645016506
ENSG00000049769	-0.337885617017156	-0.348408710713591	0.889974490106588	0.679540364833758
ENSG00000049860	0.336647202308835	0.336950331859737	5.35020130543032	0.662503031584684
ENSG00000049883	0.0491535358808204	0.0493498728546617	3.32261940763907	0.950251142434112
ENSG00000050165	0.281723721814487	0.281954131761386	5.46488640237512	0.717299195600634
ENSG00000050327	-0.671692922260358	-0.672978016785183	4.2144495779919	0.352112448554725
ENSG00000050344	1.4416335068943	1.44222646855442	6.61799741657239	0.000152051056564903
ENSG00000050393	-0.107931092928801	-0.108037610048374	5.20164980676413	0.892829599730073
ENSG00000050405	1.11080370432673	1.11086540750451	9.31800737297799	0.022934842752969
ENSG00000050426	0.245904329014028	0.246244607465719	4.5465025195474	0.753015143025811
ENSG00000050748	-1.55021444930049	-1.55534615238571	3.74032533442462	0.00354689217573454
ENSG00000050820	0.0761515192881141	0.07619887969189	5.56397554845295	0.92346815670084
ENSG00000051009	0.363307342373743	0.363854854281668	4.14685544646158	0.635676144944813
ENSG00000051108	0.875851872933489	0.876356551643288	5.76122461987603	0.148522886527489
ENSG00000051128	-0.77754557977834	-0.777716221610942	7.13602479032791	0.243802943106238
ENSG00000051180	-0.297933700845353	-0.298099734308924	5.72604032204765	0.702739546224835
ENSG00000051341	0.258140146902423	0.258310566413343	5.35835448730332	0.740791337769198
ENSG00000051382	-0.336866314186025	-0.337516219796436	3.95890071049002	0.663176730037148
ENSG00000051596	-1.24611201863975	-1.2633909239116	1.64323329447359	0.100649612105495
ENSG00000051620	0.397543819564648	0.397621563449354	7.15654754323532	0.607742585950078
ENSG00000051825	-0.320611894414144	-0.320882625897719	5.33119095508451	0.679959383567127
ENSG00000052126	-0.428611637934604	-0.429329143212444	4.41829897965932	0.57155663793049
ENSG00000052723	-0.452901613215473	-0.453552356818178	4.61649588537038	0.54936101987332
ENSG00000052749	0.376701606819849	0.377263348082876	4.29239709949475	0.622761522700562
ENSG00000052795	-0.049137492726117	-0.0491746354825896	5.62565856035083	0.951767185656184
ENSG00000052802	0.805088837366989	0.805262384218515	7.50167397293512	0.203298380882894
ENSG00000052841	0.189418313045248	0.189492869718334	6.2060207241936	0.809442037241486
ENSG00000053254	-1.14712057229986	-1.14738442969118	7.09483365771638	0.0163475516411904
ENSG00000053371	-1.23462694648919	-1.2349849485533	6.7255610907545	0.00963697971959704
ENSG00000053372	0.237444353809373	0.237503187898454	6.60490281901271	0.761302294427497
ENSG00000053501	0.109312576845096	0.109662450391563	2.91022690627204	0.890108298106901
ENSG00000053524	2.7542203906733	2.87093282311076	2.03849929092275	0.000843049794404045
ENSG00000053747	0.723559329011676	0.726611639347216	3.28588061513267	0.299043921499062
ENSG00000053770	-0.128059577421363	-0.12824494924534	4.62254551730375	0.872273675270535
ENSG00000053900	-0.255372789733255	-0.25567965395675	4.71970288409691	0.744973291215241
ENSG00000054116	-0.0116314434883307	-0.0116352482728495	6.59560184306804	0.989209955577169
ENSG00000054118	0.22941411706812	0.229441461041414	7.93490136992992	0.769256046249261
ENSG00000054148	0.27310297945093	0.274066961328267	3.12564395777622	0.726566270396438
ENSG00000054219	0.612363565123728	0.616408230884619	2.51238227005807	0.40187432074461
ENSG00000054267	0.544950086473636	0.545016365520078	8.04206375421918	0.453754234795168
ENSG00000054282	-0.0312185716855937	-0.0312626116892933	4.65593276272147	0.969376962168267
ENSG00000054523	-0.335507779139771	-0.335625311994517	6.50459891171072	0.665493740025114
ENSG00000054598	2.93988459347288	2.96849711976402	2.81582330308552	1.66578275990052e-08
ENSG00000054611	-0.402754042520376	-0.403075595507946	5.18720321061454	0.598913981560796
ENSG00000054654	-0.0367026878813955	-0.0367044077682694	9.69455048348087	0.964568718373134
ENSG00000054793	-0.858569865207634	-0.862325748705862	2.89296430532707	0.200562037194608
ENSG00000054965	-1.1989045415171	-1.20184259601343	3.86783410872114	0.0290530363758261
ENSG00000054967	0.214040826239083	0.214786530276319	3.14018851510341	0.785058758358677
ENSG00000054983	-0.984443930764404	-0.988189180676366	3.41052678178523	0.121145465025635
ENSG00000055044	0.313671215176629	0.313713623203536	7.9870098440711	0.685453855601799
ENSG00000055070	0.186323558884645	0.18638795916421	6.33398722541616	0.812512830622264
ENSG00000055130	0.176539112866514	0.176678956526965	5.44125021111013	0.822566934902863
ENSG00000055147	-0.162665682030947	-0.162949465141636	4.18608885409028	0.8376067688015
ENSG00000055208	0.280428199993978	0.280539339374547	6.4295716409611	0.718530566198003
ENSG00000055211	-0.136590421596638	-0.136617488338209	7.40541389221587	0.865412250948181
ENSG00000055332	0.705271805713718	0.70532854643311	8.58307181969715	0.296293223103836
ENSG00000055483	0.544798224892869	0.545018084321972	6.12600803444191	0.454027517490957
ENSG00000055609	0.000944124061125966	0.000944494402757272	6.65552196388871	0.998417858393001
ENSG00000055917	-0.0518839899216199	-0.0519047182899443	6.16739559184935	0.949400195561046
ENSG00000055950	-0.431528270619006	-0.431676263240503	6.43422320026852	0.573106581797596
ENSG00000056050	-0.866391698439124	-0.867025747642257	5.52267587624765	0.158122586945345
ENSG00000056097	0.269834662187138	0.269901230973813	7.07920185630147	0.729011744968438
ENSG00000056277	0.471593958213518	0.474977682441996	2.44236792030328	0.541585165479644
ENSG00000056558	5.62980799121798	5.64277712857968	5.33322504355655	6.1993611940873e-24
ENSG00000056586	-0.0729062648019633	-0.0729273390889416	6.76337098579576	0.92895286026349
ENSG00000056972	1.30704273953361	1.30822290842588	5.36381175953307	0.00316794936432655
ENSG00000057019	0.831526114326277	0.831646936378755	7.45602061993511	0.179876731659425
ENSG00000057252	0.169856954500066	0.169970216613874	5.63050220040204	0.829250848043724
ENSG00000057294	-0.461829663839875	-0.462254601639898	5.03726308250199	0.538773760229254
ENSG00000057608	0.458437507179895	0.458558306032421	6.75656126662362	0.54665261236921
ENSG00000057663	0.351564878853243	0.352032501362344	4.6304747790299	0.647409712963381
ENSG00000057704	-0.712740934143094	-0.719634498926858	2.02164271139067	0.335602044065923
ENSG00000057757	-0.67960846262687	-0.680011552905395	5.7791801681221	0.32290151618842
ENSG00000057935	-0.790992172624969	-0.792313624199103	4.36350091755753	0.236836519063424
ENSG00000058056	-0.807617949082787	-0.808458364737587	5.0649237820987	0.208616259619594
ENSG00000058063	-0.569722254439446	-0.570510209126824	4.71577697852041	0.43329089379602
ENSG00000058085	5.78948512275348	5.81714372322896	4.21073582569599	2.38255338802871e-26
ENSG00000058091	-0.513702001930641	-0.514203097018734	5.10742976264994	0.486688513578235
ENSG00000058262	0.172282824424144	0.172304348271282	7.77714170758373	0.826560985037965
ENSG00000058272	0.215309822648793	0.215340449821586	7.82946368624662	0.783379086173529
ENSG00000058453	-1.37189514783293	-1.37666952306576	3.45345888634993	0.0244079303137117
ENSG00000058600	0.0520714442724554	0.0521851852212175	3.88282571231413	0.947403173346837
ENSG00000058668	-0.203492039057406	-0.203561484024019	6.39040313910375	0.796907307086394
ENSG00000058673	0.288118739502081	0.288230572848181	6.38208959038906	0.71075487128602
ENSG00000058729	0.0208876167692543	0.0209257074637317	4.62212990591189	0.978723953456781
ENSG00000058799	0.201203904607942	0.201458840573517	4.68928349498174	0.797742549295363
ENSG00000058804	-0.75703261613128	-0.757502651961747	5.77305522652797	0.250108968462824
ENSG00000059122	-1.3919285195288	-1.39781618477799	3.25449449424487	0.0120203654236202
ENSG00000059145	-0.532191014967503	-0.533502232680316	3.68193615210112	0.469364796625027
ENSG00000059377	0.112619898874637	0.11352033457451	1.81153874040157	0.888833393206299
ENSG00000059378	1.11843613107585	1.11883207247891	6.77498588483156	0.0217138696549997
ENSG00000059573	-0.844092290769156	-0.846982372048667	3.35308862819207	0.215395561791545
ENSG00000059588	-0.625656984306785	-0.62859180736057	2.88348560962305	0.386739810440461
ENSG00000059691	-0.202337067194902	-0.202611574807178	4.554397475785	0.797979076119338
ENSG00000059728	1.55190222082226	1.55317183257253	5.69365697734502	3.52309264398537e-05
ENSG00000059758	1.25665866858694	1.25766091689506	5.37889264320257	0.00662812537011463
ENSG00000059769	0.33963941615023	0.340102516825218	4.63606131317139	0.659733916865979
ENSG00000059804	-0.116533158374861	-0.116680522384459	5.17795491390905	0.883918834950924
ENSG00000059915	3.45622645947458	3.52649640112552	2.16324918738859	4.40713056198342e-06
ENSG00000060069	0.264438270771945	0.265173499717947	3.59354186914504	0.73447873460619
ENSG00000060138	0.298636707997233	0.298651715089226	9.18567087781417	0.700324560460677
ENSG00000060237	-0.00720718278501383	-0.00720828579923748	7.79899266723436	0.993714139158711
ENSG00000060339	0.217814314615621	0.217838419192642	8.35357848303861	0.780861469443746
ENSG00000060491	1.25895182377582	1.25931328096746	6.76907344737214	0.017194273247274
ENSG00000060642	1.52189762169899	1.5353010237656	2.5041628499134	0.00813740162799005
ENSG00000060656	-1.6536930004382	-1.66341959915104	3.06535522689363	0.0124229695591293
ENSG00000060688	-0.00319994230740327	-0.00322020126523845	3.54791218910722	0.997183004598697
ENSG00000060749	-0.45492064449556	-0.455160475729617	6.0231246642695	0.547367908799229
ENSG00000060762	0.136727235129837	0.137043983047448	3.82117919658177	0.862601013492743
ENSG00000060982	0.0131009195715031	0.0131066747354989	6.26339654913523	0.986073056803634
ENSG00000061273	0.382968110744888	0.382980428300053	9.74795397302422	0.616737087303584
ENSG00000061676	0.0951346060153712	0.0951871238868826	5.89807968915118	0.903842901608178
ENSG00000061794	0.0462347445577895	0.0462671594072537	5.51248539003256	0.953099668227366
ENSG00000061936	0.118265399998128	0.118295851169657	6.79423637701828	0.882225792938164
ENSG00000061938	0.737406566740092	0.73867441600429	4.30094242807833	0.272090746055814
ENSG00000061987	-0.241883428438636	-0.242174200501563	4.5890357946195	0.758497058959673
ENSG00000062194	0.93261933090196	0.932764481985796	7.92033751895533	0.10213495013756
ENSG00000062282	-0.445387040268965	-0.453399326757251	1.98277918205456	0.59983809728667
ENSG00000062370	-0.611793620464094	-0.619036338393129	1.76309175897485	0.420529851132336
ENSG00000062485	-0.0495919847218889	-0.0496196682486362	5.93373885539616	0.951245159941672
ENSG00000062582	0.935293745285387	0.942723768962089	2.26178574363633	0.18251950435643
ENSG00000062598	0.406392003591874	0.406805079088092	4.89680897312925	0.592847314042043
ENSG00000062650	0.263396827271709	0.263459795939177	7.26746636689492	0.735417073796786
ENSG00000062716	1.24894327438092	1.24915819478364	7.54330788897728	0.00381185859091068
ENSG00000062725	-0.0651813824216664	-0.0652296887381408	5.60021950823029	0.935859342515197
ENSG00000062822	-0.103544944337981	-0.104542872708443	1.7118776188325	0.896286367023645
ENSG00000063046	-0.179132410336272	-0.179244612057046	5.7474737319841	0.821283701672374
ENSG00000063169	0.257769840390053	0.259266196731685	2.40835806588637	0.743227869613583
ENSG00000063177	-0.0532645485096144	-0.0532664599406698	9.73288163969617	0.947903754580731
ENSG00000063180	-0.353069051068808	-0.356805423070315	1.79371628541496	0.663564965273174
ENSG00000063241	0.0928957690125597	0.0930528817737144	3.78982714417049	0.905923604314131
ENSG00000063244	0.333970633723597	0.334286253332145	4.96924877634036	0.665173630377667
ENSG00000063245	-0.351934795664678	-0.352184396178187	5.32874342065422	0.648901368174932
ENSG00000063322	-0.578837579400081	-0.579249349133506	5.6339617440058	0.421684370930639
ENSG00000063438	1.13035797396218	1.133229933621	3.44012079950272	0.0434715561782924
ENSG00000063601	-0.0398436824382114	-0.0399549388703781	3.61145771661925	0.960543312474958
ENSG00000063660	-0.437562452743878	-0.439627218902302	2.56698121545413	0.565466686863946
ENSG00000063854	-1.02612942145946	-1.02682896786328	5.74095329495061	0.0594467841254429
ENSG00000063978	0.233376015886318	0.233826818149	4.13621292048706	0.765569537703543
ENSG00000064012	1.23447057736753	1.23524262648365	5.75132786904633	0.00670100984560469
ENSG00000064042	-0.259722003842102	-0.260101711852598	4.82793803503736	0.740415679412085
ENSG00000064102	-0.31710692046629	-0.317445422261154	5.10982957572026	0.683301089798648
ENSG00000064115	-1.25551628013099	-1.25609015263622	6.27691581514071	0.00779054421047944
ENSG00000064199	0.212338066144821	0.213350307450832	2.87508135212431	0.786778025312257
ENSG00000064205	-1.96014802547155	-1.9698498887358	2.95833801671278	0.00740864910659111
ENSG00000064225	0.30502224340615	0.305294590593136	5.248126865956	0.694025477053505
ENSG00000064313	0.102893297667561	0.102947552303125	6.01648716220591	0.896839631319634
ENSG00000064393	0.26555519765237	0.265619292263033	6.63878222917096	0.733269340493627
ENSG00000064419	-0.0357020023258158	-0.0357111169857606	6.64685118735636	0.965239251141821
ENSG00000064545	-1.20162653415891	-1.20249487200046	5.60431657188585	0.0471954220462347
ENSG00000064607	-0.698064161395394	-0.698405445037611	5.96293315249897	0.3049619933349
ENSG00000064651	2.4157843109268	2.41658534472826	7.05036914583737	4.0239095945652e-12
ENSG00000064652	-0.791660096182551	-0.793371815003356	3.99891047514773	0.231429188636994
ENSG00000064666	-0.979061197722725	-0.983069345779092	3.05094812834117	0.176058493944939
ENSG00000064687	-1.48284821538398	-1.49027429286977	3.08344886516988	0.0147976406448838
ENSG00000064703	0.197051593602846	0.197257234112542	5.08815031345246	0.801909049369416
ENSG00000064726	0.0214919579399938	0.0215169162340043	3.77153523709965	0.977838104813176
ENSG00000064763	0.22480860713811	0.225345334223692	3.5680917045911	0.774197366841623
ENSG00000064932	1.09469945966032	1.09528492180207	6.1374397548462	0.029788799444153
ENSG00000064933	-0.211772054708511	-0.211931136647544	5.50239728585643	0.788619582311788
ENSG00000064961	-0.213414241563361	-0.213502839177673	6.14539748275705	0.787002127361576
ENSG00000064989	0.788496511746392	0.79027115346215	4.48448344766445	0.248579950601762
ENSG00000064995	-0.466346709925246	-0.466544478776932	6.00702083225005	0.534653879675169
ENSG00000064999	0.106762496059455	0.106938772798274	4.01100729116648	0.892462033159918
ENSG00000065000	0.181501384079444	0.181533556812227	7.40109557511414	0.817464211185035
ENSG00000065029	-0.249992615390982	-0.250786650077176	3.12264719498199	0.751152323266412
ENSG00000065054	0.551927640226693	0.552248802189222	5.57030364517936	0.449972892604926
ENSG00000065057	-1.89709084056634	-1.89961058691646	4.72622194458373	0.000784776740636592
ENSG00000065060	1.26995986797364	1.27142853672829	4.9280744378367	0.00669039419939033
ENSG00000065135	0.45212322430537	0.452251779608434	6.70167032806666	0.555133587690492
ENSG00000065150	-0.0523572152768727	-0.0523731116332137	6.70698753766865	0.948970062176339
ENSG00000065154	-0.676337020147257	-0.677380975351497	4.60235616185393	0.352930224558884
ENSG00000065183	0.0832948117423027	0.0833657576477366	5.15235768198442	0.917094083017565
ENSG00000065243	0.102339079010066	0.102363313118296	7.13029731412162	0.898306682587169
ENSG00000065268	-0.687377296168692	-0.687682310362142	5.91095073468533	0.323149011516893
ENSG00000065308	0.0349716087459048	0.034977070544704	7.38817649721982	0.96446046500647
ENSG00000065328	-0.591240882816382	-0.591623087621935	5.61738799040991	0.409391792601367
ENSG00000065357	-0.270195331895387	-0.270419292977134	5.2092938409523	0.730634483255042
ENSG00000065413	-0.709089301809179	-0.713014823266496	2.75911454077229	0.324307319910859
ENSG00000065427	0.643347584970633	0.643438679916197	7.65248350902104	0.355871482862578
ENSG00000065457	0.104560823060073	0.104643201207279	5.25961925708197	0.895363816329535
ENSG00000065485	0.791114932642978	0.79204075920811	4.89411362270847	0.22143618272931
ENSG00000065491	-0.114335608402956	-0.114622971827341	3.70300336299286	0.885783154121913
ENSG00000065518	-0.264283780960738	-0.264372331313996	6.67282789587065	0.736238529010681
ENSG00000065526	-0.0103795271078903	-0.0103815263823961	7.21161859565253	0.990521719455013
ENSG00000065534	1.79968002392465	1.79989709044872	7.84046655954437	5.12760550999969e-07
ENSG00000065548	0.163579483913554	0.163591303491122	8.66845955360923	0.835507149047338
ENSG00000065559	-0.200600162489398	-0.200969934784869	4.10249273262972	0.799568197211351
ENSG00000065600	-0.137840877992311	-0.138427478799244	3.09483820372324	0.861782404943545
ENSG00000065613	0.468702315721905	0.4687445834502	8.41470948641252	0.532691127398981
ENSG00000065615	0.335251615236666	0.335923135021773	3.93010584462227	0.663690229533061
ENSG00000065618	3.5411132577501	3.59047894618612	2.165149382867	1.61596295189179e-08
ENSG00000065621	0.327033740212954	0.331073497515671	2.36228982360182	0.677563273277219
ENSG00000065717	-1.99030876341131	-2.00161632823092	3.25772323427233	0.0004480408298934
ENSG00000065802	-0.598053094431527	-0.598636165795789	5.17398817969419	0.408646410410849
ENSG00000065809	0.669661101184404	0.669799766238748	7.14002665899889	0.333646783257376
ENSG00000065833	0.111264725748261	0.111570158902117	3.80513432790685	0.888075160844798
ENSG00000065882	0.267113935535445	0.267222242741656	6.20993292853219	0.731789450356399
ENSG00000065883	0.299904056416835	0.300164781984558	5.28286515065349	0.699140699595086
ENSG00000065911	0.0599918708606363	0.0600173735204522	6.31676147902929	0.939202550576947
ENSG00000065923	-0.374025121284184	-0.374940349420527	3.49496550523773	0.625966111528103
ENSG00000065970	-0.72934039144861	-0.730092247876303	5.06612095339851	0.279050534551942
ENSG00000065978	0.408927934181991	0.408947688461706	9.28896899545552	0.592642835991905
ENSG00000065989	-1.78442218512475	-1.78955347872372	3.81902413131611	0.000197775305641151
ENSG00000066027	-0.890993381951773	-0.892226540008794	4.76840203466962	0.147631268076032
ENSG00000066044	-0.0230787136678225	-0.0230873596902494	6.18184475625338	0.977811414919099
ENSG00000066056	0.33992692844	0.340160744300857	5.59068686259934	0.659212014428784
ENSG00000066084	1.08109694524886	1.0822580200987	4.87560659932117	0.041471041527613
ENSG00000066117	0.315495371890469	0.315775594481661	4.9382330557724	0.683645908093096
ENSG00000066135	0.0824877466851679	0.0825779846126498	4.73293998242434	0.916985152524879
ENSG00000066136	0.0656253470870018	0.0658526244510539	3.41852449791893	0.933902227282401
ENSG00000066279	-0.346035856365915	-0.346074514115204	8.29512953946153	0.655359821957733
ENSG00000066322	0.0121662819843634	0.0121685402330322	7.10540940590441	0.986377060570922
ENSG00000066379	-0.331272486521936	-0.331893060895203	4.09459782420294	0.668799550868156
ENSG00000066422	-0.0624025121852234	-0.0624521038577386	5.51338893019804	0.938288579233311
ENSG00000066427	-0.0309902013982088	-0.03100494965779	6.0656320506103	0.969905640509436
ENSG00000066455	0.0538380819680641	0.0538891583408695	5.14548569003089	0.945455656449761
ENSG00000066557	-0.391318411094198	-0.391757544132012	4.71863137824156	0.60923393343382
ENSG00000066583	-0.0716299955620465	-0.071926259133503	3.00417554227634	0.928391784042673
ENSG00000066629	0.693164481139577	0.694945428980625	3.34993951453088	0.317031847277483
ENSG00000066651	0.165481220080559	0.165849633789564	3.85181728579934	0.833606852974889
ENSG00000066654	-0.108518160272698	-0.108585752600637	5.70308631853426	0.893049465228032
ENSG00000066697	0.726857813699399	0.727356962926517	5.65141975699002	0.276664485420749
ENSG00000066739	-0.612474097006405	-0.613583514129999	4.14972770595097	0.390599114541382
ENSG00000066777	0.208064549797488	0.20816833033756	5.96871106605949	0.790791540926385
ENSG00000066827	-0.194425349374996	-0.195246262148336	2.92122534320236	0.805042497909833
ENSG00000066855	-0.117013055183398	-0.117288811102334	3.75340193791359	0.883255747421957
ENSG00000066926	-0.610094844174755	-0.611885161639323	3.32868392743351	0.396232136970007
ENSG00000066933	-0.443823348999771	-0.444097416093259	5.52442294654445	0.557504905256239
ENSG00000067057	-0.428398033101592	-0.428491864376823	7.03976006219773	0.573043521139248
ENSG00000067064	0.791463843581049	0.791977509951725	6.06002769630158	0.249140390844235
ENSG00000067066	1.33135882510417	1.33146470210033	8.81231090562297	0.00145865270146552
ENSG00000067082	1.19264003033189	1.1927025917848	9.06776508860794	0.00858714015433536
ENSG00000067167	-0.195069908962937	-0.19510621887125	7.51728158798799	0.805570593161901
ENSG00000067177	-0.738791738852342	-0.745401606920177	2.28534881094166	0.310144042629038
ENSG00000067182	-0.435727379475289	-0.435798927751787	7.51837142608266	0.566269476576068
ENSG00000067191	0.719336705679674	0.725255774335803	2.07288751397133	0.320988536442463
ENSG00000067208	-0.154653077455879	-0.154760262634863	5.52081313147028	0.845804749563079
ENSG00000067221	1.30579038978446	1.30753599751022	4.98143496209979	0.00447977876666305
ENSG00000067225	0.519417347791614	0.51943541541604	9.81937679662073	0.479995214682546
ENSG00000067248	-0.0928238747277761	-0.0928743418643182	5.99736637082261	0.907950555444172
ENSG00000067334	0.5499745349539	0.550088292464593	7.37903683526852	0.448716695983713
ENSG00000067365	-0.296591614616546	-0.29811385066895	2.7020818848131	0.703268401704712
ENSG00000067369	0.611306048747052	0.611624923858516	5.93591546699521	0.387851930050726
ENSG00000067533	0.364362875586014	0.364458828016658	6.91136844467968	0.635759125246639
ENSG00000067560	0.0300678075226561	0.0300691560086076	9.40216251033378	0.969144671707959
ENSG00000067596	0.244690825829173	0.244895126600059	5.29596058316171	0.754249874911891
ENSG00000067704	0.055020473750964	0.055058642676115	5.49735262241353	0.945039978681095
ENSG00000067715	0.57130792838304	0.588791157304192	1.6615604102279	0.483592346893983
ENSG00000067798	4.36929535068636	4.39302654008177	3.75488617771289	2.667248754349e-15
ENSG00000067829	0.0229473488512443	0.0230119097825021	3.55692631604039	0.97661756521114
ENSG00000067836	-1.48429655802453	-1.49015609946993	3.16978790028499	0.00767434211551686
ENSG00000067900	0.183487706213075	0.18350360428259	8.50388308211572	0.815390945516967
ENSG00000067955	-0.108923215834575	-0.108975832987283	6.03601840969737	0.893215238971346
ENSG00000068001	-0.318311001205222	-0.318580506883487	5.58686607224606	0.682673849772115
ENSG00000068024	-0.716729990279614	-0.719914216573614	3.03865778448607	0.307069764187524
ENSG00000068028	-0.400537845569929	-0.40065594199191	6.63572814776566	0.60544178760212
ENSG00000068079	2.13263657792546	2.13329990446558	7.08303509184173	4.27848444525693e-06
ENSG00000068097	-0.0840832578422386	-0.0841859311813239	4.46654685261365	0.9166474487092
ENSG00000068120	0.190648967279757	0.190881126939792	4.67864820123118	0.808303643838742
ENSG00000068137	-0.960323503375352	-0.961528321853388	4.8797407171155	0.101868984473791
ENSG00000068305	0.168155543119481	0.168215526931448	6.50872825060656	0.832093230789345
ENSG00000068308	-0.10159542732766	-0.101623540120834	6.65037479434702	0.899430329510402
ENSG00000068323	-0.0254012703010549	-0.0254123763319706	6.30520907056915	0.975892401193009
ENSG00000068354	-0.282708360028293	-0.283224834053676	3.92039080139389	0.717454595432548
ENSG00000068366	0.890894976335327	0.891120768896566	7.05638678659118	0.132234724818832
ENSG00000068394	0.159004142038926	0.159161012690797	4.92683884256188	0.840096569431476
ENSG00000068400	0.647608600529366	0.647713722993321	7.35546896037716	0.3587530275403
ENSG00000068438	0.236287460952867	0.236745612332688	4.09847870652157	0.762653452917732
ENSG00000068489	0.0833956880520085	0.0834059623550103	7.56302923016061	0.91706499239451
ENSG00000068650	-0.344384460961134	-0.344652829375461	5.26103544849188	0.656389185308503
ENSG00000068654	0.0697442953964514	0.0698153637906484	4.76308508548796	0.929626955627347
ENSG00000068697	0.0891094252839992	0.0891113301280716	10.5439026488879	0.910494097698314
ENSG00000068724	-1.26430609567615	-1.26702784268756	3.95611408941938	0.0162337080153128
ENSG00000068745	-0.0786828353273706	-0.0787317231622554	5.8542150168906	0.9228362228419
ENSG00000068784	0.080021763744976	0.0800884069461027	5.17165187655341	0.919559489797317
ENSG00000068796	-0.186583529311271	-0.186672427525933	6.06408020326786	0.813838632835234
ENSG00000068878	0.263161943496777	0.263256908509002	6.27948849584546	0.735709095004407
ENSG00000068885	-0.543593676866204	-0.545046260334617	3.79292713705337	0.460385944122967
ENSG00000068903	-0.943499386525188	-0.944750915657747	4.84812477278285	0.1125283933929
ENSG00000068912	0.509316776105213	0.509512815560792	6.35929068680978	0.489731192806173
ENSG00000068976	1.0928957329036	1.23680094498222	1.00205220765682	0.371083968622453
ENSG00000069020	1.16753886829066	1.16827063156361	5.71779593381135	0.0149264213105541
ENSG00000069122	0.405784372189192	0.406391519336189	4.8683965843402	0.594033279759833
ENSG00000069248	-0.325609913836522	-0.325873026964077	5.40398279004047	0.67498372205708
ENSG00000069275	-0.501200705772256	-0.501208473189532	10.7461535157858	0.499783236301596
ENSG00000069329	0.00838859619555816	0.00839022031497685	7.26319810441487	0.99120999586338
ENSG00000069345	0.576428660262159	0.576649882063348	6.39676523950181	0.422317322614511
ENSG00000069399	1.64359164541938	1.64415503200291	7.07554650872104	8.1923347155898e-07
ENSG00000069424	-0.906181740709458	-0.914918581719264	1.97392922801968	0.218165118650842
ENSG00000069493	1.76172025160516	1.76902297985819	3.55946204433904	0.000159489586771332
ENSG00000069509	0.0957772126132857	0.0958240196537563	6.22444816698565	0.90441770572478
ENSG00000069667	-0.496454734555216	-0.49928488659946	3.08007589158784	0.512994995376673
ENSG00000069702	-0.421309828104648	-0.421428653783998	6.81471221502588	0.585114620267737
ENSG00000069712	0.321168949205031	0.32369625300124	2.21551171394659	0.687912410013204
ENSG00000069849	-0.11523168160311	-0.115240979638548	8.77208701586103	0.885924752615113
ENSG00000069869	0.88038899351766	0.880656530966117	6.85994917826793	0.140630440107817
ENSG00000069956	1.00307129578912	1.00369784533701	5.71832535484353	0.0668335052311673
ENSG00000069966	-1.21957816736784	-1.2213754435763	4.80119161212595	0.0161184576732006
ENSG00000069974	-0.502180718538549	-0.502406723919226	6.17377540731287	0.498374490875155
ENSG00000069998	-0.704130850772048	-0.706072176699573	3.62015593293627	0.324473615174245
ENSG00000070010	-0.186334718841228	-0.186380554175304	7.02167514781808	0.814078484006529
ENSG00000070018	-0.397034835382459	-0.397662936237803	4.27636665942417	0.603185293042101
ENSG00000070047	-0.0647036619669144	-0.0647312381218938	5.98399360806158	0.936311330695307
ENSG00000070061	-0.757211774502918	-0.758866164805392	3.99912263239562	0.260076980197818
ENSG00000070081	0.583741916835258	0.583817339142231	8.08722985515565	0.414845842837064
ENSG00000070087	-1.85698592935612	-1.88860413352001	1.78595234840471	0.00682629532430993
ENSG00000070214	-0.849771219826732	-0.849924935655727	7.57279521572442	0.165946311513994
ENSG00000070269	-0.108199719236998	-0.108479881461395	3.86790664086287	0.891909933055628
ENSG00000070366	0.360827856761636	0.361821582433006	3.37235634812898	0.638343726955086
ENSG00000070367	0.152271766253783	0.152342479372286	6.07626952947408	0.846492535174565
ENSG00000070371	-0.754429999731873	-0.763537665483773	1.94503495766034	0.308692711835792
ENSG00000070404	-0.651772507691989	-0.654009483588404	3.20414692790195	0.359323196480792
ENSG00000070413	-0.421143936559084	-0.421482606336668	5.08925903203324	0.579721533204918
ENSG00000070423	-0.473061112579317	-0.473310346153017	5.73025888569736	0.5297126733461
ENSG00000070444	0.365124899565958	0.365841588970918	4.03903597140465	0.63392870045783
ENSG00000070476	-0.203724932625807	-0.204049014211892	4.21083437515026	0.796583399460797
ENSG00000070495	-0.198668478467918	-0.198864983163205	5.34825653171403	0.801638286357688
ENSG00000070501	-0.245010267839866	-0.245377201836267	4.64275632240889	0.755155452291315
ENSG00000070526	-1.32911432615613	-1.34232149753834	1.99166700438336	0.0443469226876648
ENSG00000070540	0.673849386361029	0.676279281171619	3.28291589229296	0.337194805538467
ENSG00000070610	0.53778734271256	0.539476552785462	3.20525585399004	0.46392528834742
ENSG00000070614	-0.708584835470525	-0.7087469498546	6.72800048857333	0.307189005338731
ENSG00000070669	0.302957872482895	0.303366581359512	4.91997643021746	0.695980934954285
ENSG00000070718	-0.474200103630476	-0.474633712450121	5.05739528094777	0.526333350078257
ENSG00000070731	-1.03475518934971	-1.04043219969063	2.86393207999814	0.149663081886911
ENSG00000070756	-0.0488748462437757	-0.0488757937569689	10.8275747864728	0.952269456068306
ENSG00000070759	0.696338873540678	0.701965268743128	2.3479507628986	0.343684032762948
ENSG00000070761	-0.540019547675596	-0.541167493982785	4.18788976432696	0.462779129168889
ENSG00000070770	-0.000214630446321349	-0.000214291866822718	7.08247027659524	1.00064962480757
ENSG00000070778	-0.176677196115221	-0.177024893349663	4.07195498541604	0.823487343761576
ENSG00000070785	-0.336927671423041	-0.33728652408224	4.80956692803547	0.663539669448893
ENSG00000070814	0.0423336246670035	0.042341307742819	7.35537566947442	0.956956796544589
ENSG00000070831	0.384234744452119	0.384311435804511	7.04614723067437	0.6149865680247
ENSG00000070882	0.0620057994877356	0.0620801158816073	4.81644128796005	0.938400420513154
ENSG00000070950	-0.0375940699403967	-0.0376300405009625	5.38538139128665	0.963051289371896
ENSG00000070961	0.993044184142735	0.993699921728354	5.72557338714125	0.0721565394904839
ENSG00000071051	-0.158868769745671	-0.159734326656738	2.58915251491063	0.843269099928394
ENSG00000071054	0.82526729350773	0.825331282328634	8.41489695721078	0.185365462729418
ENSG00000071073	0.126036937365886	0.126263435813237	4.30415781899199	0.873117003935004
ENSG00000071082	0.172367108552468	0.172373282893262	9.87759353664216	0.826489700108238
ENSG00000071127	0.0334394033410309	0.0334455443308325	7.38426891570052	0.966439231216859
ENSG00000071189	0.0716130823157212	0.071700870345615	4.58323198159711	0.927537059190402
ENSG00000071205	-0.529133076695167	-0.529349404075917	6.28086741266871	0.471274870266107
ENSG00000071242	-1.82372466319841	-1.82440472549498	6.69246000594785	1.9684594298906e-06
ENSG00000071243	0.0182613587753941	0.0182759370021963	5.52782493067163	0.981646954470548
ENSG00000071462	0.12661630641496	0.126661975802526	6.28776270859355	0.872996213641041
ENSG00000071537	0.336077057295173	0.336179873908473	6.64439081638594	0.663369125152833
ENSG00000071539	-0.523266312075522	-0.523702765734467	5.27114007186772	0.477411295007361
ENSG00000071553	-0.0653115931501495	-0.0653262023396142	7.18307349405434	0.935709286178955
ENSG00000071564	-1.23409713580379	-1.23460108743777	6.39470843552163	0.00849950199953495
ENSG00000071575	-1.02851422571635	-1.03079540336306	4.18991319532647	0.0796449265208535
ENSG00000071626	0.0821410183544731	0.0821521048169352	7.61620440967014	0.91788990134531
ENSG00000071655	-1.13660276608538	-1.1371181922588	5.91903238534839	0.065253465295675
ENSG00000071794	-0.985616134789344	-0.986249506455941	5.83402887500012	0.0783700780692443
ENSG00000071859	-0.394167232725041	-0.394274229420478	6.7740486064266	0.607876856463203
ENSG00000071889	-1.08316536963783	-1.08737115036671	3.29610141159978	0.0748664841301773
ENSG00000071894	-0.165346712603738	-0.165911578731722	3.15695875345894	0.834339076390686
ENSG00000071967	-0.554269793313958	-0.554711786485278	5.65320823192594	0.448940113133712
ENSG00000071994	0.0419737362401183	0.0419975439392139	5.72078846495522	0.95769342516097
ENSG00000072041	-0.772662216712945	-0.778378842586924	2.63308601958655	0.291326701545903
ENSG00000072042	0.170947120275345	0.170991283624778	7.02937352345532	0.827979133034451
ENSG00000072062	-1.05445949536688	-1.05467833408377	7.16965090370349	0.051856349069785
ENSG00000072071	-0.159678349472465	-0.159922327392603	4.24315169708203	0.840927018332153
ENSG00000072110	0.242751898641578	0.242759420661982	9.73552483341573	0.755777330915493
ENSG00000072121	1.65672774615488	1.65831100406201	5.18240016933254	5.10974068564356e-05
ENSG00000072134	-0.772192117639856	-0.772548159754062	6.03474036889867	0.235681733099978
ENSG00000072135	-0.944643037975215	-0.945824165865283	4.70291487772946	0.112062574178911
ENSG00000072163	-1.94544987784375	-1.94610414737637	6.55705648360651	1.7469655795535e-05
ENSG00000072201	-0.488621585609117	-0.494757748515109	1.79825597341232	0.555020877203248
ENSG00000072210	-0.984906506689448	-0.985440829181266	6.25091401300089	0.0842121838235319
ENSG00000072274	-1.39309726960369	-1.39333148019269	7.84201442133963	0.000442303044109056
ENSG00000072310	0.735810485999599	0.736823816393906	4.83798107360041	0.271133048889632
ENSG00000072364	0.355383469001991	0.355481819904108	6.83090976822481	0.645219670340897
ENSG00000072401	0.409722212397089	0.41053343491258	4.18481599457124	0.592316167977883
ENSG00000072415	-0.927933507718265	-0.928274748146658	6.5800853319615	0.108670505346778
ENSG00000072422	-0.87661400844197	-0.880289574962637	3.24342724089627	0.194727099314929
ENSG00000072501	-0.189002570896902	-0.189010964539876	9.44014796740033	0.811575165451904
ENSG00000072506	-0.133467197877461	-0.13352526931171	6.11611647212157	0.867154677013286
ENSG00000072518	-0.0777180467925478	-0.0777657203513973	5.5210568875151	0.923068089836555
ENSG00000072571	-0.274491243596225	-0.274551317827475	7.19781843934616	0.726221280798652
ENSG00000072609	0.148737992374089	0.149065061640465	3.75212544368243	0.850389732823497
ENSG00000072682	0.0112825261669252	0.0112960757454329	3.62947755087769	0.988190024691742
ENSG00000072736	-0.389157427169587	-0.391857350971447	2.43432576520322	0.612350170184043
ENSG00000072756	0.255086904856671	0.255539924038444	4.29083328843644	0.743822116041696
ENSG00000072778	0.0356589397643299	0.0356700374926561	6.35766275025474	0.963739407331605
ENSG00000072786	1.60251105340579	1.6034201324995	5.85123772016854	6.45054054567291e-06
ENSG00000072803	0.0968404942161459	0.0969152490727852	5.19390519342334	0.902561079858121
ENSG00000072818	-0.64124492023981	-0.64712142346852	2.61854417889528	0.410479879535761
ENSG00000072840	0.615720597231283	0.618464083448807	2.62005378621957	0.396201052468704
ENSG00000072849	0.487808634809613	0.488025823417463	6.16562810689171	0.512438962402384
ENSG00000072864	-0.648601956786909	-0.649266400318376	4.70776528532155	0.354231705765657
ENSG00000072954	-2.4374993103521	-2.44430915827304	4.10516747227625	3.2625387479635e-06
ENSG00000072958	-0.403336530277644	-0.40352779910493	5.94884289542396	0.597897287116335
ENSG00000073008	-0.231927023581045	-0.23195863502737	7.73256593180605	0.768501388955828
ENSG00000073050	-0.0453152891178007	-0.0456724282608638	2.55414712256511	0.953664163951254
ENSG00000073060	-0.896684916238267	-0.89759775953121	5.25697701415024	0.138861095869286
ENSG00000073111	-0.977604246331816	-0.978075876947594	6.54465213097531	0.0796552220800205
ENSG00000073146	0.74988950482216	0.754953090605922	2.62607998346867	0.285993512071858
ENSG00000073150	-0.492941918060849	-0.49671256528297	2.29013245340099	0.529443524237154
ENSG00000073169	-0.50387037480009	-0.506203306285029	2.99875294619065	0.502094177555008
ENSG00000073331	0.517430722137533	0.518126115450423	4.81712092923679	0.481663051683848
ENSG00000073350	-1.5738757016974	-1.5849328158698	2.58605121172554	0.00757405470533565
ENSG00000073417	-0.11062311004447	-0.110844222989897	4.17109433070859	0.889758556888513
ENSG00000073464	-0.0618167694839406	-0.0621172363125089	3.09137077125246	0.937851822498994
ENSG00000073536	-0.363574684996466	-0.36457539965739	3.26901259199924	0.637330682079957
ENSG00000073578	0.18827007493206	0.188418720821554	5.20877981352942	0.810643967613237
ENSG00000073584	-0.225810076983352	-0.226091434043362	4.81419115010331	0.774489773497548
ENSG00000073605	-0.165189106650991	-0.166670413084627	1.91391888978658	0.833479386377414
ENSG00000073614	0.153332312395263	0.153356340846533	7.57222342717947	0.847479408685612
ENSG00000073711	0.115074338701231	0.115490195088206	3.26619323183384	0.884526146938659
ENSG00000073712	0.217484245660121	0.217511296042131	7.86429818526781	0.781092767357338
ENSG00000073756	8.10236733041044	144269487.23489	1.19546548900328	1.44235626408808e-11
ENSG00000073792	-0.191648365520178	-0.191686625749432	7.16172448546159	0.808763746667105
ENSG00000073803	0.159937921625652	0.159984743015333	6.47704764184756	0.838572874333462
ENSG00000073849	0.0302655693786521	0.0317253340906322	1.30135275913658	0.975488193977159
ENSG00000073910	-2.62087019824319	-2.62750500662641	4.80393201594606	3.76885401257392e-07
ENSG00000073921	0.418814684649217	0.41890055105338	7.24442428016595	0.582255066125001
ENSG00000073969	0.193163506339018	0.193345444163977	4.95424883316534	0.805606774547772
ENSG00000074054	0.335866010950518	0.336093244213626	5.41841528294766	0.6634760441653
ENSG00000074071	-1.00438917795133	-1.0050207079533	5.67749377370259	0.0710721814321397
ENSG00000074201	-0.297241802303524	-0.297365376023136	6.22918634642	0.703474520428676
ENSG00000074266	-0.00325860661915439	-0.00325850358439291	5.53806499816026	0.997485513108288
ENSG00000074319	0.505012181319931	0.505421615600632	5.33721939594293	0.494023906238386
ENSG00000074356	0.0186582984532044	0.0186639160540089	6.48349944746027	0.981301217985564
ENSG00000074410	1.54056540500087	1.5411931758367	6.3387436065953	1.72725217096458e-05
ENSG00000074416	0.477866550184677	0.477969369324936	6.69659974574816	0.522018926718696
ENSG00000074527	1.33396970889364	1.33448165403685	6.63954077123161	0.0084591767022357
ENSG00000074582	-0.248970760432254	-0.249581922548929	3.72372828838635	0.751144800813653
ENSG00000074590	0.786019791590814	0.786138956304651	7.62773054679664	0.22651818879016
ENSG00000074603	-0.134791563409046	-0.134884914195655	5.50113494206692	0.86580908278387
ENSG00000074621	0.676482914443978	0.677890104985951	3.94023223179506	0.329353295252445
ENSG00000074657	0.501746372276666	0.502261051008783	4.9395882140675	0.49731721200695
ENSG00000074660	1.57784459614747	1.58258129010303	3.58997721980825	0.000884049478650443
ENSG00000074695	0.161893503795597	0.161921473966494	7.60496679072117	0.839676198751032
ENSG00000074696	-1.05219974715433	-1.05256823551707	6.73013371953166	0.0434793940397907
ENSG00000074706	3.22975034490795	4.14284292158032	0.422059465576818	0.0115615954989989
ENSG00000074755	-0.356090958549326	-0.356457119775948	4.85301480495472	0.644999449350539
ENSG00000074800	0.0113113710421543	0.0113118972098639	9.52049132225473	0.988250881502149
ENSG00000074842	0.329034088132451	0.329122199700277	6.92033241511352	0.670246487765663
ENSG00000074935	0.49917789234928	0.502995283430268	2.08194429684537	0.510225762397554
ENSG00000075089	0.157339666797952	0.157488108581406	4.95103485533284	0.841769892375321
ENSG00000075131	0.308254573283419	0.308694912658786	4.5495149108122	0.690806902343776
ENSG00000075142	-0.687204148984534	-0.687798883803386	5.1734102857403	0.319300868890203
ENSG00000075151	-0.164350439213114	-0.164386819614423	7.15830921335247	0.836266275504362
ENSG00000075188	-0.0513061998527068	-0.0513625310664219	4.65076582318756	0.949328319140439
ENSG00000075213	3.6452530146554	3.64638694647488	7.66215888258386	1.61687002333249e-19
ENSG00000075218	-0.352034766446492	-0.352115146148694	7.01412678210777	0.649839434699716
ENSG00000075223	1.53635827343142	1.53700070360006	6.34597979881578	6.4800110258945e-05
ENSG00000075234	0.770007022249158	0.771660161491598	3.85248469798159	0.246781678872325
ENSG00000075239	-0.455069904116301	-0.455424306028798	5.42711853406034	0.546230216318111
ENSG00000075275	-0.76136340328696	-0.794571814376334	1.09165543784328	0.379095282029227
ENSG00000075292	0.300062438162642	0.300116609950651	7.5529810694974	0.698959082359667
ENSG00000075303	-0.729318414672174	-0.731958832856231	3.40438898666751	0.291503847715909
ENSG00000075336	-0.462306945216479	-0.462912722275156	4.64658939215497	0.537993380006386
ENSG00000075391	0.723605242102391	0.724367792359021	4.80913890187897	0.281713128267061
ENSG00000075407	-0.618189329343413	-0.618456841447895	6.22197760110665	0.382525945294223
ENSG00000075413	0.538015717277718	0.538382257902217	5.3487916679858	0.460947336307506
ENSG00000075415	0.170508623947141	0.170533183287485	7.71795209972526	0.828189859792747
ENSG00000075420	1.24582236743158	1.24603203167149	7.58720125665	0.00399085393267165
ENSG00000075426	0.587036450532124	0.587085867426195	8.28096068749485	0.41154069647026
ENSG00000075539	0.29459565002522	0.294729098300453	6.12432414760521	0.704444396511759
ENSG00000075568	0.0157545544455257	0.0157652189482075	5.03147091008507	0.983721920559058
ENSG00000075618	-1.21792419819603	-1.21850596036574	6.16997112422226	0.00862959626559165
ENSG00000075624	-0.441964026932539	-0.442010733378796	7.93751845573296	0.56075374097029
ENSG00000075643	0.29411146977493	0.294496051202822	4.63402509730234	0.704878815968852
ENSG00000075651	1.40117592295676	1.40261983323012	5.20673085187831	0.000908382713247294
ENSG00000075702	-0.438164631854147	-0.439028528338644	4.13126020398721	0.561902902345397
ENSG00000075711	0.259499740927459	0.259567909961907	6.83668336121412	0.739309664891044
ENSG00000075785	-0.0564315768396043	-0.0564352429883516	8.84108099301416	0.945119351158793
ENSG00000075790	0.79093574341507	0.791111278283205	7.38811202322555	0.215980477452739
ENSG00000075826	-0.648297580788931	-0.652565532172369	2.2351883529706	0.375378078779344
ENSG00000075856	-0.0712937311786787	-0.0713263502974299	6.16128464252887	0.929895378995789
ENSG00000075914	-0.410131229053999	-0.410721810189538	4.3698778566724	0.590292157129984
ENSG00000075945	0.793182490617089	0.794267968945251	4.60556818215292	0.221424295281019
ENSG00000075975	-0.442594792614432	-0.444340577450809	2.97858780321983	0.558416411862223
ENSG00000076003	-1.5607719810191	-1.56233466431552	5.4986835873513	0.000109944446491014
ENSG00000076043	-0.487706523213943	-0.488029845997842	5.89845668394778	0.514398885360057
ENSG00000076053	0.320331897959196	0.321329406381002	3.4225898679103	0.67851554120929
ENSG00000076067	0.441665430158062	0.441870228272788	5.87179503603383	0.558304422571666
ENSG00000076108	0.816250558202399	0.816366416956056	7.66227544460275	0.193193257460698
ENSG00000076201	-0.11789908154013	-0.117968215073347	5.60523674523137	0.882879211725363
ENSG00000076242	0.196171015945685	0.196314467263607	5.40903143957617	0.802739125077281
ENSG00000076248	-1.27123068001502	-1.27165142782758	6.85038867854547	0.00850167936029358
ENSG00000076321	0.187784111066862	0.18805300424695	4.38978926405098	0.811158004441169
ENSG00000076351	-1.05804247790332	-1.06768569452631	2.11539267052557	0.136351611220648
ENSG00000076356	-0.353513837219313	-0.353645652245914	6.10858248861642	0.647935416294573
ENSG00000076382	-0.528550621923199	-0.529227023220812	4.86665808113433	0.471864022187418
ENSG00000076513	-0.500172663013524	-0.500369190068848	6.30413919552204	0.500424658825996
ENSG00000076555	-2.06533911013192	-2.0957204811017	1.90435154611936	0.0025151831397249
ENSG00000076641	0.716938060992781	0.718888952558131	3.44549636373542	0.341478616986106
ENSG00000076650	-0.0858072727413347	-0.0859097489542667	4.91910089818338	0.914702834071632
ENSG00000076685	1.90119439150467	1.90387522859847	4.78462510159752	2.50876369357992e-05
ENSG00000076706	0.161151165130154	0.161158288152562	9.2473017555855	0.838136663333701
ENSG00000076928	0.177116078605304	0.177626331108301	3.33119918614579	0.821887422129687
ENSG00000076984	0.0250197051836498	0.0250302619243453	6.07350344751333	0.974552298539937
ENSG00000077044	0.0669093043787396	0.0669692896056985	5.21387284289565	0.932492151383657
ENSG00000077097	-0.0565672026341566	-0.0565833107794157	6.64882492632382	0.944895456390092
ENSG00000077147	0.00428933675771299	0.0042895422410986	9.18760260712838	0.994678678456923
ENSG00000077150	3.42879828782569	3.4348735018033	4.99627719116499	1.59055424034305e-13
ENSG00000077152	-0.487255409669484	-0.487695378840134	5.35719589437414	0.515772128648571
ENSG00000077157	-0.169628976508779	-0.169778122537774	5.16249788098266	0.831873893969703
ENSG00000077232	0.386990026853921	0.387093914408343	6.81784503578524	0.616649103761904
ENSG00000077235	-0.221237492197942	-0.22131113478327	6.66269292272532	0.779146067313687
ENSG00000077238	0.116134598480205	0.116166471521751	7.05729038698236	0.882877575337267
ENSG00000077254	0.208583640901676	0.208620114899643	7.50050449111107	0.790130425781048
ENSG00000077312	-0.350502369187113	-0.350630010621417	6.35804885241675	0.651383269607972
ENSG00000077348	-0.993453578317141	-0.995412416880247	4.2022981043329	0.0942542164141821
ENSG00000077380	0.260282866164508	0.260316031730936	7.81323530912389	0.738461936830064
ENSG00000077458	0.105090759592946	0.105199086627315	5.26171994485696	0.89413885388873
ENSG00000077463	0.159026381480833	0.159143692866656	5.31938392985032	0.839571763186216
ENSG00000077514	0.146498743911968	0.146567242566456	6.06399599457158	0.853824024595895
ENSG00000077549	-0.0636893761097513	-0.0636977842251831	7.62455056746827	0.937463638411132
ENSG00000077585	-0.689138372132087	-0.692485784114248	3.28147791027612	0.340075910722018
ENSG00000077684	-1.48473410594575	-1.48552578522126	6.03899047369804	0.000169548129250592
ENSG00000077713	-0.855215881761283	-0.874707510161862	1.59963287224283	0.335117127387813
ENSG00000077721	0.427780688176998	0.427924143067228	6.48428442425506	0.571344029257759
ENSG00000077782	0.114811645608848	0.114889018247239	5.6893132868902	0.884885615689629
ENSG00000077935	-0.20445358413621	-0.211924822214031	1.14154935800011	0.804560927537449
ENSG00000077942	-1.03627739582284	-1.03901977605298	3.7242180125279	0.0916491792148125
ENSG00000078018	0.530321273534142	0.53042787303215	7.51464204481242	0.468519585200542
ENSG00000078043	-0.583500024443578	-0.584599323738193	4.08042863477241	0.418740917496597
ENSG00000078061	0.21594097870142	0.216339183861095	3.86960121446225	0.7829523020305
ENSG00000078070	-0.0368631397798831	-0.0369223580892769	4.49442780259133	0.963683406862002
ENSG00000078081	2.99355628346655	2.99597719624328	6.25825730073562	6.08715523330524e-12
ENSG00000078098	-0.335391416565189	-0.434816530354516	2.28556183471749	0.814766422759888
ENSG00000078114	-1.6370934181531	-1.63872198302852	5.31680506010207	3.07305961306448e-05
ENSG00000078124	-0.379990782468176	-0.380537068186525	4.5553865037366	0.620365719015224
ENSG00000078140	0.160606387443952	0.16063377163418	7.44369135407006	0.83951451026923
ENSG00000078142	0.106401962403529	0.106460586869706	5.86032632945739	0.893969945785283
ENSG00000078177	-0.138501789406151	-0.138853182586761	3.98765131056931	0.86147170566584
ENSG00000078237	0.211547967638018	0.211814184725515	4.61946942589584	0.787370554676082
ENSG00000078246	-0.143194715683892	-0.143278941689097	5.86909785262905	0.857790765158947
ENSG00000078269	1.02863839026533	1.02889073101589	6.87990359317918	0.0499187402338007
ENSG00000078304	-0.691722846604747	-0.692264836635572	5.45415137653294	0.311709656864982
ENSG00000078369	0.0308407509932263	0.0308429247255271	8.7083919652862	0.969268986698132
ENSG00000078401	1.31748566610223	1.31761693370955	7.99296356983188	0.00408121801625511
ENSG00000078403	-0.371448161224415	-0.371905947834317	4.6758685108541	0.629050039302407
ENSG00000078487	0.279014172584491	0.279927920193497	3.54522402322045	0.720191426988122
ENSG00000078596	-0.916909140316351	-0.917159214124006	7.06835982962706	0.115016131398698
ENSG00000078618	0.258000988590014	0.25803604206187	7.89611238842508	0.740739835244767
ENSG00000078668	-0.406913202468863	-0.407065485349338	6.41110975652641	0.594963800743163
ENSG00000078674	-0.163472880796247	-0.163497715412926	7.72879132870302	0.837536789643372
ENSG00000078687	-0.386191768819162	-0.386963791576278	4.02904228096391	0.613789077714053
ENSG00000078699	0.344249475941454	0.34504444592649	3.71308005053357	0.654654737214783
ENSG00000078747	0.160864588026288	0.161021261600739	5.05493178970726	0.838229319783958
ENSG00000078804	0.180289329929185	0.180592818123168	4.67536053815965	0.81862470605534
ENSG00000078808	-0.0522645593168295	-0.0522718468650185	7.75559457980103	0.948800963835172
ENSG00000078902	-0.095103415973148	-0.0951387602259627	6.0890424297367	0.906569125054752
ENSG00000078967	-0.214907962250535	-0.215565077491605	3.48268612196809	0.784786805321126
ENSG00000079134	0.303082656462916	0.303388884917834	5.15817616478868	0.695954021427135
ENSG00000079150	-0.721076517908569	-0.728370834971715	2.13571998877176	0.327382068946328
ENSG00000079156	-1.05984359849208	-1.06281443338559	3.93650517938254	0.0722855171704375
ENSG00000079246	0.188462973793103	0.188478735178769	8.52382542044351	0.811059460088204
ENSG00000079257	-1.14189837680761	-1.1575256725465	2.0234029565618	0.128911974199384
ENSG00000079277	0.38570407197751	0.386239570283487	4.46908242934631	0.613617875039932
ENSG00000079308	0.69878074803739	0.701153211857752	3.06623335717602	0.31546609450104
ENSG00000079332	0.70365863712431	0.703796639536612	7.19404630408793	0.298914528837872
ENSG00000079335	2.40272022307177	2.43146540996176	2.04928115534803	2.43608518087391e-05
ENSG00000079337	0.181823222773583	0.182543451298355	2.84807980267584	0.817772711061695
ENSG00000079385	2.69744327575506	2.71409824597683	3.42935518170993	6.14941348093864e-09
ENSG00000079387	-0.057127902705196	-0.0571531187319059	6.17767250859714	0.944144971326345
ENSG00000079432	0.00299357691958692	0.0029872490488306	4.58470313836195	0.996180777084465
ENSG00000079459	0.33464823551817	0.334716753585201	7.50196745968544	0.664674133444064
ENSG00000079462	-1.16704431492204	-1.16848210566356	4.88065434578288	0.0377305051085332
ENSG00000079482	-0.970538215983673	-0.976498391946465	2.69431723432061	0.14431170506615
ENSG00000079616	-0.425939167711876	-0.426230023450914	5.54214379348313	0.574972574209517
ENSG00000079691	-1.12414684729159	-1.1266947843211	4.25922800802039	0.0443448434353771
ENSG00000079739	0.102341410129781	0.102544600410486	3.96602925558547	0.896682376833317
ENSG00000079785	-0.133504911415358	-0.133523687480245	7.68043602806478	0.86833150212019
ENSG00000079805	-0.241668813506892	-0.241745166959482	6.54615513423306	0.758767471225481
ENSG00000079819	0.148439812288335	0.148475649241032	7.05157285130307	0.852291569965025
ENSG00000079950	-0.0725168852986399	-0.0725747394138419	5.11737187920497	0.928302308294183
ENSG00000079974	0.297379685555169	0.297610749602069	5.19294598896391	0.701306068109727
ENSG00000079999	-0.201392958500075	-0.201487504493654	5.94587125840723	0.799035126262431
ENSG00000080031	1.37375839028916	1.38759217831424	2.07052992617154	0.0259106229592139
ENSG00000080189	0.323084421952471	0.32351744555342	4.41795259672287	0.676093934622462
ENSG00000080200	0.207314371028414	0.207657770334916	4.15572515422966	0.791571677327141
ENSG00000080298	0.351094713140336	0.352302308931633	3.35373542490183	0.647839308461135
ENSG00000080345	0.131389460344798	0.131405570825129	8.02148330547283	0.869593507882126
ENSG00000080371	-0.150257595925217	-0.150356600754415	5.71367284795953	0.850202992216535
ENSG00000080503	-1.0495850756919	-1.04983258985551	7.39649879569669	0.0432390584840638
ENSG00000080546	0.0971183280082739	0.097402814224254	3.46089172004015	0.902426282808483
ENSG00000080561	0.512073969109383	0.518454320234205	1.78719265599867	0.509118178260504
ENSG00000080573	0	0	0.0848674494603483	1
ENSG00000080608	0.449610927225998	0.449673388491128	7.74182165814439	0.555595985242204
ENSG00000080802	0.170462732502102	0.170604267481348	5.20076706869574	0.828631208868854
ENSG00000080815	0.892659567719347	0.893006541990362	6.33201511895339	0.132310663413142
ENSG00000080819	-0.999687710003269	-1.00190407585064	4.09633908908231	0.0978786820389686
ENSG00000080822	0.0212461442365833	0.0212644744717449	3.94294169466179	0.978130627196976
ENSG00000080823	-0.141766900647126	-0.142327254602014	2.98217594369486	0.859872029026612
ENSG00000080824	0.288137208243652	0.288141688744298	10.800401910722	0.71072862706808
ENSG00000080839	-0.474768463157873	-0.475032836066062	5.80884740295305	0.526982150386018
ENSG00000080845	0.75516459631879	0.755521948344445	5.87260443754339	0.249762909926842
ENSG00000080986	-0.331805488191284	-0.331886333265829	7.0971304429061	0.669267226313976
ENSG00000081014	-0.124588996014933	-0.124723039430567	4.80639791373605	0.875883146334818
ENSG00000081019	0.198968086608738	0.199245571948435	4.50265188994931	0.799962660971662
ENSG00000081026	-0.504661131771336	-0.505160637363899	5.03091036663776	0.495738206984429
ENSG00000081041	4.97485156929678	4.98526767328236	6.59890449173876	2.13954575703542e-18
ENSG00000081059	-0.407510313645058	-0.409611007383754	2.78276883960827	0.593201489101888
ENSG00000081087	-0.0387720963865451	-0.0388054265621225	5.21157784654345	0.961918827040589
ENSG00000081154	-0.0725272905852206	-0.0725483214375462	6.59055679111666	0.928660744150208
ENSG00000081177	-0.117810420094116	-0.118815164353596	2.31538702761929	0.880880424917988
ENSG00000081189	0.651661659367505	0.652255591240982	5.50352155322002	0.34882212374858
ENSG00000081237	1.65343301172453	1.69034987564208	1.33416770068266	0.0219989815713951
ENSG00000081307	-0.113646801650193	-0.113789520716842	4.62951370427289	0.886805163482647
ENSG00000081320	-0.387585908961505	-0.388119503129982	4.66781264754669	0.612732908937741
ENSG00000081386	-0.221738743715466	-0.222814378719159	2.80741565345105	0.77841089407626
ENSG00000081665	-0.453000493159454	-0.456218230382743	2.51304870689865	0.55091303113932
ENSG00000081692	-0.58302448082341	-0.583894567222416	4.17366076189979	0.425762598155324
ENSG00000081721	0.337088560061522	0.337924337458647	3.56204648519336	0.661902570291649
ENSG00000081760	-0.453424772515722	-0.453898945715803	4.91138372112919	0.547095019718721
ENSG00000081791	-0.238267568626768	-0.238432503807255	5.49425202415571	0.762349883060992
ENSG00000081803	-0.510689322678669	-0.510947915119081	6.11702137538055	0.489784856116172
ENSG00000081870	-0.218770628164893	-0.218914790556945	5.54223337735583	0.782121682644643
ENSG00000081913	-0.9840371506235	-0.984822055218554	5.35198901759321	0.0881395922926656
ENSG00000081923	0.830624929290325	0.830923076325966	6.5799025064816	0.188667730040424
ENSG00000082068	-0.136462209595962	-0.136565933839191	5.48821140949752	0.86430708711318
ENSG00000082074	2.71915852028703	2.94269253759141	0.835752729060061	0.00297554251135469
ENSG00000082126	2.48539489330209	2.64391738731973	3.56958158621495	0.0145287411511593
ENSG00000082146	-1.16228168128907	-1.16708158414828	3.14657054789642	0.0516147738144483
ENSG00000082153	0.336710001875635	0.336842617621626	6.36840862637749	0.662386442117227
ENSG00000082212	0.47327483942932	0.473705371317552	5.03929634867649	0.525924540666353
ENSG00000082213	-0.065572859632043	-0.0656527872511239	4.50163206719668	0.935019634196697
ENSG00000082258	0.429207832857378	0.429696869061331	4.84405336403543	0.570053990542006
ENSG00000082269	0.208658004525144	0.209009439051849	4.23252973918073	0.790266269013752
ENSG00000082397	1.01501048496407	1.01527628912171	6.98393233236956	0.0595251209140771
ENSG00000082438	0.963668864249439	0.964286051630235	5.45403228450929	0.0888417887008101
ENSG00000082458	-0.522859192534698	-0.53303669136032	1.5771909538168	0.522679452684089
ENSG00000082497	-0.0514041578500217	-0.0515203470258568	3.44281211689435	0.948928262227232
ENSG00000082512	-0.196595984495906	-0.196948336832285	3.93086358032676	0.803664625157577
ENSG00000082515	0.0576213187988768	0.0576551656210844	5.73136387220084	0.942034998516588
ENSG00000082516	0.137506162075144	0.137733845999826	4.24930209139824	0.861610331862241
ENSG00000082641	1.38073687711312	1.38103189209155	7.26260317471204	0.000397787134058428
ENSG00000082701	-0.163965441827732	-0.164024714215043	6.56736693496971	0.838207603101072
ENSG00000082781	-0.267068498738773	-0.267162322858032	6.53020023250525	0.734010685640544
ENSG00000082805	0.70244812292124	0.70252997619781	7.9273874078963	0.299485491967459
ENSG00000082898	0.164632713206137	0.164666548748857	7.3188776623827	0.834183579788543
ENSG00000082996	0.345651591398902	0.34594787841216	5.32666777348328	0.65361839976709
ENSG00000083067	0.409246221612775	0.419876554870634	2.07614280524592	0.616849227237804
ENSG00000083093	0.174363012459863	0.174596993406155	5.05303962184844	0.824597985735125
ENSG00000083097	0.49872958556516	0.499780606101203	3.8342758266476	0.500750527507587
ENSG00000083099	0.317516253702946	0.317591199931022	6.92295885279485	0.681667105508193
ENSG00000083123	-0.334606418595134	-0.337530153321074	1.99208746908275	0.683118272715084
ENSG00000083168	-0.268554070274222	-0.268607868287611	7.12110687122817	0.732014754376904
ENSG00000083223	0.389095006572026	0.389325086730083	5.94541140356781	0.614242756259539
ENSG00000083290	-1.09986687078119	-1.10207404744364	4.22230111124298	0.0502617356646802
ENSG00000083312	0.394665192477978	0.394681967010362	9.5329905163991	0.607297671273158
ENSG00000083444	-0.449502298153815	-0.449675531675658	6.37778183446071	0.552045482388537
ENSG00000083454	-0.564792747144932	-0.570539295938708	2.04574935550071	0.456356882991354
ENSG00000083457	-0.957290484985888	-0.959557086003335	3.91467307758867	0.118478220361294
ENSG00000083520	-0.161028789918105	-0.161087101052707	6.40162155214306	0.839454593072597
ENSG00000083535	0.0259907639038183	0.0260293600227692	4.83123594486526	0.973263625299123
ENSG00000083544	-0.641262032486057	-0.643077491126245	4.0262612902634	0.365026835178676
ENSG00000083635	0.284916236143033	0.28544181281239	4.42320780023771	0.714096803049851
ENSG00000083642	-0.268119906499735	-0.268186979375172	7.13676736062735	0.732436876346213
ENSG00000083720	-0.385909197342432	-0.386519871667937	4.45512398219099	0.61435576482247
ENSG00000083750	0.63101933489489	0.633751338134735	2.96357074304666	0.378817895047809
ENSG00000083799	2.25789648817358	2.25881727000367	6.90742656569929	3.58772276021056e-16
ENSG00000083812	-0.324079901502225	-0.326365278278642	2.56365513743974	0.679306462520095
ENSG00000083844	-0.491788415177141	-0.492582068951219	4.19701949209956	0.508704985322424
ENSG00000083845	-0.0258972441798651	-0.0258990332414785	8.86514785942176	0.975105449626927
ENSG00000083896	0.00497890415198119	0.00497975547922984	7.52567793909799	0.994435902664697
ENSG00000083937	-0.360581391982121	-0.360868556305285	5.68464088010896	0.640222030544792
ENSG00000084070	0.622709056384538	0.623741876449182	4.1182521147616	0.379013645736941
ENSG00000084072	-0.435039305829508	-0.435343321163155	5.47505367249052	0.565870458892025
ENSG00000084073	0.0239761255827791	0.0239852302766667	6.38215280057816	0.975842857140163
ENSG00000084090	-0.351952012117052	-0.352030523811044	6.89193629948171	0.649366337892048
ENSG00000084092	0.114051400497774	0.114217898946849	4.69013373163484	0.885337445200041
ENSG00000084093	0.299346297592603	0.299405573896571	7.36163467723365	0.699675430397287
ENSG00000084112	0.751994340354943	0.752150244550983	7.33534578642707	0.251737773822376
ENSG00000084207	-0.398214608816907	-0.398226559768291	9.86515891825222	0.604269488647133
ENSG00000084234	0.177707890181052	0.177716746267957	9.24816046036763	0.82098185778532
ENSG00000084444	-0.95486320768982	-0.964593423180345	2.10656773916356	0.176663972213726
ENSG00000084463	0.399094190039565	0.399145342145594	7.86115734470446	0.60322769569933
ENSG00000084623	0.597247442894799	0.597348889163656	7.4903047044767	0.401390559336397
ENSG00000084636	3.7008337076473	3.78598632092205	1.68121932523146	6.59500323172574e-08
ENSG00000084652	0.101275999563192	0.101305040549539	6.64079210118898	0.898568319892535
ENSG00000084676	-0.239359671938187	-0.239676084892668	4.67062137377485	0.760924821265757
ENSG00000084693	-0.739094405597197	-0.740379374917655	4.4578966760286	0.283959697394619
ENSG00000084710	0.730362475235897	0.731368864303687	4.26768881534616	0.290970819681887
ENSG00000084731	-0.314259249610776	-0.315225968969084	3.52046083264438	0.685252503869547
ENSG00000084733	0.520918034769126	0.521000023101806	7.61232975427481	0.478007321769071
ENSG00000084754	-0.13695252712942	-0.136969613084415	7.93486387762508	0.864051393744662
ENSG00000084774	-0.949316483341655	-0.949833625761163	5.740651688219	0.111398219488938
ENSG00000085063	0.0638802150635806	0.0638813352556369	10.8673121152445	0.935946860092009
ENSG00000085117	1.19927538180698	1.19946101754312	7.68611688582274	0.0163527719320244
ENSG00000085185	-0.543695120583847	-0.544584492402257	4.26787824469241	0.457318155552275
ENSG00000085224	-0.271466617577144	-0.271501925346859	7.95570427326672	0.729165906913243
ENSG00000085231	-0.375809076449617	-0.375971320973944	6.17458944162325	0.625456723578854
ENSG00000085274	0.322823560735273	0.323656242925516	3.57521604414498	0.676360707558321
ENSG00000085276	0.363998970622127	0.364263351613542	5.54230309272256	0.635330050790774
ENSG00000085365	0.436499794823984	0.436627296302053	6.76638749345356	0.565927251640938
ENSG00000085377	-0.167920021153946	-0.168220102411189	4.24337496397058	0.83231238710473
ENSG00000085382	0.17773935329959	0.178384957606295	3.42229904459021	0.821649771595205
ENSG00000085415	-0.327706940883975	-0.328060031236629	5.07919758407839	0.672822405064769
ENSG00000085433	-0.617236386530736	-0.618536438224975	4.24905740422021	0.386176195375482
ENSG00000085449	1.20638254267162	1.20688465217698	6.16542380540803	0.00824419595771412
ENSG00000085491	-0.371191071587848	-0.371331059473433	6.40289240273016	0.631290910477367
ENSG00000085511	-0.853547144343565	-0.855202510380004	4.1730148601191	0.181630423098725
ENSG00000085514	-0.737169970418307	-0.764691032855149	1.17927550584085	0.416879286527906
ENSG00000085563	-0.389875590044606	-0.389931919400429	8.03813446486704	0.614295035989257
ENSG00000085644	-0.821799033725927	-0.831428945617092	2.12719996176458	0.260836760764985
ENSG00000085662	0.0239288047360119	0.0239305976030332	8.93226635890752	0.973920089821398
ENSG00000085719	-0.264551343543246	-0.264682704334168	6.01349273267883	0.735981235735082
ENSG00000085721	0.10346417141815	0.10350793407182	6.30171012156105	0.895368382339897
ENSG00000085733	0.485998880484017	0.486085858264764	7.27617720972513	0.515124059041107
ENSG00000085760	-0.0214377592045814	-0.0214452024686931	6.5402830631351	0.979397050633987
ENSG00000085788	-0.452292245121931	-0.453165454110577	4.03061850555562	0.547975038315935
ENSG00000085831	4.05452180165336	4.10006703855095	2.71055182903784	2.95655957953444e-11
ENSG00000085832	0.428529917141654	0.428664679271149	6.69964484570651	0.574694310699858
ENSG00000085840	-0.230161806342874	-0.230704703419049	3.93149922300796	0.769717815664008
ENSG00000085871	-1.03679261920542	-1.03778108123182	5.40671139389779	0.0621960521597509
ENSG00000085872	-0.291260578424597	-0.291479968998191	5.32329916448042	0.709326301712269
ENSG00000085978	-0.218144157241275	-0.218663722066109	3.84976396838002	0.781770898509844
ENSG00000085982	1.11702609599239	1.1174616592837	6.12195414211352	0.0229801732669268
ENSG00000085998	0.882067872278514	0.884061423104814	3.77848209266694	0.160927916533071
ENSG00000086015	-0.666556282680755	-0.667096501753133	5.04662819743425	0.341810518560539
ENSG00000086061	1.41821438312344	1.41833381456806	8.66340202719467	0.000183093429968789
ENSG00000086062	1.77681754524735	1.77690945271562	9.46796238050177	5.3722320501899e-07
ENSG00000086065	0.158120582398704	0.158150030004293	7.61107197919552	0.840560408624826
ENSG00000086102	0.30293902674924	0.303036844721924	6.81023094358168	0.696141569344371
ENSG00000086189	-0.644656748314905	-0.645042984382715	5.6738426934765	0.356819616208021
ENSG00000086200	-0.0393426933766346	-0.0394146647421898	4.22367830868752	0.961197512729787
ENSG00000086232	-0.359504692321006	-0.359583026037906	7.12821008128192	0.643441950107181
ENSG00000086300	-0.0311835205567985	-0.0385327479603041	0.228113986948762	0.975893462561492
ENSG00000086475	-1.12609329878574	-1.12801096941002	4.42041475079028	0.0390376258716734
ENSG00000086504	-0.158599307050534	-0.158780625309107	4.55645651181722	0.842511253160506
ENSG00000086544	-0.185913583834074	-0.186644495830601	3.63554266895835	0.813269592770814
ENSG00000086589	0.257423369782827	0.257514706406949	6.391613972206	0.741424519434548
ENSG00000086598	0.0175911563516086	0.0176027340866158	5.56735077691737	0.981761524187947
ENSG00000086619	0.529574695923316	0.530530022670737	4.27553715552151	0.46991848874784
ENSG00000086666	-0.0965381962056968	-0.0965785833998107	6.23158059363735	0.904441797986235
ENSG00000086712	0.501429176333173	0.501709974934328	6.16910730402674	0.497735116780416
ENSG00000086730	-0.761883765999425	-0.779993874875396	1.7518080936333	0.376627047460999
ENSG00000086758	-0.0192081044243963	-0.0192108617440343	7.72553682014134	0.981729714088613
ENSG00000086827	-0.249738431226294	-0.24984974135775	6.06018525541063	0.750752810248354
ENSG00000086848	-1.03601008246999	-1.04547014530486	2.26841058692569	0.131697059827434
ENSG00000087008	-0.602998107625085	-0.604968660055592	3.16732098666298	0.403834237039939
ENSG00000087053	0.311230729415075	0.311406236586516	5.77669615910223	0.687882686495174
ENSG00000087074	1.46266812846268	1.46309779366001	7.42639946398095	0.000137743079821215
ENSG00000087076	-0.499942367095059	-0.504142909212409	2.53755746353354	0.513034520434732
ENSG00000087077	0.218642361368045	0.218797963212308	5.60041647580849	0.780267283027262
ENSG00000087086	0.195845361809265	0.195849742928401	10.5012300375553	0.802832655230601
ENSG00000087087	0.195539363164493	0.195573148581156	7.63470291459202	0.803205691780629
ENSG00000087088	-0.548216874500175	-0.550027414327946	3.46312144703255	0.469700851682354
ENSG00000087095	0.195064063514153	0.195207913221999	5.42324896721268	0.8038560617413
ENSG00000087111	-0.596935166877411	-0.597181968708046	6.16866324641942	0.403561196120744
ENSG00000087152	0.370087082123816	0.370323558484915	5.40930485583042	0.629322586235754
ENSG00000087157	-0.0838477373421335	-0.0842322058029581	3.17619065925249	0.915604866202139
ENSG00000087191	-0.131572652772468	-0.131602583333013	6.96911016818722	0.869387291331253
ENSG00000087206	0.485668096866078	0.485940463227112	5.97312957427827	0.51416078488936
ENSG00000087237	0.698599694358784	0.704940527302094	2.66038463120496	0.363669537609466
ENSG00000087253	-0.787360655471763	-0.790193661235549	3.7990041849667	0.242283622839303
ENSG00000087263	0.23046423649838	0.230493093093491	7.77586239741829	0.768015761638799
ENSG00000087266	0.374989834080653	0.375286097941325	4.99863729097966	0.625693935598912
ENSG00000087269	0.314646083050555	0.314775897818569	6.23932195411088	0.684508756902411
ENSG00000087274	-0.0655719455359123	-0.0655905766439053	6.57862008411592	0.936099871202258
ENSG00000087299	-0.315828158401752	-0.316262919097365	4.34435808086926	0.684515281544912
ENSG00000087301	-0.688617383127002	-0.689317968870393	5.38380181995609	0.315601609623929
ENSG00000087302	-0.0721627850254875	-0.0721776293922896	7.17361615069835	0.929356999058367
ENSG00000087338	-1.01321533432635	-1.01396309294762	5.60652808250495	0.0661461024264788
ENSG00000087365	0.25359166513341	0.25361116526832	8.68493103512136	0.745114269961773
ENSG00000087448	-0.487087909447082	-0.487548982845098	5.10364208804823	0.513317007864179
ENSG00000087460	0.410679114017664	0.410711273185672	8.95283914294317	0.589329477222403
ENSG00000087470	0.0747420416941119	0.0747528874283852	7.59280285489731	0.925231869190919
ENSG00000087502	-0.050268430789099	-0.0502964239216617	5.8468362944348	0.950610218520066
ENSG00000087586	-0.412778814906065	-0.412890870349003	6.87495436217258	0.590942797053489
ENSG00000087842	-0.0450464021065662	-0.0451040178546893	4.57376097028392	0.955668410986743
ENSG00000087884	-1.07911457854861	-1.07982631518885	5.58461221677532	0.0651076617099023
ENSG00000087903	-0.640428945791407	-0.641755146349884	4.25018119770962	0.364189615733468
ENSG00000087995	0.00762476081717288	0.00762828685456318	5.10471320195035	0.991999819780121
ENSG00000088035	-0.37982024334265	-0.380937556376543	3.57437384062376	0.619860392963
ENSG00000088038	0.197235025288094	0.197540682032294	4.30894179825036	0.801590221139947
ENSG00000088179	-1.14408794676894	-1.1466092002434	4.06321399647741	0.0394358673691901
ENSG00000088205	-0.0368797220050459	-0.0368854775291145	7.65662822771078	0.964248779201976
ENSG00000088247	-0.392181045918574	-0.392198912079498	9.25380625170385	0.609510535473783
ENSG00000088256	-0.14075221780151	-0.140810363682858	6.10347405161269	0.860046938425896
ENSG00000088280	-0.856315107721823	-0.86147447951009	2.60257204913872	0.212731771260225
ENSG00000088298	-0.843191315729644	-0.847220744464098	2.92354586402693	0.212985541925816
ENSG00000088305	-0.635610496228336	-0.639568460711621	2.39169540418772	0.391496110459488
ENSG00000088325	-0.569313616588474	-0.569364610018602	8.30773982517749	0.431015559169152
ENSG00000088356	0.0574286270780739	0.0574664698343592	5.93709031783905	0.942770783319554
ENSG00000088367	-0.705381437118159	-0.705512113291145	7.29202970466585	0.297389376023164
ENSG00000088387	-0.40201949799858	-0.402389018069582	5.16153495925284	0.599119654471094
ENSG00000088448	0.130470254721252	0.130643005032723	4.73821561845528	0.868926158068086
ENSG00000088538	-0.674921141421328	-0.68255370009254	2.09607432221885	0.382751658059142
ENSG00000088682	-0.52631189598125	-0.528140721212551	3.39970189781133	0.476061665324837
ENSG00000088726	1.01201953943385	1.02096499255445	2.06955656238797	0.135191508503499
ENSG00000088727	-0.384438277958808	-0.386734437153525	2.54289317294416	0.616384519894771
ENSG00000088766	-0.879964051624001	-0.882245945209913	3.96635143022759	0.19255346142763
ENSG00000088808	-0.181817556418774	-0.182455759873782	3.06698147169367	0.817943871725184
ENSG00000088812	-0.675022474487896	-0.676078613807591	4.35232499669913	0.330679561640059
ENSG00000088826	2.43887051593657	2.4478502272424	3.67797896459065	4.32660220704605e-10
ENSG00000088832	0.316222997169121	0.316244588655798	8.6827499349329	0.682680304049987
ENSG00000088833	1.06418485728935	1.06442350199673	7.0485383005771	0.0360899134231937
ENSG00000088836	-0.790013855517331	-0.795076180180355	2.51389597355766	0.279596932595438
ENSG00000088854	0.122738598130759	0.123154280609722	3.13113845329903	0.876532483926138
ENSG00000088876	-0.68471595569825	-0.687820048082895	3.03503036917143	0.334083454342098
ENSG00000088888	-0.201416071253476	-0.201478403038728	6.38068495699387	0.798991917531029
ENSG00000088899	-0.142013066410202	-0.142417230574373	3.45788809580925	0.857997288048289
ENSG00000088930	0.294495134686597	0.294529950202317	8.16269655524172	0.704460236019649
ENSG00000088970	-0.931254420669421	-0.938912381739403	2.64541538709891	0.176609416994532
ENSG00000088986	0.284216336828456	0.284258763043813	7.57359003910657	0.71467348552379
ENSG00000089006	-0.360609182351594	-0.36070995913241	6.81948727695855	0.64202090197999
ENSG00000089009	0.246467823971982	0.246515702636818	7.2613859597683	0.752263220973439
ENSG00000089022	-0.240617942592414	-0.241048932415012	4.13052758711898	0.759512208940917
ENSG00000089041	2.82384669210111	2.8287932186406	4.38908313357227	4.70427591605957e-12
ENSG00000089048	0.202671934372558	0.202708547515107	7.63615536358368	0.796057556383629
ENSG00000089050	0.238166661817379	0.239024471661106	3.29358529158147	0.760768939383862
ENSG00000089053	-0.626212158748038	-0.626417846007613	6.54118102807095	0.374512898900464
ENSG00000089057	-0.704472009648847	-0.708979049406867	2.59559903747327	0.326449638080878
ENSG00000089060	0.430627335650871	0.430916028911261	5.58695174637525	0.571710278162338
ENSG00000089063	-0.245528353055095	-0.245766848039675	5.06892673399806	0.755506535084461
ENSG00000089091	-0.631867523381175	-0.640167245260066	2.23717615072169	0.403442981174982
ENSG00000089094	-0.482625169656377	-0.483058206406548	4.96470924612846	0.51785803966405
ENSG00000089123	-0.128322341920631	-0.129083622632816	2.17406461600633	0.871495382419167
ENSG00000089127	1.96401719753702	1.96434957672651	8.16149321211166	1.38956251686738e-06
ENSG00000089154	-0.273909709268748	-0.273981554780479	6.80642495358951	0.726683039698344
ENSG00000089157	-0.494257301714211	-0.494270432341774	10.155656583785	0.506756627019759
ENSG00000089159	0.340515954642889	0.34173689687747	2.91976526838581	0.658451227559244
ENSG00000089177	-0.244416257014463	-0.245377775981158	3.24295974600053	0.754800209393939
ENSG00000089195	0.46319112686981	0.463493331689456	5.70944576648923	0.537412953475781
ENSG00000089220	-0.553320005835934	-0.5533431457013	9.61942298831747	0.448286922566204
ENSG00000089234	0.333287707094033	0.333638228164609	5.10943172012064	0.66603208355444
ENSG00000089248	-0.507901879304932	-0.507962112251087	8.13524111109055	0.493080293349868
ENSG00000089280	0.595228980466962	0.595277365481308	8.60961738428013	0.403409906800027
ENSG00000089289	-0.0852464712890759	-0.085301989139109	5.82056394228834	0.916548846498369
ENSG00000089327	-0.174240164021832	-0.174535645820863	4.57346938756817	0.825949935532697
ENSG00000089335	0.270635816801917	0.271127424523167	4.33865562007409	0.72833303964252
ENSG00000089351	0.679363514305358	0.679702341883014	5.92368974057834	0.327199295554665
ENSG00000089486	-0.699906917817214	-0.705585258605733	2.18187064417917	0.3554762639239
ENSG00000089597	-0.671181874181217	-0.671229188695721	8.48483951375906	0.354922427902252
ENSG00000089639	-0.350226136140243	-0.35129042694113	3.26348373899321	0.649564859575567
ENSG00000089682	-0.642632365400737	-0.643421133412215	4.7932475334688	0.3600205367612
ENSG00000089685	-0.765164212505353	-0.765383303733322	6.70937247793847	0.241085527857826
ENSG00000089693	0.467941757332326	0.46807527924055	6.68780461772246	0.531194109330709
ENSG00000089737	0.100271278940466	0.100283367467196	8.21638709357282	0.901762317307152
ENSG00000089775	-0.899903587614532	-0.904873649618845	3.11801682304428	0.177803362423223
ENSG00000089818	0.36263373658533	0.363382773404843	4.02563699045132	0.640498777188612
ENSG00000089820	-1.17039847585921	-1.17133844498668	5.25230084429922	0.0741836778645337
ENSG00000089876	-0.239301712514869	-0.240628648808378	3.04513815679957	0.759821120345709
ENSG00000089902	0.132259824752235	0.132379212509097	5.0200481429541	0.86679931708482
ENSG00000089916	0.421742249748024	0.422000753977161	5.59965446791224	0.578763333541946
ENSG00000090006	-0.0701048937592172	-0.0703579770791422	3.22295610507458	0.930178193494483
ENSG00000090013	-0.591955880832391	-0.59245638386555	5.30524559283324	0.40906466283595
ENSG00000090020	0.877976974016916	0.879112356216062	4.80248137894274	0.152887039612753
ENSG00000090054	0.56380378356789	0.564916252044351	4.12705457873622	0.437121895320953
ENSG00000090060	0.160691027565393	0.160710144409675	7.98813426213621	0.839125935826211
ENSG00000090061	1.11694537232901	1.11928660370462	3.86565253333376	0.051164516536902
ENSG00000090238	-1.60706402922442	-1.6092482635619	5.15376643186829	0.00109557740026899
ENSG00000090263	0.0625558833483015	0.0625830706181667	6.15479501259198	0.938054522782844
ENSG00000090266	-0.302092285191203	-0.302171472863143	6.88949293926886	0.698713222833138
ENSG00000090273	0.282954977154614	0.283010706325079	7.20776010686613	0.71594588400954
ENSG00000090316	-0.245109238186415	-0.245261311412618	5.62651345820813	0.755363641013698
ENSG00000090339	3.77626388694183	3.7848062024266	5.03196024799359	9.03253550326894e-18
ENSG00000090372	0.386138004213562	0.386775537192661	4.09492352140707	0.613009295260018
ENSG00000090376	0.359471640445351	0.359728485215166	5.60871946019368	0.640909274377899
ENSG00000090432	-0.358927493612483	-0.359123759026553	5.73623769758867	0.642081447997278
ENSG00000090447	-1.68482466689453	-1.69237469360902	3.26556760050963	0.00210546127575034
ENSG00000090470	-0.207664275169126	-0.207783024460546	5.80674582413501	0.792751213719822
ENSG00000090487	-0.165707056440555	-0.16583433964757	5.58754648783199	0.834704902552147
ENSG00000090520	0.511076781428124	0.511176533167798	7.33789177548855	0.487953529959032
ENSG00000090530	-0.314175159767204	-0.314326132562739	6.1929128679455	0.686596876056077
ENSG00000090565	-0.759290862526166	-0.760560767916485	4.20432521262188	0.255499884921142
ENSG00000090581	0.412913689292861	0.413289502112788	4.93697903530181	0.586525648642764
ENSG00000090612	-0.0679404513175565	-0.0680788214669708	4.11223737566769	0.932482403978811
ENSG00000090615	-0.0555068884163986	-0.0555236881990357	6.47367182099912	0.945595380361512
ENSG00000090621	-0.286450858274191	-0.286490502437261	7.95472346267248	0.714299829904552
ENSG00000090674	-0.150941858867136	-0.152309467737819	2.01050065056942	0.84753761484762
ENSG00000090686	-0.205546169197995	-0.205560694924359	8.56956689997439	0.795272348998408
ENSG00000090776	2.08349587009789	2.08797179898614	4.13768857300613	3.50971141402409e-08
ENSG00000090857	-0.546409668712763	-0.546543004086031	6.78271043292908	0.454674945858103
ENSG00000090861	-0.316658416570547	-0.316753284887068	6.79471088087562	0.684244705669113
ENSG00000090863	-0.139621547074215	-0.139648855169966	7.29329803500484	0.862387058585841
ENSG00000090889	-0.336723209647607	-0.336790898471713	7.28147324746573	0.664430952095935
ENSG00000090905	-0.311200240277886	-0.311274507240619	6.88165027326986	0.689697769970317
ENSG00000090924	-0.139589649253578	-0.139994994010036	3.68168046540726	0.860312017646948
ENSG00000090971	-1.0125328526786	-1.01381537711183	4.65794260714291	0.110804337422397
ENSG00000090975	-0.149337412977049	-0.150071140892897	2.44568297310751	0.851895678866185
ENSG00000090989	0.0719984795530755	0.0720259149666006	6.37550608384132	0.928192935099767
ENSG00000091009	-0.02966137891117	-0.0297138570056141	4.36466485334922	0.970886867740824
ENSG00000091039	-0.185689070867636	-0.185742683711107	6.786100237785	0.815281019114898
ENSG00000091073	0.489889825335179	0.49029234283228	4.91795249844034	0.509469684881055
ENSG00000091127	0.482736704900232	0.483610584815313	4.0895570116366	0.516386071020373
ENSG00000091129	0.775566119763933	0.777272335282965	4.55013207456715	0.263232347186836
ENSG00000091136	0.484080691993302	0.484149992261145	7.92378121213943	0.515869724860043
ENSG00000091137	1.10094492249883	1.14009652169874	2.41782177652391	0.219502798456553
ENSG00000091140	0.000747231789765888	0.000746461034936652	5.7558775544652	0.998861344293861
ENSG00000091157	-0.622551380498592	-0.624194505260689	3.74645869504973	0.382843798857277
ENSG00000091164	0.309185678337017	0.309420953825555	5.41319403652388	0.689901101069691
ENSG00000091317	-0.160461485891392	-0.160511683033833	6.60070630457903	0.841752346049414
ENSG00000091409	-0.362512727364229	-0.362760439086682	5.55211042380062	0.638366617510419
ENSG00000091428	-0.420201690004156	-0.420325873748594	6.7862650254958	0.582945881416165
ENSG00000091436	-0.838423528380112	-0.838543583129426	7.78498916523415	0.175294260333756
ENSG00000091483	-0.843676547025602	-0.844429885587111	5.46808274760588	0.185672646669893
ENSG00000091490	-0.442030623089375	-0.442231994136191	6.33838900631337	0.559063756374624
ENSG00000091527	0.580879455749349	0.580902665183197	9.56562376296032	0.417775515302835
ENSG00000091542	-0.678412741788093	-0.678823015968183	5.77954784670909	0.324044880002242
ENSG00000091592	-0.623296317886082	-0.624202783828661	4.49026058559218	0.379358319956518
ENSG00000091640	0.339391904916036	0.33945135927504	7.34831163817688	0.659167040770744
ENSG00000091651	-0.0464878810583181	-0.0465211607164772	5.57848364008714	0.954257843655076
ENSG00000091656	-0.289465325655855	-0.291873641359544	1.80888637418691	0.711511744241043
ENSG00000091732	0.0409492786123304	0.0410012068494273	4.64879038220595	0.95830667821533
ENSG00000091844	0.229895250571455	0.233484096592824	1.68183949764555	0.783186041827526
ENSG00000091879	2.8646786826233	2.87533642846881	3.9623405439902	3.71569662310471e-11
ENSG00000091947	-0.0172453977585896	-0.0172563376950138	5.54056454159002	0.983534736759389
ENSG00000091972	0.688328598512289	0.689751962220296	3.84551703091214	0.323572075638031
ENSG00000091986	-0.687407292666618	-0.687559915007047	7.2373101334649	0.328915233397706
ENSG00000092010	0.89228649520156	0.892376166493056	8.34421091213945	0.13080230927865
ENSG00000092020	0.844759886695362	0.84610609042715	4.35058280230632	0.187056603235682
ENSG00000092094	-0.0457008561447605	-0.0458145331463845	3.35296055511936	0.954601254073128
ENSG00000092108	0.0251292213986115	0.0251379410658661	6.43548284262915	0.974423779836706
ENSG00000092140	-0.46788009327545	-0.468086643982791	6.06262521682551	0.534725445637945
ENSG00000092148	-0.0984700939088639	-0.0984916968522362	7.16024549806717	0.903437069894776
ENSG00000092199	0.846827475302666	0.846884038678469	8.95589863095832	0.167287428331871
ENSG00000092200	-0.219522535445276	-0.253163997782579	0.84862037738831	0.859776917959255
ENSG00000092201	-0.212539088235563	-0.212554226079345	8.71995330987021	0.787945370752304
ENSG00000092203	0.477701798697035	0.477829418173232	6.85978386539702	0.521456331733896
ENSG00000092208	-0.653027093349786	-0.655927648541461	3.20502123208944	0.373857199117923
ENSG00000092330	0.818125257597586	0.818693908477008	5.39671663952188	0.195196997771343
ENSG00000092439	0.492403543934822	0.492685690615429	5.72701944969003	0.50703309755286
ENSG00000092445	-1.02553721675661	-1.02764144638212	4.19739834986214	0.0795825906780586
ENSG00000092470	-0.814154410486956	-0.814573126797022	6.00069707468155	0.198659770141321
ENSG00000092531	0.491952774395459	0.492180624067286	6.01078458219059	0.507328255765445
ENSG00000092758	-1.14682165263808	-1.19031669124599	1.63767201423151	0.174306189880581
ENSG00000092820	-0.0123856060703989	-0.0123868103237456	8.46645094244826	0.988581431333715
ENSG00000092841	-0.179528876973905	-0.179536228380143	9.30708925323769	0.821064497235503
ENSG00000092847	-0.84930564470613	-0.850154597376096	4.96831387070979	0.177005040901758
ENSG00000092853	-0.0694819299740203	-0.0694875377968022	8.50384853581603	0.931621489751454
ENSG00000092931	-0.156998861610505	-0.157329956986416	4.0687460172657	0.843099413224459
ENSG00000092964	-0.211375653944442	-0.211394654228927	8.40730578854414	0.789170376249399
ENSG00000092969	0.872444455489887	0.872804559373268	6.43355486902369	0.153272628430528
ENSG00000092978	0.00832539992484956	0.00832723986927052	4.94903951663374	0.991202951332563
ENSG00000093000	0.39342997291782	0.393554944643946	6.55972895826907	0.611435706800277
ENSG00000093009	-0.84196620403268	-0.842678245497466	5.43180235672362	0.178295435035808
ENSG00000093010	-0.167756274966158	-0.167822107334745	6.57940426753596	0.834711871574467
ENSG00000093144	0.33616673923047	0.336331449302612	6.13785989228558	0.663356084318562
ENSG00000093167	0.872756506708433	0.873033058647149	6.63983795678471	0.146795953571902
ENSG00000093183	-0.210192978552187	-0.210313011373475	5.71913246805697	0.79023628380757
ENSG00000094631	0.443666946806057	0.443814340929866	6.28049830065442	0.555779002844353
ENSG00000094804	-0.232912134644757	-0.232970556428532	7.02293176154516	0.767485241422245
ENSG00000094841	-0.572867211792389	-0.575476623482266	2.96474354760007	0.434685549017177
ENSG00000094880	-0.144135605107176	-0.14439813707803	4.1556234558721	0.856129753463158
ENSG00000094914	-0.403638157164949	-0.405834795687364	2.79544362414575	0.599936037195321
ENSG00000094916	-0.184054622566123	-0.184080481289109	7.68541243767055	0.816405727230971
ENSG00000094975	0.491292692899304	0.491436669706579	6.82012891423579	0.509059176603858
ENSG00000095002	-0.407667147893731	-0.407894762962255	5.9554213098213	0.594796652153784
ENSG00000095015	-0.236662416969457	-0.236881044657249	5.00703926366759	0.763766086238316
ENSG00000095066	-0.431284958523998	-0.432237868346374	4.08193298763279	0.568819702248464
ENSG00000095139	0.201200105407216	0.201282839740249	6.23717238697072	0.797631568007133
ENSG00000095209	-0.709757640253122	-0.712607571465021	3.65715624054707	0.311672917301003
ENSG00000095261	-0.16414782750602	-0.16430958177583	4.89779055523112	0.83628727088789
ENSG00000095303	-0.500635890023006	-0.507160970094244	1.91333634842729	0.570059036738039
ENSG00000095319	-0.226914023658227	-0.227617769187779	3.41458309095325	0.772766679866697
ENSG00000095321	-0.600182083238852	-0.601008922306494	4.45821093727961	0.401762292848923
ENSG00000095370	0.539504451363274	0.54007333153108	5.32298665921996	0.459547287780349
ENSG00000095380	-0.136422021278269	-0.13645209761147	7.12848285444162	0.864981299764166
ENSG00000095383	-0.425319283696516	-0.425731570932124	5.2206995848297	0.575304560591943
ENSG00000095485	0.506587111097961	0.507236988900039	4.71151358785131	0.492537078675957
ENSG00000095564	0.240231654782777	0.240386731838944	5.61696925362534	0.758675556688281
ENSG00000095574	-0.287575046013254	-0.288213350357189	3.90156160042923	0.712316503708875
ENSG00000095637	-1.66432431615513	-1.66624195375291	5.27700674296784	2.51246172620811e-05
ENSG00000095739	1.00866805471082	1.01397731935626	2.69093241336454	0.111242503772135
ENSG00000095752	2.66866047616872	2.6881073060998	2.33122669928462	2.22431778615033e-05
ENSG00000095787	0.0134184746307555	0.0134197368116995	8.62286782654652	0.986405691679083
ENSG00000095794	0.646475632454741	0.647254240047839	5.2852667909467	0.354321196287376
ENSG00000095906	-0.839147860591098	-0.840863408907936	4.03973842553989	0.208346301091112
ENSG00000095951	0.654270570101642	0.654637093426331	5.81097686725975	0.345786028834307
ENSG00000096060	-0.7174931910472	-0.717598238582707	7.77561745146102	0.286828900404286
ENSG00000096063	-0.182302149908643	-0.182354686825945	6.77069109665117	0.818119378326349
ENSG00000096070	0.435811002464157	0.436592011465606	4.24555889299394	0.563253880951599
ENSG00000096092	-1.56127356764926	-1.56468219960912	4.30669291224419	0.00280038088245496
ENSG00000096093	0.793963853168771	0.796803398530352	3.35407085263987	0.235038537376407
ENSG00000096384	0.574765614228237	0.574772214700279	11.2120943197544	0.423989306302062
ENSG00000096401	0.163774745722546	0.163811292889024	7.26408674906653	0.835505080208652
ENSG00000096433	0.413439867885835	0.413693430344071	5.45574366682738	0.585746061208992
ENSG00000096654	-0.884976598613644	-0.892653013913567	2.56738745863079	0.241303920848462
ENSG00000096696	4.04092660874016	4.04790976122174	5.77880269754224	7.50633170673707e-14
ENSG00000096717	0.138245249347905	0.138441742026227	4.54292787390279	0.860918082759332
ENSG00000096746	0.102944584843183	0.102957794935958	7.96127476533802	0.897541753221911
ENSG00000096872	0.0962482776594634	0.0963774650304108	4.66542509534928	0.902963342021854
ENSG00000096968	1.97375863575352	1.97531908556741	5.30835091418372	1.76979246135842e-09
ENSG00000097007	0.27034574522568	0.270527939613863	5.26868533491339	0.728424369690863
ENSG00000097021	-0.322766673394349	-0.323009720398092	5.28440988746577	0.677884081269189
ENSG00000097033	0.95656583547653	0.956721589769802	7.62733395537724	0.0867798755842822
ENSG00000097046	-0.10961720467867	-0.109864902012203	4.23171596016526	0.890577042051975
ENSG00000097096	-0.947855702444342	-0.954373657075757	2.67300174724548	0.163172381010635
ENSG00000099194	0.288436129045334	0.288474267202635	8.51576899693541	0.710479263042307
ENSG00000099204	-0.549793402479885	-0.549956965428768	6.89611554255506	0.450491679474436
ENSG00000099219	-1.59365765688997	-1.59546876275982	5.28132691959611	8.55109284796684e-05
ENSG00000099246	0.00561282843900717	0.00561484534321713	6.54658998037272	0.994027672865056
ENSG00000099250	1.14566931704401	1.14607540313392	6.79390676098678	0.0160767404729497
ENSG00000099251	0.65331654586557	0.662502259855667	1.93973254223512	0.422464738256922
ENSG00000099256	-1.1554295720266	-1.16262105936276	2.6587386281555	0.0698996002612787
ENSG00000099260	-0.786356441411201	-0.786653998975193	6.37436315920892	0.261234057330055
ENSG00000099282	-2.51169585535583	-2.52541277264823	3.54028266204451	9.13754810101306e-06
ENSG00000099290	1.40535372663198	1.40615774605507	6.02371274377047	0.00194897893977918
ENSG00000099326	-0.392989182987322	-0.394262101096764	3.37324669414707	0.61046739738988
ENSG00000099330	-1.56819777621189	-1.57462485464785	3.56351150708277	0.00300864371503522
ENSG00000099331	0.867399182141894	0.867820357567612	5.64688060776656	0.153436653443811
ENSG00000099337	-0.121705492062726	-0.121788512871067	5.43630239535713	0.879095156532127
ENSG00000099341	-0.0395112828203549	-0.0395148688410685	8.22743379092805	0.961572446819199
ENSG00000099364	0.338636689524045	0.340823128993491	1.99040005680597	0.666679309274417
ENSG00000099377	-0.26707471409381	-0.268102050924395	3.10944619004325	0.736114871901172
ENSG00000099381	-0.165540141024876	-0.165836972549703	4.09936122558692	0.834775574813355
ENSG00000099385	-0.489440409226536	-0.491427906421633	3.03484693028605	0.513757228885112
ENSG00000099622	-0.455062209480362	-0.455240693396152	6.24039581716066	0.546052438172007
ENSG00000099624	-0.494359928525391	-0.498003902029797	2.24112021289641	0.516477049718414
ENSG00000099783	0.288531209287758	0.288556718427095	8.36437895473915	0.710367729627986
ENSG00000099785	-1.12738497247034	-1.13428353996277	2.92033863879809	0.0750124239786844
ENSG00000099795	-0.199497399444352	-0.199601744101281	5.58388253019054	0.805542839088475
ENSG00000099800	-0.988977165051499	-0.989063775447738	8.2832379887286	0.133627415229288
ENSG00000099804	-0.453018577771222	-0.453383361262775	5.11590605890198	0.548142611740396
ENSG00000099810	-0.655020903466102	-0.65559727683014	5.36342407296956	0.347126297041747
ENSG00000099814	-0.022064067075794	-0.0220931630158031	3.66487324803267	0.978555335171686
ENSG00000099817	-0.490252837662058	-0.490266891351916	9.84462585578869	0.514422125378285
ENSG00000099821	-0.825986510940406	-0.831025699765746	2.48146445075639	0.239229478510133
ENSG00000099840	-0.638376173251337	-0.64399289407611	1.9487214734334	0.416628672920283
ENSG00000099849	-1.11573018770689	-1.11793972763282	4.07180356947852	0.0459312003414607
ENSG00000099860	-1.55805291781597	-1.55871076425524	7.03444689026518	5.47645451417089e-05
ENSG00000099864	-0.811493938337172	-0.811761353818623	6.35922568164346	0.216697943532544
ENSG00000099875	-0.879302491209398	-0.879535561139295	6.87445984452911	0.142665692293101
ENSG00000099889	-0.350431237817215	-0.351538139510262	3.34398431357879	0.64922569666647
ENSG00000099899	-0.92396267324215	-0.926403149600248	3.64462970797243	0.141894467787598
ENSG00000099901	-0.111152921468087	-0.1111830205967	6.71749478392013	0.890881312390106
ENSG00000099904	-0.994909165161781	-0.996326745183898	4.57658984511429	0.112255336812079
ENSG00000099910	-0.812502230086695	-0.813768709227633	4.2556263720247	0.217931193265277
ENSG00000099917	0.97223404534094	0.974428861550219	3.73498115471626	0.106560543083551
ENSG00000099937	2.86216165737671	3.05384863337215	0.767852984833237	0.00453476162156895
ENSG00000099940	-0.265590404796449	-0.265750825397119	5.69674992242136	0.734936484855607
ENSG00000099942	-0.394040974676895	-0.394487325752223	4.80722126225932	0.606613152672971
ENSG00000099949	-0.35754307464425	-0.358224703242374	3.97988261623311	0.642512422602727
ENSG00000099954	-0.622528586909188	-0.780594658605673	0.748980226002474	0.696917787095061
ENSG00000099956	-0.421584193435165	-0.422002381789452	4.89616238623702	0.579134811919731
ENSG00000099968	0.922828236672957	0.923225966444975	6.24910308267186	0.111224414572971
ENSG00000099991	-0.30407968183239	-0.304274642604585	5.42414924833177	0.696585591575994
ENSG00000099992	0.118670478324302	0.118892572087057	3.9867999095369	0.880263132115392
ENSG00000099995	-0.134961322458565	-0.134997620092173	6.83163070183424	0.868236936217338
ENSG00000099998	0.255542372163697	0.255892445477235	4.42387846266113	0.743301966685029
ENSG00000100003	-0.885076416307977	-0.886665414869491	3.99722884155557	0.182381440879118
ENSG00000100014	-0.415321548211557	-0.41570420954911	5.07206898965224	0.585431417129267
ENSG00000100027	-1.98930593738781	-2.00572679551215	2.50369315098508	0.000954394185550444
ENSG00000100028	0.027487095575862	0.0274958310982659	6.59138942150752	0.97185090515166
ENSG00000100029	0.135515756988	0.135627827678084	4.92489751870457	0.86304644269574
ENSG00000100030	-0.13433857622558	-0.134378232544534	6.58160712497502	0.86636652407118
ENSG00000100034	-0.382070783034527	-0.38271798447951	4.09685685803827	0.618346052558577
ENSG00000100036	0.217631425877978	0.217898596238606	4.71588898072285	0.781325902592748
ENSG00000100056	-0.423633646651667	-0.425257104255741	3.12575123511944	0.576707175691918
ENSG00000100058	0.257013188204266	0.257497789717812	4.16994023360814	0.741868947215667
ENSG00000100060	-0.796406502915397	-0.796705762267108	6.32801572206253	0.225379206552773
ENSG00000100065	-0.524733266702893	-0.525431746574655	4.33619936136266	0.476236627118888
ENSG00000100075	-0.337012861863262	-0.337332046729076	5.08818454033172	0.66353802173951
ENSG00000100083	-0.292701768652038	-0.292896089569732	5.32679121732255	0.707928964976963
ENSG00000100084	0.802224826947054	0.805946512712752	2.75490560423573	0.242030063457154
ENSG00000100092	-0.551457447362075	-0.555661213221209	2.13538903872371	0.471724136399322
ENSG00000100097	0.234739208338697	0.234762722821169	8.15680406327473	0.763927590899352
ENSG00000100099	0.165384417936786	0.165521791969709	5.10699644278604	0.833726882420561
ENSG00000100100	-1.20837759009702	-1.21070050949156	4.92093888522855	0.0204440834944209
ENSG00000100105	-0.329589707575208	-0.329884581931957	4.98366128701285	0.670989274786408
ENSG00000100106	-0.197257385074073	-0.197326828059464	6.324758330921	0.803610136651427
ENSG00000100109	1.02952077762441	1.03502627059722	2.79539876228366	0.101078089996783
ENSG00000100116	-1.38515349479766	-1.39262337352176	2.74814667073842	0.0180976758730659
ENSG00000100124	-0.44639175962368	-0.447646095936318	3.6827918353928	0.553712810714719
ENSG00000100138	-0.240001964908273	-0.24002643724948	8.26851449962651	0.760487619801776
ENSG00000100139	0.624313717970156	0.624674642361249	5.6214634949072	0.375159696648795
ENSG00000100150	0.0817702005626686	0.082336694675864	2.27769195755601	0.91829741947865
ENSG00000100154	0.471675260902478	0.472227847245129	4.70606782595864	0.527702753394982
ENSG00000100162	-1.4616347573353	-1.46333063510129	5.19467609566295	0.00072612264615842
ENSG00000100196	-1.61569728780094	-1.62403691906683	3.13010570252602	0.00286697210855635
ENSG00000100201	-0.194154016943557	-0.194168609173622	8.53823083703208	0.806337447377607
ENSG00000100207	0.58727112711371	0.587504408127772	6.23643007585658	0.411540586397974
ENSG00000100209	1.51138186660685	1.51309926880549	5.16118199897506	0.000156462597872335
ENSG00000100211	-1.01215979469436	-1.01305247744783	5.34618504018934	0.0690176012409912
ENSG00000100216	-0.180455651642091	-0.180492689732427	7.09642440057427	0.819986084363922
ENSG00000100219	1.30399818982294	1.30438473580439	6.93792582278586	0.00171006025087455
ENSG00000100220	-0.331480580940477	-0.331592375667971	6.30678297586627	0.669618542801112
ENSG00000100221	-0.628566833095082	-0.628920875839059	6.18309829387815	0.372362938131256
ENSG00000100225	0.452269031290921	0.452377268968304	7.07411341241846	0.550029776112907
ENSG00000100226	0.856196619258407	0.856942441435026	5.15208405071171	0.165654500565356
ENSG00000100227	-0.0770545860622394	-0.0770783888841669	6.30300923273479	0.923875400746462
ENSG00000100234	0.957432255381018	0.957585230276245	7.38178061973394	0.0870010863197494
ENSG00000100239	-0.207655817327453	-0.207987708240298	4.45485889539132	0.792566472729098
ENSG00000100241	-0.224007310922382	-0.224110107718914	5.68665240489969	0.778483413699787
ENSG00000100242	1.26151098844183	1.26951075433053	2.30912277223287	0.0352651330982256
ENSG00000100243	0.652591512984714	0.652642470551282	8.54485558010875	0.346857770270358
ENSG00000100246	-0.435449921999003	-0.436232226340915	4.20418941256392	0.564672987695054
ENSG00000100258	-0.663714742390611	-0.664027320188592	5.96200406889167	0.346283223977637
ENSG00000100263	-0.433196197334906	-0.434601004935984	3.29385010458882	0.568057968505965
ENSG00000100266	-0.266994645152342	-0.267243160880697	5.2003693736835	0.733424928439113
ENSG00000100280	-0.132134822036084	-0.13216535046466	6.9098798617705	0.868596154556254
ENSG00000100281	0.182018332358826	0.182080693234776	6.33031299084635	0.817407335870271
ENSG00000100284	0.160442166002386	0.160736318527586	4.04064883378898	0.838605821772948
ENSG00000100288	-0.194876682377089	-0.195376938585129	3.48989686034417	0.805338205404718
ENSG00000100292	0.765574135160126	0.765643666678817	8.23356396666881	0.263299184357433
ENSG00000100294	-0.558112636797691	-0.560745672900013	2.8213584713532	0.450244153020572
ENSG00000100296	-0.0546393694852947	-0.0546859222522309	5.24130246857746	0.946057442895171
ENSG00000100297	-0.940681733202537	-0.941024009910188	6.58900772752664	0.118496277174057
ENSG00000100299	0.210813680189637	0.21107627734796	4.33395496362726	0.787847910592407
ENSG00000100300	-0.289645613829381	-0.289708899605577	7.06925973881919	0.711076620954617
ENSG00000100304	-1.3973622606733	-1.3989390837064	5.0731270866634	0.00524666799200347
ENSG00000100307	-2.15156633533529	-2.15613789891038	4.27234611570958	1.11163031424221e-05
ENSG00000100311	-0.655670532093124	-0.657462724168544	3.60835155769672	0.359508979501818
ENSG00000100316	0.204425511675454	0.204487229740971	6.73646336869244	0.794355577911743
ENSG00000100320	0.174803995325066	0.1748402982966	7.14318306059458	0.826354625112613
ENSG00000100324	-0.359782511726663	-0.360180637434814	4.69768989225451	0.640752401842184
ENSG00000100325	-0.103391049519724	-0.103531627839317	4.52441160455057	0.897038884882095
ENSG00000100330	-0.334957762300949	-0.336440709795406	2.6983762317197	0.665193494915969
ENSG00000100335	-0.144645246848504	-0.144694520508639	6.34430426865234	0.855908763555196
ENSG00000100336	1.35432736839081	1.55653284227084	0.357877861701472	0.243048953275594
ENSG00000100342	1.98994983619885	1.99025759772025	8.04371698192957	2.38966321210089e-08
ENSG00000100345	0.178610361028252	0.178616157787379	9.77888832223128	0.820199680396028
ENSG00000100347	-0.427598714682728	-0.428021941286703	4.99439090512257	0.573335668846275
ENSG00000100348	-0.430757610514474	-0.430933639589494	6.36693124482282	0.570667758463727
ENSG00000100350	-1.16039366525736	-1.16151990643771	5.17951850608081	0.0413296158451656
ENSG00000100351	-3.45411290536249	-3.56026496793463	1.61887601932239	0.00144757602163465
ENSG00000100353	-0.000554602152150258	-0.000554621622627803	8.79804959221616	1.00041441779339
ENSG00000100354	-0.470592977326876	-0.470704394456553	7.01111480574053	0.531737523670459
ENSG00000100359	-0.759667708908052	-0.760170136805096	5.44333901162254	0.26734604457485
ENSG00000100360	-0.518404985758066	-0.519565686433336	3.93520249014115	0.482542533039894
ENSG00000100364	-0.485923585701973	-0.486162804677195	5.85384004520785	0.51478926702218
ENSG00000100365	4.23857739754474	144269483.297715	0.470758507093866	0.00221319984368368
ENSG00000100372	-0.212237364527929	-0.212564049416975	4.49859070294596	0.787982044053768
ENSG00000100376	0.374848907909573	0.375452097621624	4.01586662931016	0.624106833520716
ENSG00000100379	-0.398200251380809	-0.398712735631688	4.44000747177434	0.603387278241039
ENSG00000100380	-0.0243881099543215	-0.0243907312720182	8.15073592407253	0.976580519475247
ENSG00000100387	0.244579356741047	0.244641219141732	6.82799093066899	0.754178201921666
ENSG00000100393	0.264527647822074	0.264602907161462	6.89574812000715	0.734312110035701
ENSG00000100395	-0.268669391918837	-0.268977668667847	4.65548804808512	0.731742036522246
ENSG00000100401	0.0481083610367506	0.0481170838330379	7.10102233285983	0.950568315440831
ENSG00000100403	1.23953912268597	1.2398313464595	6.78097992301022	0.00632304222513007
ENSG00000100410	0.219719692012087	0.219843250355257	5.57275190252695	0.779149583510731
ENSG00000100412	0.339228165888624	0.340740372972412	2.52154120297167	0.661269306619509
ENSG00000100413	-0.613962501637031	-0.617174849969507	2.74825378158526	0.400760533194199
ENSG00000100416	-0.0645369419782706	-0.0646480728327202	4.11760092476429	0.93618468745438
ENSG00000100417	-0.621306251692367	-0.621811531367853	5.11321207830307	0.380098302246816
ENSG00000100418	0.453168142323303	0.453631976525564	4.91399590995305	0.546254672654784
ENSG00000100422	-1.25979130769857	-1.26326688555846	3.51806373144308	0.0234696161008616
ENSG00000100425	-0.00565206370615741	-0.00566870421414169	4.33489070281013	0.995000540862131
ENSG00000100426	-0.249286265020409	-0.249579943596866	4.63526875599268	0.751099859310113
ENSG00000100429	-1.08607716410378	-1.0899881296024	3.03727669001625	0.0913971512242329
ENSG00000100439	-0.0322445731540018	-0.0323319378065811	3.83820294394796	0.967846355193488
ENSG00000100441	0.661712523479219	0.662727507519212	4.25130501019061	0.341483568312856
ENSG00000100442	0.239030692724541	0.239125186022328	6.24928174362136	0.759793120942722
ENSG00000100461	0.233235981893784	0.233362615834482	6.05002376729293	0.765637537462415
ENSG00000100478	0.384093096191575	0.385392797828863	3.13648685810645	0.615052661168889
ENSG00000100479	-0.628276630416578	-0.629788530058955	3.88150592393015	0.376824933241238
ENSG00000100483	0.0207438073758798	0.0207919954627234	3.37826056830106	0.978995928952785
ENSG00000100485	-0.195875185799087	-0.196007070926788	5.54625587335567	0.80453859785431
ENSG00000100503	0.318461659580324	0.318542122446352	6.8639154622453	0.680729544692102
ENSG00000100504	-0.868065702659614	-0.868464112302309	6.22862479886579	0.155296392088675
ENSG00000100519	0.424689037312205	0.424941877883773	5.58426259636563	0.577002445324853
ENSG00000100522	0.302418681882564	0.302651918239102	5.13989780007439	0.696601041845236
ENSG00000100523	-0.357854595612025	-0.358610846641199	3.79851092149567	0.642126671386712
ENSG00000100526	-0.732467598355572	-0.732946894246165	5.85564374703162	0.272782958988292
ENSG00000100528	-0.296179570867274	-0.296299014629249	6.33426320388243	0.70452715757232
ENSG00000100532	0.143029894187016	0.14345361184636	3.6188800680609	0.856151674912896
ENSG00000100554	-0.0795636820026543	-0.0795933398039364	6.51832774244697	0.921498486765962
ENSG00000100558	1.2621334912471	1.26401019010784	4.40374780220654	0.00947186030915423
ENSG00000100567	0.990636710129047	0.990930063979782	6.82628948672951	0.0798001517168025
ENSG00000100568	-0.320885046572044	-0.321395072386766	4.16669335125901	0.679347657029632
ENSG00000100575	-0.54459781289197	-0.545702058473582	4.34336842623982	0.456362348204234
ENSG00000100577	-0.214894782785544	-0.215028365200398	5.43131066238468	0.78760369257614
ENSG00000100578	-0.782377602624512	-0.783348079190572	4.87057349198204	0.2388787692036
ENSG00000100580	-0.796925594125682	-0.797425540803651	5.68912352932311	0.218020168330656
ENSG00000100591	0.106309809654223	0.106321041926021	8.1665686534508	0.892645831168854
ENSG00000100592	-0.281067004712413	-0.281122296072632	7.43710290566103	0.719605323805794
ENSG00000100596	0.190810772974906	0.190844689320105	7.28635965797079	0.807828762645497
ENSG00000100600	2.02293014097511	2.02430510668402	5.9716239386056	1.29843447953675e-06
ENSG00000100601	0.316872575806683	0.319700607640662	2.09362606939887	0.691328210188515
ENSG00000100603	0.340929703467072	0.340993998901932	7.41023974379747	0.658451962697701
ENSG00000100605	-1.12928146794462	-1.13002191295149	5.6750572505944	0.025024429713816
ENSG00000100612	0.450482979134472	0.450736195510698	5.82351961603065	0.549769545689792
ENSG00000100614	-0.1874053687418	-0.18751841461255	5.87974127229312	0.812996735151874
ENSG00000100625	0.0780121835653589	0.0781815886834351	4.28444561257385	0.921244397403009
ENSG00000100629	-0.107783588749123	-0.107887519578178	5.05051740169963	0.892731714113024
ENSG00000100632	0.148389469429724	0.148394806073114	9.60683658222898	0.850345237619109
ENSG00000100644	1.37479392123599	1.37503932569324	7.66529157907233	0.000611234799649561
ENSG00000100647	1.22037573859037	1.22082570166786	6.63638918343829	0.0109279905453418
ENSG00000100650	0.139088522300651	0.1390987439305	8.55329827618888	0.860031382293898
ENSG00000100664	0.594904782915387	0.595134645454747	6.35049491453441	0.403921019472241
ENSG00000100697	0.103404951000066	0.103455220890109	6.18026124532024	0.897500937785982
ENSG00000100711	-0.370961112496015	-0.371164842180259	5.56423751183587	0.630077762854185
ENSG00000100714	-0.408568834440605	-0.408813888525191	5.85167082432675	0.594644574109651
ENSG00000100722	-0.218908962583649	-0.219127839750661	5.08997466567844	0.781454321861525
ENSG00000100731	0.472627023456666	0.472933725975717	5.45842659673756	0.528031595969278
ENSG00000100744	0.0380432921565971	0.0381100088563778	4.15882137316397	0.961531924846898
ENSG00000100749	-0.212500258115767	-0.212607366081104	6.12530318515944	0.787894806712451
ENSG00000100764	0.0655672925344849	0.0655739410480194	8.14270589524812	0.93287156799842
ENSG00000100767	-0.510063108529805	-0.510900789039757	4.10119684531136	0.492044221198557
ENSG00000100784	0.521594739879362	0.522153380432949	4.86011373743562	0.477463474929116
ENSG00000100796	0.169817548974988	0.16987057463973	6.74572859117645	0.829255418938457
ENSG00000100802	0.241830931911225	0.243946567690732	2.0043315790992	0.758662374861244
ENSG00000100804	-0.165969755152455	-0.166007368519777	7.03122112972171	0.834563898360488
ENSG00000100811	-0.00884034513570727	-0.00884249446154752	7.05377302956177	0.992038503752309
ENSG00000100813	0.234291365721323	0.23432564105285	7.62397303468849	0.764395383146348
ENSG00000100814	-0.126304110488596	-0.126587529849941	4.35806181048311	0.873830257184282
ENSG00000100815	0.153158513678876	0.153189133657804	7.36331107979227	0.846008732112832
ENSG00000100823	0.393371218608681	0.393505087679493	6.49376704914978	0.605814905511116
ENSG00000100836	-0.215839989150554	-0.215970918345448	5.4818782306701	0.78543647447749
ENSG00000100852	0.474452574071883	0.474659507893109	6.1043155549839	0.525225580791112
ENSG00000100865	0.0745634770307397	0.0747220618302877	3.72268116946793	0.924880509076745
ENSG00000100867	-1.55496930712476	-1.56355972091829	2.45491675168667	0.0119830318427593
ENSG00000100883	0.636986389678169	0.637165494805719	6.90852626984467	0.362206127874717
ENSG00000100888	0.634013907437438	0.634102893953166	7.66442892876334	0.365027788173496
ENSG00000100889	-0.442090338526678	-0.443832195499164	3.40999498683669	0.55814100012602
ENSG00000100890	0.449845874713856	0.451822943687835	2.88901863072864	0.550853706091839
ENSG00000100897	-0.525234008907006	-0.525523252841008	5.83628251204227	0.475196805834495
ENSG00000100902	1.542801369451	1.54750801106146	3.35948941369816	0.00423317899182271
ENSG00000100906	2.42018833765971	2.42029803630654	10.0480840904447	6.32191859843991e-15
ENSG00000100908	-0.412513280997066	-0.414160847809688	3.13804237040903	0.587596358427605
ENSG00000100911	1.25336535861762	1.25368560740863	7.05788331168166	0.00370068239534424
ENSG00000100916	-0.154432006382548	-0.15482604328937	3.73331698940077	0.845568586860958
ENSG00000100918	0.701810499503967	0.707322245672859	1.95682593797237	0.333186630491838
ENSG00000100926	-0.235740144243872	-0.236050842033602	4.81794575092658	0.764601035537804
ENSG00000100934	-0.167056752793377	-0.167161787905307	5.55544817666497	0.833399709052711
ENSG00000100938	-0.5718404061198	-0.572375331079292	5.23314624879407	0.428781416010303
ENSG00000100941	-0.092066040761224	-0.0920745048380041	8.48608986607707	0.9096141406374
ENSG00000100949	0.410942448262598	0.412610803219647	3.00144921393192	0.58882914513255
ENSG00000100968	0.390816866152681	0.405345521916371	1.18570017768931	0.65909284271519
ENSG00000100983	-0.231312939393668	-0.231395166151616	6.30824976023817	0.77045405857727
ENSG00000100991	0.00616452284778806	0.00617614897440691	3.94690369321363	0.993248519769805
ENSG00000100994	-0.880559171840697	-0.880959589891789	6.0359465309573	0.14967309825787
ENSG00000100997	-0.237970274008429	-0.238194370309075	5.08810447541074	0.76243026105597
ENSG00000101000	-0.124726088146911	-0.124875770954722	4.9737309842825	0.876927796805895
ENSG00000101003	-0.0788785461252036	-0.0789292177164187	5.57039868081681	0.921935506680346
ENSG00000101017	2.79766612772913	2.80654178063859	3.64537358326796	5.46644100221170e-11
ENSG00000101019	-0.0340140744419823	-0.0340484065852708	4.47183837694688	0.96662930084402
ENSG00000101040	0.285619064677602	0.285708767620433	6.84282639755019	0.713343405515699
ENSG00000101052	-0.0301616489620074	-0.030220171994249	3.72468821534446	0.970340586244426
ENSG00000101057	-1.50342842230287	-1.50366953039899	7.48831845316228	0.00579325377889811
ENSG00000101079	-2.07150839134295	-2.0731116894271	5.66266390283931	2.22337283093879e-07
ENSG00000101104	-0.209674493416673	-0.210260450549301	3.42831435766651	0.791463586195696
ENSG00000101109	0.352114921095479	0.352168940762858	7.27447874856304	0.64784922343555
ENSG00000101126	-0.249074551177048	-0.249223822121802	5.950519150988	0.75137211262942
ENSG00000101132	0.0677007508432509	0.0677338316502346	5.97021328028512	0.932181503105929
ENSG00000101138	-0.371313835879277	-0.372089014834618	3.90755279502122	0.628646581048775
ENSG00000101146	-0.153874471095368	-0.153937419318883	6.39766678977275	0.846633402664303
ENSG00000101150	0.0924759152196499	0.0924905512056595	7.48968555104511	0.906371008824729
ENSG00000101152	-0.235032556618504	-0.235086242571677	6.75286407983765	0.766458501741363
ENSG00000101158	0.0697057938391578	0.0697504325447296	5.64110129377642	0.929953275096076
ENSG00000101160	-1.14954184831182	-1.14996450285194	6.62102525396919	0.0668095957045552
ENSG00000101161	-0.403156772005797	-0.403204708613813	7.86422827892206	0.598483224399175
ENSG00000101166	-0.0604839407734411	-0.0605475096139359	4.92143187736208	0.940093776494722
ENSG00000101181	0.397987139537219	0.398385070755218	4.8659316672993	0.602111958032829
ENSG00000101182	0.096334793715086	0.0963386143573156	9.51560799326285	0.905065716507789
ENSG00000101187	0.945486968251758	0.945903036768245	5.89165050283118	0.0971847056483015
ENSG00000101189	0.110011450161527	0.110083545721924	5.57264446259179	0.891308018810043
ENSG00000101190	-1.21430528808575	-1.21788168604862	3.67361688239824	0.0295457516923449
ENSG00000101191	-0.0206200418738994	-0.0206347456452159	5.41498414007397	0.980128441072042
ENSG00000101193	-0.199557545405188	-0.199649009267878	6.03449763804225	0.801040818528133
ENSG00000101194	-0.456401030392148	-0.457785849711496	3.42480444636741	0.545789685853997
ENSG00000101199	-0.548697644217515	-0.549043415883105	5.32555394780671	0.457860931546037
ENSG00000101210	-1.94476134282768	-1.97208456441513	1.80998502352577	0.0157559979444291
ENSG00000101216	-0.0400382397189306	-0.0400694884276996	4.78158462243434	0.960745742359036
ENSG00000101220	-0.869042652622658	-0.871715933194967	3.3539552641798	0.182521299423173
ENSG00000101224	0.904542155891377	0.904582670722009	9.0905321782385	0.128643382632042
ENSG00000101236	1.03108284167531	1.03238634791678	5.07317446657584	0.0610256913420721
ENSG00000101246	0.0122333278868545	0.0122412238246668	4.91999262958002	0.98683496202018
ENSG00000101247	-0.204888822707307	-0.205727859962425	2.94012098695952	0.794539910827827
ENSG00000101255	0.231614353374932	0.232064875776242	4.52540413929264	0.767377866321731
ENSG00000101266	-0.0133399939952004	-0.0133438920097045	6.56359368796433	0.987518873721413
ENSG00000101290	-0.204872066961108	-0.205081049925252	4.9725658681857	0.795503486338181
ENSG00000101294	-0.293823654719516	-0.293876846152026	7.12675635238548	0.707526690130911
ENSG00000101298	-1.18379513748268	-1.18824791341919	3.27865767241988	0.0487375381907594
ENSG00000101307	3.5993341893891	3.63077968877871	2.70702565091723	4.52097928370201e-10
ENSG00000101310	0.443561421947789	0.443845746748369	5.74566836910999	0.556844613594112
ENSG00000101311	0.870129176003651	0.877795969656965	1.78748200052061	0.215705350407911
ENSG00000101335	-2.20451743549934	-2.20602525121464	5.74127394215574	0.000192158906319993
ENSG00000101337	0.0803378342304197	0.0804229889162131	4.9427142361201	0.919216908301261
ENSG00000101342	1.13762468067588	1.13970681823254	4.13221962512228	0.0453038595997343
ENSG00000101343	0.0394625811771947	0.039486709025218	5.55139691154979	0.960066285518934
ENSG00000101346	-0.182598787902999	-0.182789340319687	4.73614286343031	0.817845192266716
ENSG00000101347	1.11206466443784	1.11213581165886	9.1108340634497	0.0226473744727773
ENSG00000101350	0.106893692698205	0.106934461294334	6.19165710053038	0.892846036052161
ENSG00000101353	-0.527784361112353	-0.562957537610317	0.9109847933902	0.601069343452929
ENSG00000101361	0.0548257236974944	0.054831127015262	8.27091151457707	0.945563445309317
ENSG00000101363	-0.496655058332267	-0.497394293234749	4.38039384824276	0.503829827191558
ENSG00000101365	-0.00783946725477284	-0.00784709723732808	5.50340090749177	0.99300665445269
ENSG00000101367	0.31946127106346	0.319644314284075	5.55081261651597	0.679665604490381
ENSG00000101384	1.37527096862173	1.37602622966708	6.08251290856824	0.000714131211105194
ENSG00000101391	-0.0757545300441545	-0.075834140600253	4.75204187886251	0.924859711143319
ENSG00000101400	-2.02326459300188	-2.02687764726827	4.32092897836771	2.89085334328612e-05
ENSG00000101407	0.17916528562809	0.17952720366279	3.97300186620397	0.819824223521356
ENSG00000101412	-1.65701565821403	-1.65751030747972	7.08372847342594	0.00103720576695574
ENSG00000101413	-2.69481959695331e-05	-2.74112237750091e-05	5.27849782903954	1.00070075325859
ENSG00000101417	-1.77354548159905	-1.77762492248848	4.12850674670632	5.24881158665931e-05
ENSG00000101421	0.71963553671238	0.719696508598277	8.72292383358574	0.282261813161385
ENSG00000101439	0.417853459413347	0.417900742687888	8.38190586463189	0.582554853321698
ENSG00000101442	0.150107012140675	0.150727499008234	2.87315889830162	0.848959766179252
ENSG00000101444	-0.154997698894539	-0.155157681019122	4.69782227240909	0.845483068910441
ENSG00000101447	-0.975253176491258	-0.976633564464948	4.48133860649267	0.111953696357467
ENSG00000101452	-0.119309854928479	-0.1200453074832	2.48393551947671	0.880074013011605
ENSG00000101457	-0.142123545018623	-0.142225263215023	5.58967552632209	0.858644834130346
ENSG00000101460	-0.881116687944613	-0.883239525348766	3.83091040862206	0.189922826222357
ENSG00000101464	-0.658799770710992	-0.66032399163077	3.62445957435926	0.353689998314198
ENSG00000101474	-0.11316869925301	-0.113211481930131	6.58672562695902	0.887692553471646
ENSG00000101544	-0.141763654753225	-0.141882215554453	5.09968138946007	0.85871753457441
ENSG00000101546	-1.12208393143931	-1.1259932518139	3.26485394209802	0.0707194983968791
ENSG00000101557	0.213740466618524	0.213775153021779	7.27720610910698	0.784957829621819
ENSG00000101558	-0.0125284136954384	-0.0125306711235021	7.44024358751868	0.988374817883994
ENSG00000101574	-0.0932817269061144	-0.0934428116602236	4.26041103523172	0.907102941039291
ENSG00000101577	0.18004254201538	0.180127812792182	5.90127587763311	0.819014237443431
ENSG00000101596	0.778833418624006	0.778940313573066	8.01693721611879	0.226858702705815
ENSG00000101605	-0.550103513981284	-0.558555625127031	1.71847413936342	0.535092417421021
ENSG00000101608	0.553834715875674	0.553875878796024	8.65155846939083	0.444822288162167
ENSG00000101624	-0.38334398625912	-0.38449476009765	3.68164577170324	0.616235778601943
ENSG00000101639	-0.77108683581564	-0.771722189613901	5.39780229574676	0.238511872219958
ENSG00000101654	0.182312664615829	0.182376525208554	6.7187862804628	0.817135146805167
ENSG00000101665	-0.344864166384199	-0.347435039543587	2.48759804447895	0.662698771691074
ENSG00000101670	4.77782939215617	4.80459834601707	3.90993967290452	5.8382356920073e-17
ENSG00000101745	0.786288473859829	0.786369965217552	8.26932197310218	0.227668561602481
ENSG00000101751	0.420330633152705	0.422534995691156	2.94159788356199	0.580209780368113
ENSG00000101752	-0.261202254677893	-0.261340146027472	5.89026364078764	0.739320193542394
ENSG00000101773	-0.313205435194632	-0.313290224007892	7.07023160182529	0.687688327784223
ENSG00000101782	-0.0678665525805124	-0.0678905273894602	6.69793011092262	0.933632957456295
ENSG00000101811	0.1354759609397	0.135704819913394	4.27123724175669	0.863692638410097
ENSG00000101843	0.0378742173742192	0.0379201753732679	4.69398620430762	0.960895503010184
ENSG00000101844	-0.000276134257978251	-0.000275040144987692	4.91521581151268	1.0004088391178
ENSG00000101846	-0.469397267704907	-0.470376886953625	4.25590923618675	0.53074942431168
ENSG00000101849	-0.115905506319342	-0.115984664183637	5.3664214839722	0.884661996527525
ENSG00000101850	-0.121833510646117	-0.122880706673644	2.35320999777664	0.88200749255772
ENSG00000101856	-0.376602280408533	-0.377110716597933	4.7833937909077	0.62407150749796
ENSG00000101868	-0.579156452965852	-0.579356273861984	6.63739135944024	0.422068885483483
ENSG00000101871	0.226680127128166	0.226806050590743	5.6902582703615	0.772074642658362
ENSG00000101882	-0.226839515249223	-0.227005825016738	5.6497117198898	0.773549677685061
ENSG00000101888	0.852706569027718	0.854146680492538	4.63050368485397	0.174724995348628
ENSG00000101901	-0.000107270094042816	-0.000149664267928394	3.4151149880762	1.00010092145947
ENSG00000101911	-0.867668761060025	-0.868492511635677	5.09485486807263	0.160502008735032
ENSG00000101928	-0.233706198921091	-0.233869061281446	5.39167859261705	0.766747404970411
ENSG00000101935	0.0394694625964502	0.0395287674222316	4.28253137153985	0.96004827748907
ENSG00000101940	-0.588451004275412	-0.588933352385107	5.13461698116015	0.414442663719076
ENSG00000101945	-0.387201714241043	-0.389296864054441	2.45680688198284	0.613972831584612
ENSG00000101955	-1.16323682883125	-1.17215534716705	2.87729894507522	0.0902863124382259
ENSG00000101966	0.32186536747626	0.321977957722167	6.44192451219387	0.677345976728474
ENSG00000101972	0.35358235512251	0.353640513279376	7.63076145900652	0.647163153827825
ENSG00000101974	-0.148865701169049	-0.148936528393953	6.23518174915184	0.851625160975855
ENSG00000102007	-0.345428836949053	-0.345468670506061	8.12253237779404	0.656160807027752
ENSG00000102010	1.64028411721479	1.6597975977234	1.7097773974179	0.0278842186387858
ENSG00000102024	0.236642169783699	0.236684716668565	7.5387353939916	0.762065047588866
ENSG00000102030	-0.378683360502556	-0.379661003053045	3.51548892764614	0.621227417080716
ENSG00000102032	-0.575832052891426	-0.578253830217429	3.00710161455666	0.448403422808974
ENSG00000102034	0.534899068581684	0.535142231121823	5.79851942829561	0.463994746994168
ENSG00000102038	0.426571705986826	0.426806008757978	5.78683199833805	0.573419047767719
ENSG00000102054	0.105941207681692	0.105952344696465	8.2272087152038	0.895846843067198
ENSG00000102078	-0.756299591108123	-0.757556631229897	4.41437995707806	0.257444614316183
ENSG00000102081	0.790682329835165	0.790813035978439	7.56669062076748	0.216072811003529
ENSG00000102096	-1.13724318467477	-1.13910217589855	4.34084563959035	0.0797009521535837
ENSG00000102100	0.0241792681164298	0.0242080431133126	4.85961914073903	0.974907601765375
ENSG00000102103	0.0963978651036452	0.0965657968987566	4.27166970815339	0.902904703712505
ENSG00000102119	-0.419973413088922	-0.420133134709817	6.14499921346711	0.581356485401989
ENSG00000102125	-0.741564021490092	-0.74234065686764	5.02452927344516	0.273685404436602
ENSG00000102144	-0.25551929842198	-0.255568224714069	7.3161230835857	0.744980180247406
ENSG00000102158	0.438632614568579	0.438798184325358	6.31712414049153	0.56274079156007
ENSG00000102172	-0.0407717450493962	-0.0407776582624496	7.65174359641666	0.960306418686792
ENSG00000102178	-1.37490123770921	-1.3778801078387	4.02234641799267	0.00604194745733672
ENSG00000102181	-1.32657003595645	-1.32779899668602	5.02141781449737	0.0120885912612197
ENSG00000102189	0.248472009786683	0.248524561080238	7.36262732091004	0.750275074528731
ENSG00000102218	0.498240914442131	0.499702752090827	3.73070643087073	0.507361366779329
ENSG00000102221	0.292434438241784	0.293607030416728	2.99228082865667	0.706945650483017
ENSG00000102225	-0.374884413933102	-0.374980742767647	6.8487290659245	0.630128800424563
ENSG00000102226	0.317347095307247	0.317664445088561	4.9524738690109	0.681631087018864
ENSG00000102241	0.142082644325115	0.142136154286167	6.35994392143718	0.857263574879808
ENSG00000102265	0.197458377928599	0.197495647396033	7.57342008704946	0.801287531172167
ENSG00000102287	1.1640983776682	1.16515295857462	4.92721304332056	0.0588353281637745
ENSG00000102302	-0.196357342181615	-0.19800070468971	1.87489793525225	0.802784360975233
ENSG00000102309	-0.14492248933476	-0.145036001552719	5.20425901594739	0.855561666589387
ENSG00000102312	-0.548764460666128	-0.552634722587056	2.21684756314308	0.475019807765668
ENSG00000102316	0.0959243697293633	0.0959745247534343	5.94878374912556	0.904135857406357
ENSG00000102317	0.499244426410691	0.499313413533097	7.4828317086523	0.500479479892706
ENSG00000102359	-0.554819445149866	-0.556451686408497	3.50449974285621	0.456822581747934
ENSG00000102362	-0.0787265790608425	-0.0787486801765178	6.68607094733547	0.922211710949631
ENSG00000102384	-0.537223180707313	-0.537489700666359	5.83316375780604	0.465377480936002
ENSG00000102390	0.180443037452492	0.180484470649535	7.01763956259401	0.818869637018455
ENSG00000102393	0.410325793898256	0.411013874749069	4.34040950211218	0.588753978240482
ENSG00000102401	-0.470853159377026	-0.471115934277174	5.66833075506722	0.530598512815752
ENSG00000102466	-1.17761152219522	-1.19033546116748	1.96485660854115	0.0865279019308373
ENSG00000102471	-0.875246981768734	-0.877113036229491	4.19987225296986	0.16730182589171
ENSG00000102524	5.54181631864786	5.54613469024005	7.59529502456006	1.42409370284474e-18
ENSG00000102531	1.32413568273077	1.32490018594482	6.14686183510178	0.00967693215681198
ENSG00000102543	0.0627718160869874	0.0628837354812519	4.24270419230506	0.936542966115866
ENSG00000102547	0.671649239890986	0.673956843089206	3.27830207783825	0.353484730689612
ENSG00000102554	-0.536149475088322	-0.541563882709424	2.14091916115931	0.484481833199615
ENSG00000102572	0.68869139934786	0.690331552037675	3.77610069076908	0.322129173102438
ENSG00000102580	0.636095613877964	0.636398166967481	6.07426502009489	0.363383424860589
ENSG00000102595	-0.00372733680260531	-0.00373275855386806	5.34726322776634	0.996989547241801
ENSG00000102606	-0.346216596299256	-0.346620871690474	4.88090972333307	0.654205318868488
ENSG00000102699	0.484803444538618	0.485051197574679	6.09112123121574	0.514512214640782
ENSG00000102710	-0.111507902037651	-0.111657373585344	4.74079460596881	0.888895268743199
ENSG00000102738	0.260672063617242	0.260828803167525	5.69599899683655	0.738266615029538
ENSG00000102753	-0.0376035449277232	-0.0376131711171985	6.95627960786737	0.963372735082365
ENSG00000102755	1.31211191314461	1.31380937095149	5.08134446171134	0.013170385891173
ENSG00000102760	-2.80068234446637	-2.90094728040574	1.72667804628264	0.00449242786831512
ENSG00000102763	-0.593343035646474	-0.596871112853972	2.76508374666112	0.427752056820207
ENSG00000102780	-0.277392794618658	-0.277542571458469	5.85974726873618	0.723189856784106
ENSG00000102781	-0.638844432785416	-0.639414142757457	5.12621722061353	0.363027287069315
ENSG00000102786	0.542797046143478	0.543170347568509	5.82554709664153	0.456132915213433
ENSG00000102796	0.236419812770847	0.238331011865325	2.46132383600398	0.763872262048651
ENSG00000102802	1.6094083368066	1.61175110161258	4.59064169597913	0.00202284846792988
ENSG00000102804	1.45647567050955	1.45701127853882	6.59569296116369	0.000104375565224573
ENSG00000102805	-0.566101883890006	-0.569896981088882	2.9126434129401	0.450463985938849
ENSG00000102858	0.42747669849687	0.428076545815676	4.40821588021889	0.571737221691604
ENSG00000102870	-0.258287304383719	-0.258577181639169	4.64152038737443	0.742135734646406
ENSG00000102871	1.59528812906669	1.59676799294349	5.11285878548905	2.36688473581042e-05
ENSG00000102882	-0.542865715390482	-0.543065752576548	6.20762454991784	0.460680464912853
ENSG00000102890	-0.125602424179545	-0.12648744515158	2.05077791719113	0.874717106778562
ENSG00000102893	-1.12909938475344	-1.1307785977622	4.48287086061436	0.037399914074423
ENSG00000102897	0.896696859030463	0.897997291085442	5.00743411214227	0.139427691940073
ENSG00000102898	-0.112172021908769	-0.112190099164442	7.54481451871478	0.88903065864759
ENSG00000102900	0.150618899593241	0.150633161825132	8.20966581676772	0.847971510179059
ENSG00000102901	-0.829894084298651	-0.830845614784906	4.73025047363042	0.196851584262051
ENSG00000102908	0.9208515382605	0.921554715794135	5.51399200563425	0.125473376617086
ENSG00000102910	-0.801097933652693	-0.801442183074205	6.07396630625445	0.211701210170698
ENSG00000102921	0.765468875706516	0.765727431999258	6.54152723634196	0.239555842617836
ENSG00000102934	-0.726639433960893	-0.727066987265072	5.72544692798961	0.278198459282215
ENSG00000102967	-0.335533420361271	-0.336801173960042	3.05799450105009	0.664499644134893
ENSG00000102974	-0.0849682491276419	-0.0849835233194488	7.34548041395144	0.916108826337991
ENSG00000102977	-0.00567617205940071	-0.0057606381890434	2.03024194426117	0.99303760434607
ENSG00000102978	0.0896701944598908	0.089874751902862	3.70657762338527	0.909552450900813
ENSG00000102981	-1.64102023953929	-1.64508387395312	3.9388351911033	0.00113657799372276
ENSG00000102996	-0.658303420286381	-0.661112984050438	3.183898952775	0.355565068346784
ENSG00000103005	0.516827214444342	0.517152544244635	5.5513070997827	0.482157083611397
ENSG00000103018	0.389667317633087	0.389952658663658	5.37689219996174	0.611880864105585
ENSG00000103024	-0.726783970144492	-0.729880396489584	3.0874833961692	0.303839341120404
ENSG00000103034	0.123917369883873	0.123936300344064	7.9104002336017	0.874070377216365
ENSG00000103035	0.449395197007602	0.449490327588441	7.1311092050889	0.550210634067544
ENSG00000103037	-0.537209357640314	-0.539534593447327	3.16733001495334	0.466660850100238
ENSG00000103042	0.131980755780194	0.132119331729449	4.80961454484083	0.867099338993371
ENSG00000103043	0.838249640082305	0.844688920522448	1.92708374039475	0.228976982702739
ENSG00000103047	0.00853691817273634	0.00855737076362653	4.01078387105816	0.990614108500308
ENSG00000103051	-0.686830916425956	-0.687726145493536	4.6038928512261	0.318545870207682
ENSG00000103056	-1.12538440505422	-1.13841500327595	1.56521784134696	0.117995362799997
ENSG00000103064	-0.462113418633988	-0.463670558410473	3.31245295709302	0.538609810327316
ENSG00000103066	-0.231889005407954	-0.232234657659553	4.32204058933687	0.768395862377418
ENSG00000103091	-0.251060271914649	-0.251567310804874	3.99978886564161	0.748958578816487
ENSG00000103111	-0.226559025139706	-0.226623977941605	6.56951769377339	0.773843691539389
ENSG00000103121	-0.424188331558823	-0.424470640389381	5.79156516083424	0.576781016140631
ENSG00000103126	0.101262613280993	0.101466924666765	3.85355205230931	0.897925327781296
ENSG00000103145	-1.86056629774995	-1.8800181065071	2.31841836419526	0.00283607364648358
ENSG00000103148	-0.201772941248132	-0.202751105284973	2.89554693232131	0.797402247968255
ENSG00000103150	-0.187694992048022	-0.188136766733116	3.7898935300971	0.812724862990197
ENSG00000103160	-0.569454158418945	-0.570108001746416	4.66150363430196	0.431543887170067
ENSG00000103168	0.00180602171068838	0.00189976533174434	2.26932815114664	0.998201783954521
ENSG00000103174	-0.519936180816918	-0.520394103848113	5.07179049117133	0.480595638549028
ENSG00000103187	0.0402955149379418	0.0403100396024073	6.28360220424958	0.958548822952397
ENSG00000103194	0.4473842145233	0.447497468393871	6.98410248195484	0.562009391164116
ENSG00000103197	-0.262384143969438	-0.262745088811777	4.38771735687507	0.737960551870371
ENSG00000103199	-0.793479509942488	-0.795022828139637	4.00316553455922	0.23279489269717
ENSG00000103202	-1.33343518389413	-1.33432923740844	5.7196136855855	0.00952287571549132
ENSG00000103222	-0.345678289414724	-0.346585721310887	3.65168566128449	0.654033294867043
ENSG00000103241	1.57382260154075	1.57682685675543	4.43036843120016	0.000519666701047157
ENSG00000103245	-0.0315818368717061	-0.0316506034355317	3.52577653347644	0.968942026809396
ENSG00000103248	-0.0846345738821857	-0.084891611517097	3.39858203798051	0.915511069923068
ENSG00000103249	-0.747933150456507	-0.748540512077029	5.23768664281972	0.269002459607938
ENSG00000103254	-0.19186945801076	-0.192971396080358	2.37473146192098	0.808656438320375
ENSG00000103257	0.303090943683054	0.303193034831611	6.21979957805305	0.695361896027658
ENSG00000103260	-2.06698220681356	-2.07781564537301	3.04187765969778	0.00115790746695784
ENSG00000103264	-0.264507845266528	-0.264841303582435	4.51333457442241	0.735861425032551
ENSG00000103274	0.200482597602879	0.200696773553122	4.55937415779636	0.80170909306383
ENSG00000103275	0.0900427810098981	0.0900665468367317	6.92650570230625	0.911159572165203
ENSG00000103313	5.95403465494544	6.93421812607741	1.83374004935504	8.47923613873045e-09
ENSG00000103319	-2.02634011126525	-2.03482768324398	3.4894121766412	2.32360906660212e-05
ENSG00000103326	-0.197093167505042	-0.19732962040291	4.44627349697177	0.803529571115432
ENSG00000103335	0.358653951574125	0.359096640065819	4.47963711241038	0.64033691787887
ENSG00000103342	-0.304793523292223	-0.304828879418556	8.07298052620456	0.69614271904584
ENSG00000103351	-0.546439540578665	-0.547528492510437	4.06696636769467	0.454877688019933
ENSG00000103353	0.318076303118789	0.318331047817581	5.30887698207149	0.680958400079352
ENSG00000103356	0.506640263044344	0.509099151615066	2.65469284634771	0.49899747682179
ENSG00000103363	-0.211972425031552	-0.212085263616461	5.80794226333763	0.788457590047319
ENSG00000103365	-0.933206032314115	-0.933578922841932	6.31990431070859	0.105863588282004
ENSG00000103381	-0.209011124240427	-0.20916168643525	5.23798399033405	0.791447202345106
ENSG00000103404	-0.191282159914903	-0.191610458919705	4.18760333901407	0.808958395295482
ENSG00000103415	0.0171748292451546	0.0171898558867685	4.80185697457744	0.982247070088298
ENSG00000103423	-0.151347387032124	-0.151532541865459	4.84440684056616	0.848998819424985
ENSG00000103429	0.254696152675453	0.254786087985827	6.33614530597366	0.744145849788302
ENSG00000103479	-0.600651437150527	-0.602494984312888	3.61338585013152	0.411332385502212
ENSG00000103490	-0.692013848412566	-0.692999926674702	4.50731816063006	0.317227463466986
ENSG00000103494	-0.185744275491087	-0.186133896630012	3.97104374376649	0.814394688264856
ENSG00000103496	0.614149654865855	0.614287455004791	6.95190456840214	0.387380281901641
ENSG00000103502	-0.542405716813992	-0.542989427497647	5.0965149210071	0.458043047832282
ENSG00000103507	-0.21092063701972	-0.211177615067026	4.57773375736365	0.789470406310812
ENSG00000103510	0.0570973796723334	0.0573448775234287	2.98227902609915	0.942563585092395
ENSG00000103512	0.145854901159087	0.146002731821227	5.15262882889343	0.853402161590102
ENSG00000103540	-0.725923962472273	-0.726270322365181	6.16474009708541	0.278368119655016
ENSG00000103544	0.222541132361788	0.222740414365545	5.18346625080395	0.776388769646887
ENSG00000103549	0.0372747302473083	0.0373336403273477	3.02486340179641	0.96238608983153
ENSG00000103550	0.737339350477741	0.737577301847824	6.32064244108518	0.265779286212415
ENSG00000103591	-0.316101453265681	-0.316249576083179	5.90859607544648	0.684705983589695
ENSG00000103642	1.20523803585174	1.20548272012664	7.40313661186093	0.0072091652193604
ENSG00000103653	-0.131061191251427	-0.131928584942052	2.15845081202178	0.868781914547747
ENSG00000103657	-0.368456128294059	-0.36876168134309	5.4060869351981	0.632548897464768
ENSG00000103671	0.46257659310969	0.4629993118401	4.99238111781333	0.537033087334041
ENSG00000103707	-0.649114126763142	-0.651275294844665	3.24394925056921	0.368042014972779
ENSG00000103769	0.155570609409128	0.155613903697497	6.68417415417486	0.844579456875944
ENSG00000103811	-0.652425161703466	-0.655125405055694	3.51155837074509	0.361430767283763
ENSG00000103852	0.149303454417623	0.14951544470186	4.47265274669593	0.849736301034394
ENSG00000103855	-0.0192470488682587	-0.0192634455199544	4.64635517380767	0.981452527688021
ENSG00000103876	-1.20685449309572	-1.20978781443838	3.75064069246577	0.0387899953982258
ENSG00000103888	0.919340587502259	0.926360997349437	2.22430980256728	0.241330242116046
ENSG00000103932	-0.0722887442743265	-0.0723839449309327	4.35249030681059	0.928312064252088
ENSG00000103942	0.546135825248547	0.554399199749317	2.43313110108722	0.487519415546427
ENSG00000103966	1.02369610937669	1.02421210522879	5.98431136115803	0.0555595622862371
ENSG00000103978	0.327485768712513	0.327629625391453	6.28089011216735	0.671537074608995
ENSG00000103994	-0.347890775298204	-0.347930227239903	8.11672079394171	0.653633425022105
ENSG00000103995	-0.341297487955089	-0.341424811261966	6.38566029010725	0.659717519697392
ENSG00000104047	-0.792203917040455	-0.795862210585347	3.14510577708941	0.250938905267853
ENSG00000104064	0.370102320580967	0.370493782978766	5.01183636248815	0.629487363655348
ENSG00000104067	0.23602207481508	0.236054821914851	7.73228253653648	0.762662587201381
ENSG00000104081	1.89061305544538	1.89552671089051	3.64857662931073	4.73408465392959e-06
ENSG00000104093	0.325237857088936	0.325753010465867	4.5695489729532	0.673923248430561
ENSG00000104129	-0.531698659464735	-0.533317286462702	3.37060632833959	0.470674398329415
ENSG00000104131	0.0570791933739121	0.0570844582406819	8.28629649471139	0.942109180569625
ENSG00000104133	0.30855241174237	0.308930715700178	4.92452797181291	0.6905238844092
ENSG00000104142	-0.415520663767784	-0.415939179393202	4.84776428448056	0.587844029969508
ENSG00000104154	0.693021505209589	0.695975968013618	3.00099973761355	0.323349657580573
ENSG00000104164	-0.592327318200238	-0.59260954842179	6.03510542206336	0.408174395412438
ENSG00000104177	-0.101514189238164	-0.101585754205646	5.66427586370175	0.899861788030305
ENSG00000104205	-0.441987269533943	-0.442722422317069	4.17859980574028	0.558836088934764
ENSG00000104213	1.97863457756298	1.98145297062389	5.03845813324025	1.71530842616091e-07
ENSG00000104218	-0.137095676475481	-0.137186365701822	5.8732548332181	0.863413884244076
ENSG00000104219	0.200722320686843	0.200940233169274	4.79263327744733	0.798225912638574
ENSG00000104228	-0.784308313773143	-0.787206852315222	3.18949175145981	0.248785218772971
ENSG00000104231	-0.495682119722102	-0.497754778965157	3.07476707791224	0.515047093007991
ENSG00000104267	1.62745690010693	1.62875309531991	5.56957520073184	0.000106981001018765
ENSG00000104299	-0.18074981247243	-0.181768155233003	2.57229775043226	0.81840025049865
ENSG00000104312	3.40185154794059	3.40552607201729	5.92880687955398	5.68454413022881e-20
ENSG00000104320	2.31791641379397	2.31882113091464	6.55613124967873	4.81759863028386e-11
ENSG00000104325	1.00289442700817	1.00347735028034	5.80008600896438	0.0663682869654915
ENSG00000104331	0.116190349940195	0.116254399586528	5.81160677732686	0.885801400960741
ENSG00000104341	-0.478911821525289	-0.480281313138032	3.57509262640281	0.52175793498617
ENSG00000104343	0.0320078068278494	0.032077851188234	3.98190337899647	0.967561574172712
ENSG00000104356	0.22961867893809	0.229840842871296	4.81937353487369	0.769157192387261
ENSG00000104365	-0.00645168846763697	-0.00645887362906383	5.36172201207293	0.9942903771872
ENSG00000104368	0.892502259968994	0.893076999590441	5.89966578898211	0.134869186368962
ENSG00000104375	0.115621162435031	0.11574747091738	4.89368188885023	0.8836812158031
ENSG00000104388	-0.0588809872958114	-0.0588910403485826	7.57647746480019	0.94249605638732
ENSG00000104408	-0.090023171177534	-0.0900535831620791	6.7638719464484	0.910843314178436
ENSG00000104412	0.349935302115631	0.350083640714518	6.13586516770613	0.650485098393838
ENSG00000104419	-0.142959680266814	-0.142972376729202	8.40199793775158	0.858249786870243
ENSG00000104427	-1.1313130899794	-1.13420076477487	3.819589303615	0.0586559500583433
ENSG00000104432	4.59665627823995	4.74116318204195	1.98167759366994	4.97605303974595e-10
ENSG00000104442	-0.8091814810488	-0.809374969854278	6.88324720273913	0.200990917764649
ENSG00000104450	0.574622086052742	0.575360027484297	4.86216801460738	0.424937598679692
ENSG00000104472	0.00352341775697851	0.00353023559134192	5.5709902540145	0.995576701668937
ENSG00000104490	-2.71018962143807	-2.76775121309667	1.78838355850572	0.000157484930738133
ENSG00000104497	0.522741419217321	0.525643415788373	2.84818330793531	0.487863100854189
ENSG00000104517	0.00573272563018659	0.00573461031501523	6.58886609476778	0.993909755337325
ENSG00000104518	0.651687811395963	0.652459290978477	4.40221102353417	0.350369152706764
[truncated: 9,400 more rows]

## Sheet: BMECs incubated with MafA
Total number of filtered genes from BMECs incubated with MafA
ENSEMBLGENE	logFC	unshrunk.logFC	logCPM	PValue
ENSG00000000003	0.56128251655184	0.56185579992751	4.55784562765263	0.438597204101128
ENSG00000000419	0.602523017693104	0.603121445509995	4.75884160081467	0.402303654418102
ENSG00000000460	0.826337861777538	0.832557445664738	1.78283949599537	0.256336336188448
ENSG00000000971	0.780917862503223	0.78107165147094	6.93339904926035	0.223946488020023
ENSG00000001036	0.869586567584351	0.870077266669792	5.46240751873903	0.151536291844564
ENSG00000001084	0.429973506130878	0.430723606149853	4.10063406695083	0.569909893158262
ENSG00000001167	0.413472591875641	0.414554291117659	3.65316649620843	0.587000939579047
ENSG00000001461	-1.51865524847248	-1.52007512995604	5.25994172829663	0.00047210375408511
ENSG00000001497	0.34803032766462	0.348381549135657	4.67498897792323	0.652222417229213
ENSG00000001617	-0.82382111751114	-0.824150409072322	6.48740707043052	0.199050112120892
ENSG00000001629	0.750515060842665	0.750724105405265	7.12430656326991	0.252720420924382
ENSG00000001631	0.092276490399807	0.0923672391113666	4.98918278753789	0.907656664418649
ENSG00000002016	0.338738474446568	0.340710109434961	2.61476163141498	0.664625591159364
ENSG00000002079	-2.59756618213913	-144269481.475082	1.05490461080546	0.265223930183135
ENSG00000002330	-0.320541188891849	-0.321128960907449	3.74084337928392	0.678613339248457
ENSG00000002549	1.5651018163395	1.56520403361608	9.73005739619712	1.53523717951252e-05
ENSG00000002586	1.22818103885453	1.22843611853459	6.96131386610763	0.00483492753289856
ENSG00000002822	-0.0616612990150049	-0.0617682058181453	4.2649598114425	0.938059325272321
ENSG00000002834	0.269955280339872	0.270322313131236	4.45423063770875	0.729761532305523
ENSG00000002919	0.00407128817416158	0.00408338232997526	4.37792809496501	0.996119032060525
ENSG00000003056	0.891751614836772	0.892595506171323	4.84920626132048	0.141227629837188
ENSG00000003147	-0.220681625703691	-0.221576319495762	3.23690852034033	0.77712576428931
ENSG00000003249	-0.781504307074907	-0.783158169124318	3.89935800565336	0.247450821416685
ENSG00000003393	0.225183912208958	0.225479057121832	4.64452839968702	0.774543267614918
ENSG00000003400	0.537441404547621	0.538173847528221	4.91978088808185	0.462453051048248
ENSG00000003402	1.50161097833301	1.5017512509134	9.10057166263252	4.89642097461433e-05
ENSG00000003436	1.21502355113524	1.21514552916302	8.50402554471541	0.00458049055265247
ENSG00000003509	0.289983019577785	0.290616452326671	3.65606505179028	0.70994894531128
ENSG00000003756	-0.373610176952777	-0.373723579431546	6.66322866093273	0.629008679716845
ENSG00000003987	0.391426799710442	0.394842158920045	2.04996605783904	0.625375070641059
ENSG00000003989	1.14371468610449	1.14380746684038	9.14237332115268	0.0245476387792416
ENSG00000004142	0.0962254134970515	0.0963057381871493	5.19696722425213	0.904867655817098
ENSG00000004399	-0.802356150644239	-0.803128448455948	5.10649881637877	0.212574224340154
ENSG00000004455	-0.972214361433792	-0.972487019304187	7.12468963734791	0.0804284323932027
ENSG00000004468	5.68194783649357	144269484.791279	1.69862374280089	7.6042826367802e-06
ENSG00000004478	-0.729948208883613	-0.732720929923042	3.44112409320952	0.295901975873591
ENSG00000004487	0.0404895983935758	0.0405166626418968	5.20587758982021	0.959494985787181
ENSG00000004534	0.0365050618012082	0.0365231631129998	5.91295125750941	0.963816973252127
ENSG00000004700	0.309637141054378	0.309901954272543	5.20124041034869	0.690051072732177
ENSG00000004766	0.55503911226528	0.555667238739535	4.63915103683014	0.446206223396234
ENSG00000004779	0.0422591634708295	0.0422675100670155	7.13548685825175	0.958198215136715
ENSG00000004799	-0.671687531867696	-0.672499094016154	4.18073166927652	0.338214365107684
ENSG00000004864	-0.0157387474801298	-0.0157515618600179	5.21916861782654	0.984476448922034
ENSG00000004866	0.659379165088599	0.660166231875179	4.44221837537231	0.343246587060275
ENSG00000004897	0.165103542905918	0.165132028762812	7.40084287070737	0.836100584032919
ENSG00000004961	-0.143624418104671	-0.143701218084312	6.07127474864369	0.856416219242595
ENSG00000004975	-0.267255364857942	-0.267382285523679	5.96625131728729	0.732691765818214
ENSG00000005007	-0.55989074248953	-0.560003430998231	7.39110771908618	0.43957252834421
ENSG00000005020	-0.160608928482133	-0.160729026248297	5.38095023014202	0.839404623266513
ENSG00000005022	0.0421058067015079	0.0421104621010562	8.08748479984918	0.957261080023176
ENSG00000005059	0.59838654776566	0.598667141721933	5.97361900550584	0.400709653731297
ENSG00000005075	0.0550988488166735	0.0551285107747372	5.46821003962032	0.944767846112474
ENSG00000005100	-0.269475778900912	-0.26965691320934	5.39539240619742	0.730427077141947
ENSG00000005156	-0.0213768986813732	-0.0214066041345831	4.41531096030055	0.978356479882695
ENSG00000005175	-0.00196722344545591	-0.0019683868283289	6.72274671367251	0.998385420800572
ENSG00000005189	0.448978120470758	0.453995786833913	2.37591528750986	0.572246759102677
ENSG00000005194	-0.563996543666854	-0.564890864798159	4.54857626693588	0.436544989981539
ENSG00000005206	-0.991613161053848	-0.993118193138085	4.38513587678728	0.108302221511688
ENSG00000005238	0.567617902087699	0.569741226967388	3.62931408509336	0.440304521188285
ENSG00000005243	-0.140311873233458	-0.141704288568756	1.8513066045858	0.856114614235214
ENSG00000005249	0.0262156638664407	0.0262504772051428	4.87754835097163	0.973899885655235
ENSG00000005302	0.200610183246341	0.200711098323099	6.15912026510102	0.798691604531563
ENSG00000005339	0.113782257578984	0.113807419635502	7.16765552439693	0.886750100106658
ENSG00000005436	-0.131516944309052	-0.131762506065813	4.19746409824688	0.867848455032003
ENSG00000005448	-0.364939577148766	-0.36518825139393	5.15041657802122	0.635253965189101
ENSG00000005469	-0.939748420000223	-0.941558281130199	4.03011454410289	0.128552445649371
ENSG00000005483	-0.148917683672058	-0.148944303152432	7.7974381961159	0.853926812744457
ENSG00000005486	0.032823820713144	0.0328851526117951	3.78617590486577	0.967515382817093
ENSG00000005700	0.296695088237552	0.296807067153011	6.3396873613331	0.70278969978055
ENSG00000005801	-0.629088400918313	-0.631513133675286	3.25938822387021	0.383055971383113
ENSG00000005810	1.12259263484961	1.12298896364898	6.57039189837982	0.0183876746252487
ENSG00000005812	-0.186974757851685	-0.187224656436372	4.85128670159136	0.81247243035644
ENSG00000005882	-0.474800909983057	-0.477724914295311	2.40856012235838	0.532171146457966
ENSG00000005884	-0.026238568442246	-0.0262474475963099	6.29308685200411	0.974166832037162
ENSG00000005889	0.173867753451911	0.173950911792306	6.04002120925732	0.826049770863583
ENSG00000005893	0.870357481635869	0.870444572146122	8.00200500747263	0.144340376401501
ENSG00000006007	-1.52352673131521	-1.52414348882095	6.50490373501043	0.000567615967146626
ENSG00000006015	-0.350551695915342	-0.351022634183045	4.2796364305428	0.649000569266191
ENSG00000006016	-0.00649289610821146	-0.00649327511291519	7.91156188013367	0.994522630982597
ENSG00000006025	-3.1551123015613	-3.21757884582554	2.10878326156647	9.59479110034576e-05
ENSG00000006042	-0.353530039720298	-0.355262232999211	2.40169203651207	0.647253836913562
ENSG00000006062	-0.866141037809099	-0.877043285906087	2.11466166388789	0.276336155284753
ENSG00000006118	1.15831522396502	1.16714434790149	3.86916071183126	0.0864118706940128
ENSG00000006125	-0.367082332221628	-0.367132412870129	8.06253096960709	0.635873627804022
ENSG00000006194	-1.79344946063165	-1.79668792671737	5.01569620747068	0.000681672921061928
ENSG00000006210	5.56821503256718	5.82354566876562	3.79304215708317	5.95953170356838e-11
ENSG00000006282	-0.895838041586818	-0.899848089491984	3.00953342051672	0.188736502531375
ENSG00000006327	0.187454127215936	0.187536912143737	5.9155870521488	0.811756867280779
ENSG00000006451	0.761417853633008	0.761545458390337	7.80729420339096	0.244849250782129
ENSG00000006453	-0.507054766512039	-0.508653556671048	3.22911211902693	0.498190248853281
ENSG00000006530	-0.0198779125735538	-0.0199901870394868	2.83714875745248	0.978112513161253
ENSG00000006534	-1.34576283418164	-1.34764123758772	4.45166321425787	0.00711848927338456
ENSG00000006576	-0.235680322895244	-0.235755216383704	6.32507132518414	0.764116358088258
ENSG00000006607	-0.0907779117423139	-0.0909416236493252	4.1446150296471	0.908757160243736
ENSG00000006625	-0.278352636480779	-0.278450441246331	6.281541798706	0.721663539679804
ENSG00000006634	0.07689759949785	0.0769256595064719	6.34791020037413	0.923743241710483
ENSG00000006638	1.31076314054492	1.32032541444433	2.36860999131316	0.0320604177993249
ENSG00000006652	0.260279014042033	0.260608899676387	4.93589886787329	0.739466431952296
ENSG00000006695	0.325382926415326	0.326308745036431	3.55504581942778	0.674714049667709
ENSG00000006704	0.0966689106292952	0.0968432549778195	3.90725437992747	0.903652710570114
ENSG00000006712	0.410490980404455	0.410722041881965	5.61202686179998	0.590185151543148
ENSG00000006715	0.0125457284963937	0.012551943951213	5.62056103284079	0.987325229236172
ENSG00000006744	0.108873983152359	0.108929830702088	5.76256471739673	0.890882310115337
ENSG00000006756	-0.477258264577583	-0.479058101068052	3.34404738694992	0.523655873834406
ENSG00000006757	0.183667461697576	0.184591286261297	2.78872168999729	0.818014684253168
ENSG00000006831	-0.434571230052967	-0.434623575809913	8.07718209684282	0.567964747317696
ENSG00000007047	-0.841938269021922	-0.84342045989087	4.40880553925424	0.205134129829448
ENSG00000007080	-0.507890452676983	-0.508544539489945	4.40990503297801	0.492430123379342
ENSG00000007168	0.282133498444	0.282199170850618	7.00443732510031	0.717072377479585
ENSG00000007202	-0.588341245745043	-0.588581926351746	6.12596158707315	0.411365089475993
ENSG00000007255	-1.49075894996679	-1.49230375351219	5.25605453002878	0.00473989094750052
ENSG00000007341	0.799416857364262	0.801809043522184	3.58898549325284	0.229771212157968
ENSG00000007376	-1.4146126816083	-1.41852380605545	3.75668296501868	0.015440658642858
ENSG00000007384	0.65548431564251	0.655927790608678	5.36641392273897	0.344997327625075
ENSG00000007392	-0.0258418745718135	-0.0258611790395143	5.57287314620212	0.974549276363721
ENSG00000007541	-0.33775615093381	-0.339528431991375	2.68952901939188	0.662325607718262
ENSG00000007545	-0.394721824286366	-0.395361565250075	4.51019197420817	0.604732823881382
ENSG00000007908	8.74423543858856	9.32257772602943	4.2086523355665	7.32922586779917e-20
ENSG00000007923	-0.111841454575906	-0.112539194681275	2.9395720681713	0.88486927962339
ENSG00000007944	-0.169525141789508	-0.169883325767856	4.37319139419359	0.829369693619498
ENSG00000007952	-0.314846681486604	-0.316013595035399	2.95834726638767	0.689778956775379
ENSG00000007968	-1.52467339087546	-1.52807626438657	4.10027824902913	0.00214859891267141
ENSG00000008018	-0.371137341524225	-0.371164056191221	8.64685777939897	0.631232976925297
ENSG00000008083	-1.19279880191543	-1.19429530731698	4.74412344836081	0.0305830848941339
ENSG00000008086	0.932652418327584	0.944204830425851	1.63938740789127	0.213527397496328
ENSG00000008130	0.160817554506923	0.161159279508161	4.12590883916696	0.839349220825145
ENSG00000008256	-1.63637469207345	-1.63657038826654	8.18688604541533	7.43044675226218e-05
ENSG00000008282	0.626649691764251	0.626956658710786	5.93622182390179	0.372805805420632
ENSG00000008283	-1.16838543530335	-1.17639782447828	2.69829528661896	0.09878822756245
ENSG00000008294	0.703706131100315	0.703775035314519	8.46506341434494	0.298187122113143
ENSG00000008300	0.247045488602499	0.249741139373071	2.08660999186066	0.762690953662799
ENSG00000008311	0.32501024480612	0.325834284296449	3.57582801892638	0.675894105565278
ENSG00000008324	-0.250847902193706	-0.251128389561741	4.60728633599429	0.748837382946376
ENSG00000008382	-0.391532059787462	-0.392605120059163	3.36929603565979	0.607455544285547
ENSG00000008394	0.633843643868746	0.635200982039588	3.97856305933116	0.374039872084365
ENSG00000008405	-0.0728858049339978	-0.0729730695066767	4.80854424051143	0.927009593295009
ENSG00000008441	-0.897426533373455	-0.897860437220296	6.29222451336411	0.129938330795017
ENSG00000008513	-1.87748047083668	-1.87843014874803	6.43355345602465	8.2753753566873e-07
ENSG00000008517	2.34286287185297	2.34515958926627	5.80498503980085	9.81135491322214e-10
ENSG00000008710	-1.22782189696929	-1.23957994292269	2.02873646147499	0.106620771163899
ENSG00000008735	1.42260968081501	1.43716720429822	1.60421594860186	0.0338736182122102
ENSG00000008838	0.151948011372117	0.151963284406693	8.45953494031622	0.846677996532572
ENSG00000008853	-1.51967551711077	-1.52552243434726	3.95738337856965	0.00532246094168666
ENSG00000008869	-0.445487198372232	-0.446582116140155	3.79349866238155	0.553681750408254
ENSG00000008952	0.753231453751871	0.753287811139107	8.59249201516369	0.250973406861049
ENSG00000008988	-0.124504389162023	-0.124507201832664	10.3975411478433	0.876109061390912
ENSG00000009307	-0.325523500104244	-0.325534804035725	10.0599574636925	0.675235648278871
ENSG00000009335	-0.359243230566026	-0.359384097400741	6.22923142067129	0.642676351978794
ENSG00000009413	0.289586140158979	0.289677109413476	6.73294474201594	0.709798247106679
ENSG00000009780	-0.1691350098999	-0.169378462582077	4.75208928400639	0.830306811714836
ENSG00000009830	-1.38206620917571	-1.38333173087894	5.57704009010043	0.00725866082672372
ENSG00000009844	-0.28704581592909	-0.287187413118631	5.94409270807545	0.712998369461825
ENSG00000009954	0.0576359411758567	0.057639856235091	8.86926931468701	0.943189031061087
ENSG00000010017	0.216084609764451	0.216419273646582	4.3588242300142	0.784137026441058
ENSG00000010030	2.13987072506009	2.14427575156283	4.95310008097989	1.13177659235849e-05
ENSG00000010072	0.0323945749025664	0.0324491031965259	4.26882157531368	0.967868311620051
ENSG00000010165	-0.0500773238485046	-0.0501375349720207	4.94511186273637	0.949794435962794
ENSG00000010219	0.539552558150697	0.541240560989996	3.20231231057582	0.464102070316811
ENSG00000010244	0.458828442534881	0.458930389008351	7.08423174627678	0.547752155240839
ENSG00000010256	0.623642838304486	0.624035473625641	5.1224110627392	0.376211399615234
ENSG00000010270	0.388294868799319	0.388894765483629	4.3324134280505	0.614130668565345
ENSG00000010278	0.0152233242600711	0.0152242080791161	9.28008022389947	0.98171620124051
ENSG00000010292	0.479287982726047	0.479384735621625	7.01744219565704	0.520479869345235
ENSG00000010295	-2.04223739648611	-2.04392052280053	5.77876634055082	1.18606283134568e-06
ENSG00000010318	-0.668113748482679	-0.670521721978015	3.52098601126874	0.347169030566093
ENSG00000010322	-1.26525519125725	-1.26740372359949	4.42157123822852	0.0147037606464231
ENSG00000010404	0.452826976484466	0.453340511204592	4.716287496054	0.547020649570114
ENSG00000010539	-0.413223225947316	-0.414354307736103	3.82310406217862	0.58545776288499
ENSG00000010626	-0.904106188399902	-0.906176042521145	4.10357003423587	0.175750505714061
ENSG00000010704	0.372169752143671	0.374138718016322	2.51918541516602	0.631323696685479
ENSG00000010803	-1.90823174528197	-1.91205850916758	4.54410652144991	4.45088293883648e-05
ENSG00000010810	0.311412259362197	0.311579986759459	5.88765227770357	0.688246476592114
ENSG00000010818	1.92826642718551	1.92995083985506	6.17128787680285	1.80302819891715e-09
ENSG00000011007	-0.114031891975085	-0.11410027868143	5.98023734751976	0.886661696170558
ENSG00000011009	-0.803510726204071	-0.80378701619809	6.75750147914223	0.215372881639929
ENSG00000011021	0.338497853041486	0.339623854937523	3.46314560262837	0.662338853736317
ENSG00000011028	-0.841279357602976	-0.842128598296112	5.1550420491941	0.192384037687574
ENSG00000011105	-0.887570522885526	-0.888243046156663	5.54184270951873	0.148785168790429
ENSG00000011114	-0.663093135945376	-0.663266047386382	6.73188562341255	0.337580865672139
ENSG00000011132	0.743415848380849	0.74629521959665	2.88555062532024	0.283168269918896
ENSG00000011143	-0.795330581953911	-0.800496677632356	2.34637125839087	0.271196979034129
ENSG00000011198	0.930495584031279	0.932328342080548	4.16105964453091	0.126007336412848
ENSG00000011243	-0.236169009476815	-0.236572808039031	4.65150795711726	0.762900597588448
ENSG00000011258	0.717898498968089	0.720374382158421	3.47109954004379	0.300055302533355
ENSG00000011260	0.623264474596533	0.623474295734921	6.51128686413923	0.37579162054622
ENSG00000011275	-0.329443913333011	-0.329627530316408	5.88835122903519	0.670784079834783
ENSG00000011295	-1.36183250469134	-1.36219119086173	7.30158224334621	0.00347259096202995
ENSG00000011304	-0.170152905310176	-0.170171148819387	8.02181598651704	0.829866378053013
ENSG00000011376	0.372351121358343	0.372860425296801	4.51423485588385	0.627881117729575
ENSG00000011405	-0.263178196283882	-0.263192229963677	9.05402788754231	0.736674371315896
ENSG00000011422	2.69324599572563	2.69439208404633	6.60940976407447	2.09197074082801e-11
ENSG00000011426	0.573495822700644	0.5735584389604	7.90336113174428	0.425191924287907
ENSG00000011451	-0.487155260277305	-0.487693170693712	4.97266185517816	0.512434723129613
ENSG00000011454	-0.0214508885566471	-0.0214556957203687	7.09128197052399	0.979019726782117
ENSG00000011478	0.405302484348783	0.409869740950267	1.56221221760629	0.64633923827219
ENSG00000011485	-0.359579305700753	-0.360648903543297	3.51400267205883	0.639353079138726
ENSG00000011523	-1.04074268402357	-1.04327969900884	3.83897625559102	0.0842691904320199
ENSG00000011566	0.708895582071185	0.709973907390189	4.38415302827027	0.299074159360912
ENSG00000011638	-0.471107976744287	-0.473987473189462	2.6592989346296	0.534043787265629
ENSG00000012048	-0.0733188375866844	-0.0733376683458586	6.88974724325208	0.928239414851579
ENSG00000012061	0.356299400163842	0.357121675239369	3.8312444422499	0.643630991329153
ENSG00000012171	-4.04782609156085	-4.295383355831	1.65703346102677	0.000529651761800944
ENSG00000012174	0.228885424876071	0.229396607399173	3.65063013610947	0.771121141444502
ENSG00000012232	-0.00479052438482337	-0.00488118632249888	3.00023375825336	0.99344124577838
ENSG00000012660	0.251930539233602	0.25201763629386	6.64351497979893	0.747226755732198
ENSG00000012779	-0.372407273858862	-0.379431125633387	1.95527687749694	0.68883953811625
ENSG00000012822	-0.462756032964562	-0.463971720819291	3.99477446288469	0.536455162620597
ENSG00000012963	-0.426890840028648	-0.427195492655877	5.37601674584733	0.574289324711846
ENSG00000012983	0.28263210846899	0.282734274768193	6.43191212898099	0.716713354463106
ENSG00000013275	0.629543862250258	0.629757864406822	6.18647157744831	0.370798922753974
ENSG00000013288	0.383637118139969	0.383930676330035	5.36608356823648	0.616554419263727
ENSG00000013297	0.0495813480974108	0.0495886809511482	7.45517677274747	0.950059025318205
ENSG00000013306	-0.183232974496702	-0.183323893099183	5.64968252711921	0.816827622687641
ENSG00000013364	0.908048720591283	0.908409037600917	6.09584083210482	0.124699764073138
ENSG00000013374	1.3378145111319	1.33793439682058	8.95444752200851	0.000521335134133763
ENSG00000013375	0.164879892880777	0.164992581942111	5.70574522574243	0.834706582689396
ENSG00000013392	0.359519086650915	0.361597976919991	2.84428418523415	0.647769948089488
ENSG00000013441	0.716387817620572	0.716641622680795	6.37280490685448	0.285461243194953
ENSG00000013503	-0.0778836826674277	-0.0780435393258197	3.90480108600907	0.921476474989653
ENSG00000013561	-0.363380548248718	-0.363528331061349	5.98456644680708	0.637309931692532
ENSG00000013573	-0.679207167099492	-0.679791926659548	5.41324204561213	0.323296478758333
ENSG00000013583	-0.645937997537885	-0.646328901932413	5.84370194958409	0.354794149216579
ENSG00000013588	0.0744011456808639	0.0744070554179318	8.25046681263195	0.925364856322826
ENSG00000013810	-0.151716486051749	-0.151756345205967	6.59423109752457	0.848481259138422
ENSG00000014123	0.294460069158339	0.294743547837809	5.01276484066876	0.705203419528738
ENSG00000014138	-0.283517203176237	-0.283923264470335	4.49503473137061	0.715789318990285
ENSG00000014164	-0.432127905470805	-0.436416297482127	2.09293687463312	0.581563890485326
ENSG00000014216	-0.371938057298009	-0.372181947428069	5.25556447561852	0.62829549302999
ENSG00000014641	0.304376531530253	0.304445403055755	6.89077435734553	0.694946673925388
ENSG00000014824	-0.060491538432872	-0.0605148253652159	6.24869740155596	0.940696676095869
ENSG00000014914	1.06903390440197	1.07444504821058	3.27869839433128	0.0843930076922843
ENSG00000014919	0.0187418011302404	0.018761609897825	5.0301968680975	0.981388326403747
ENSG00000015133	-1.08741976738152	-1.08839436474217	5.33682825627048	0.0419561702333654
ENSG00000015153	0.205875781764725	0.206053970656266	5.17004909723767	0.793695358756809
ENSG00000015171	0.0254401559677456	0.0254478268846918	6.47359661703569	0.974830935581699
ENSG00000015475	0.439046353811091	0.439500625533508	5.12671272061381	0.561145435038151
ENSG00000015532	-1.27498283827174	-1.2763463792797	4.88527515674255	0.013324310072666
ENSG00000015676	-1.28085457505275	-1.28139257986019	6.18888675287262	0.00510478980581521
ENSG00000016864	0.403374653153352	0.403890333339348	4.24311795492067	0.59669915030228
ENSG00000017260	0.365103192737192	0.365430519451098	5.05221485050631	0.635435271454627
ENSG00000017483	1.08554630386913	1.08636158738639	5.85468776685065	0.0495961593810433
ENSG00000017797	-0.566296137479432	-0.566403621270453	7.56109705515501	0.433129813158091
ENSG00000018189	-0.193865169831144	-0.194080270654026	5.05922577487666	0.805671020596517
ENSG00000018408	0.212649522243878	0.212711300509793	6.61611134825772	0.786426144612833
ENSG00000018510	0.205573418264611	0.205701478893775	5.46140003574815	0.793805822839174
ENSG00000018610	0.114274735000451	0.114501226511745	3.7653721670991	0.885915764085226
ENSG00000018699	0.690110169928459	0.691639076018825	3.78088125326262	0.321000203165062
ENSG00000019144	-0.344988669796599	-0.345838373749438	3.76557072465645	0.653620148631498
ENSG00000019485	-0.624637697099882	-0.626104623194675	3.91327256210626	0.386010656032763
ENSG00000019582	3.86433123168404	4.0215718271052	1.83443809427725	8.43006822919728e-06
ENSG00000019995	-0.274828469620669	-0.275193141826398	4.65738434701442	0.724557700044298
ENSG00000020129	-0.501545180196691	-0.502713428189829	4.05276036998501	0.50020468946574
ENSG00000020256	-1.16169408886255	-1.16717239243559	3.01013936613042	0.0677369705574975
ENSG00000020426	0.327071486727707	0.327305496183473	5.53720960468872	0.672690277525038
ENSG00000020577	0.908515762141504	0.909145267829654	5.53297126620488	0.122660491567061
ENSG00000020633	1.37080569727961	1.37716679281552	3.7324129704805	0.0117130854535656
ENSG00000020922	-0.320959798776631	-0.321046394839346	6.64927463448896	0.679498842646947
ENSG00000021355	0.376110937001681	0.376372324586115	5.63599226266859	0.624385008007753
ENSG00000021574	0.153519157995274	0.153685976618873	4.57859009098097	0.846156578063597
ENSG00000021762	-0.390205415681296	-0.390564043218102	4.99296085357174	0.60974366637296
ENSG00000021776	0.245619239614774	0.245745747732941	5.76219493261183	0.753718096163014
ENSG00000022267	-0.880681721402336	-0.881109014775243	6.0507974830877	0.142808223361025
ENSG00000022277	-0.16052411889886	-0.160569965015701	6.70088460066899	0.839532859552918
ENSG00000022840	-1.12422847581382	-1.12452449679745	7.4126320253476	0.0263984839579502
ENSG00000023041	0.227236843877882	0.227348031716138	6.14332710101182	0.772060550096987
ENSG00000023171	0.488798497117472	0.489293873478656	4.9915858476806	0.510861449090063
ENSG00000023191	0.449173301706201	0.449350133090075	6.12443224737587	0.55399062906331
ENSG00000023228	0.0294115012107274	0.0294204623788706	6.45256244626168	0.97093740887434
ENSG00000023287	0.22465217185218	0.224695924425371	7.5144382393089	0.774286329434702
ENSG00000023318	0.782139168654415	0.78247624630099	6.11296462536155	0.224805278921803
ENSG00000023330	0.888553349976029	0.889922898326661	4.26399471170318	0.177036721894328
ENSG00000023445	2.50364869779367	2.50479351361249	7.60146987111618	2.74350087127377e-15
ENSG00000023516	0.513790050554583	0.51408414545658	5.5686176922205	0.485635104350929
ENSG00000023572	-0.16778510289408	-0.167965380858745	5.02325232709517	0.831865827751009
ENSG00000023608	0.528065362269656	0.528097052988231	8.86112905839907	0.470939638357939
ENSG00000023697	0.0927593865624386	0.0928721618408721	4.51437658749807	0.907323790844186
ENSG00000023734	0.0542251104496113	0.0542375741646463	6.8418253741123	0.946370082013333
ENSG00000023839	1.75076172862424	1.82067839390408	1.04863439514646	0.0486573496163895
ENSG00000023902	0.15268383613127	0.152721691374617	7.08775164345318	0.846677276802997
ENSG00000023909	0.0632512877436733	0.0632599366964051	7.52295887218553	0.936373149177906
ENSG00000024048	0.520662135206771	0.520875923117817	6.09620215287539	0.478632531490245
ENSG00000024422	-0.566497866388695	-0.566704537654266	6.36240907728548	0.433943426794445
ENSG00000024526	-0.154789292034053	-0.154858184589186	5.87487647651381	0.84563542630057
ENSG00000024862	0.106802528224124	0.106871307781117	5.55741601688135	0.892954551112648
ENSG00000025156	-0.511066107625869	-0.511348080584347	6.03341953819538	0.490022649187265
ENSG00000025293	-0.455591606870965	-0.455777855280501	6.15105169536835	0.546302106168581
ENSG00000025434	0.411990576501045	0.41478195992382	2.1028520296145	0.595032307643405
ENSG00000025708	0.975343514548534	0.975736398404462	7.32507793131547	0.0819996993040402
ENSG00000025770	-1.31208188569795	-1.31277224424162	5.84339200277731	0.0161339789067507
ENSG00000025772	-0.54773906664582	-0.548077565971074	5.78579513795327	0.452011363665295
ENSG00000025796	0.0564220344549865	0.0564338937658913	7.3247622836182	0.944407335867326
ENSG00000025800	-0.465885414232383	-0.465953989762247	7.71147771766421	0.537257190312432
ENSG00000026025	0.682067333614328	0.682099375400734	9.43550118534763	0.318466753451307
ENSG00000026103	1.57152365177574	1.58020799833619	3.37995140748617	0.00347525066925441
ENSG00000026297	0.775352999637328	0.778542526636292	2.52965023722747	0.261375899794462
ENSG00000026508	2.13401969801091	2.13446045401435	7.68974972400881	7.25173541837089e-14
ENSG00000026652	-0.884628630363839	-0.888606459261712	3.03454257918742	0.192937827047013
ENSG00000026950	0.652838631093296	0.653691959662579	5.10096191706922	0.349089152459776
ENSG00000027001	0.422264426062393	0.423455876937638	3.32223522469829	0.578248822101739
ENSG00000027075	0.19963729080054	0.199748971810307	5.91844834156502	0.799708252739335
ENSG00000027697	0.86570235642262	0.866606395130683	4.8965720864438	0.189249709465299
ENSG00000027847	0.335942178227208	0.336211281645887	5.18401908746391	0.663878159984433
ENSG00000027869	-0.116125223662446	-0.117076470199688	1.77416386804882	0.881638525373416
ENSG00000028116	0.542069238547149	0.542473406712902	5.38584279009264	0.457818222951225
ENSG00000028137	-0.293101568292912	-0.293193080207626	7.02187039004389	0.707381721876022
ENSG00000028203	0.498863615337064	0.49907658871527	6.17848502401862	0.500958614419134
ENSG00000028277	2.20973648169775	2.21667254941806	5.24798720541922	5.60133296714939e-09
ENSG00000028310	-0.905912129886978	-0.906267300912607	6.35834281423847	0.124093814199235
ENSG00000028528	-0.647039044538871	-0.647208653172568	7.06525743389159	0.357030321856898
ENSG00000028839	-0.411173890682926	-0.413142207469826	3.00372186671731	0.588726499617236
ENSG00000029153	0.522269699097542	0.523084301657743	4.62654745872637	0.477803548053885
ENSG00000029363	0.316799471414855	0.316844481643456	7.76645236181628	0.6827831355456
ENSG00000029364	0.228459207325904	0.228619278168116	5.30700053789462	0.770962383263255
ENSG00000029639	0.779493924882852	0.782007346735881	3.23658933504388	0.248875511932629
ENSG00000029725	-0.152140637157046	-0.152186765606977	6.76924067505857	0.848315920046726
ENSG00000029993	-0.0655993168753667	-0.0656463741871105	5.20426443492424	0.9346424219955
ENSG00000030066	0.545189784029935	0.545885694603903	4.44468907855057	0.455258460893506
ENSG00000030110	-1.03278241059233	-1.03500361885943	4.26547434564494	0.108121937645945
ENSG00000030419	-0.129137772048143	-0.129553343497145	3.51515758317641	0.868826360205894
ENSG00000030582	1.21992465166305	1.22004279454141	7.87974910633023	0.0135091565126094
ENSG00000031003	-0.411659184364383	-0.412490599894569	4.02157941913279	0.587785504808731
ENSG00000031081	-0.051732337439746	-0.0517697044533596	5.4812834956104	0.948420459860177
ENSG00000031691	-0.374925654577921	-0.375133384992051	6.25895804702225	0.62546615401938
ENSG00000031698	-0.170069663296183	-0.170111268838148	7.18479720648569	0.829877737274469
ENSG00000031823	-0.199689527877693	-0.200094244658424	4.05310269375598	0.799313475807117
ENSG00000032219	-0.543525835439562	-0.543681919444708	6.89054058854085	0.456108216838382
ENSG00000032389	0.255881376091868	0.256351054766142	3.80542236584889	0.743935998030063
ENSG00000032444	-0.191473767305972	-0.192238891943053	2.93072644953838	0.806444086852578
ENSG00000032742	0.572224147890693	0.573365776492667	3.94294061239244	0.429438457290236
ENSG00000033011	-1.21151789961388	-1.22239349777772	2.20168127898773	0.0840503312646098
ENSG00000033030	0.225180971893689	0.225353488605603	5.49712744111177	0.774306673795937
ENSG00000033050	0.399367903554517	0.399678648786701	5.15292054968003	0.600862534402097
ENSG00000033100	0.328684812818966	0.330785841736783	2.46703815794428	0.674698451046012
ENSG00000033170	0.613644903529808	0.614364597389033	4.82551767760263	0.387147190422968
ENSG00000033178	1.0867715145887	1.0870789585503	6.78843387654995	0.0262988561894256
ENSG00000033327	-0.898154580123281	-0.899280163115013	4.66794777284941	0.152292223285679
ENSG00000033627	0.599672451022538	0.600040237060141	5.4213498418846	0.399721666562713
ENSG00000033800	-0.190086873308701	-0.190209879385962	5.67570405049315	0.809717288176726
ENSG00000033867	1.4025201511802	1.40315642453215	5.788136090141	0.000280791819114029
ENSG00000034053	-1.3180082137093	-1.32942524756716	2.07857899775804	0.055723738480423
ENSG00000034152	1.35787668835402	1.35853020667615	5.94986698455555	0.0102282163988008
ENSG00000034510	0.497576053336476	0.497611400241787	8.60919829815392	0.502392423656322
ENSG00000034533	0.33133300973104	0.334174357623839	2.1831845660704	0.67626527979297
ENSG00000034677	0.570532779128126	0.570867066691286	5.74350741673866	0.428661837645096
ENSG00000034693	0.201913544983368	0.202458968160351	3.5283618678224	0.798737594511628
ENSG00000034713	0.10790396822187	0.107937050226092	6.87118964820083	0.891677608236785
ENSG00000035115	-0.631607160622528	-0.63567165520271	2.60736371815286	0.39336957536473
ENSG00000035141	-0.64818322058725	-0.648841955794952	5.02070149145691	0.353689657718772
ENSG00000035403	0.297900100674211	0.297953697243901	7.23657669285484	0.701433298067543
ENSG00000035499	-0.374368404722829	-0.375211657968548	3.45639997269566	0.624747522449874
ENSG00000035664	-0.389348341832217	-0.393374956995264	1.71561641207966	0.624879971469522
ENSG00000035681	0.833758169526584	0.834735733334177	4.71865061687117	0.186110942376202
ENSG00000035687	0.54082376049635	0.541002608960256	6.57861603647356	0.458173712401835
ENSG00000035862	-0.891479000825236	-0.891526687358509	9.31944387489267	0.128789690672184
ENSG00000035928	-0.126391611909209	-0.126409099194946	7.80370099562213	0.875274545201176
ENSG00000036054	0.304205813087237	0.30447177744646	5.20360509923028	0.695498823089044
ENSG00000036257	0.496066368750769	0.496470815218763	5.25994242363603	0.503603383477693
ENSG00000036448	-1.57495727289777	-1.66793331312268	1.7593932835385	0.154657840608997
ENSG00000036549	0.16242505556961	0.162505743175197	6.0043503657551	0.838527440202445
ENSG00000037042	-1.13867988431541	-1.14390534218509	3.44460303715674	0.070088761713316
ENSG00000037241	-0.291252945211517	-0.291500447763069	5.62998539641085	0.708532946180598
ENSG00000037474	0.412409150473141	0.412642684851932	5.69252169725733	0.587675495844596
ENSG00000037637	-0.440996943588921	-0.442002874694046	3.65173954458147	0.5582858822018
ENSG00000037749	0.718144547363167	0.720233354882347	3.36570073799186	0.29813712207572
ENSG00000037897	-0.612844858743781	-0.613610749672353	4.97545897777346	0.397631063050161
ENSG00000038002	0.734647805375778	0.73566487592819	4.2567549676404	0.27375036881243
ENSG00000038210	0.99173011741169	0.994307048234046	3.82962531745799	0.103367867635662
ENSG00000038219	0.394863556243986	0.394915393967482	7.87520958645649	0.606966036443363
ENSG00000038274	0.605316773161518	0.605674872500379	5.73161255927337	0.394686888089888
ENSG00000038358	-0.176892515357901	-0.179926654836308	1.54044072221788	0.82800509610299
ENSG00000038382	0.647572739793652	0.647747106099276	6.76450488723896	0.351793393724606
ENSG00000038532	-0.911659661164937	-0.913989906337742	3.8313362010502	0.153244720185228
ENSG00000039123	-0.0757889749555981	-0.0758018592922652	7.31962798705527	0.92509971843537
ENSG00000039139	2.2109774249822	2.22735498508939	2.31943558839389	3.61887661127021e-05
ENSG00000039319	0.48913320246649	0.489351226606946	5.97729313324287	0.510869738257648
ENSG00000039523	1.10750235918319	1.10802287385008	5.99388949540618	0.0236424743292827
ENSG00000039560	0.18846914559144	0.188491901851443	8.13423484002555	0.812270373294152
ENSG00000039650	-1.47635116194847	-1.47837444650756	4.97859365763315	0.00316845503092674
ENSG00000040199	0.220653660001016	0.221385243086052	3.3401032746734	0.77996524085863
ENSG00000040275	-1.19260076757234	-1.19277943977139	7.83835641298887	0.00731662601021043
ENSG00000040341	-1.14821042285279	-1.14962864769497	4.84672743809783	0.0294393436643631
ENSG00000040487	-0.0602239619859258	-0.0603242036117633	4.39900536394645	0.939442413759678
ENSG00000040531	-0.733270085627679	-0.734572113964023	4.39134115186345	0.287255748200582
ENSG00000040608	-0.249272191908084	-0.25053364366695	2.29537407587736	0.749000064845988
ENSG00000040633	-0.38119939038123	-0.381408054113239	5.90776120372153	0.619406894720167
ENSG00000040933	-0.651182510747105	-0.652777457979676	3.51374429033912	0.360828808002935
ENSG00000041353	0.948578225286708	0.959655332581006	1.68620883039205	0.269808383844571
ENSG00000041357	0.67455688756665	0.674637597319388	8.31177836245281	0.327146744526675
ENSG00000041802	-0.0266073283069889	-0.0266152269154979	6.88529964442988	0.973960135459485
ENSG00000041880	0.331824248897543	0.332172580652768	4.93896373445506	0.667992579383625
ENSG00000041988	-1.11305681764234	-1.11473376446141	4.64810300529729	0.0634690379941746
ENSG00000042062	2.0283540500599	2.03487462509414	3.99205456290441	0.000885915909065301
ENSG00000042088	0.260716653707851	0.260981283182364	4.84457492537213	0.738913597404644
ENSG00000042286	0.496333664859281	0.496590559644919	5.85623079216375	0.503317083945827
ENSG00000042317	-0.413729596223845	-0.416850702016198	2.2657305529735	0.591808824598363
ENSG00000042429	0.580320100348531	0.581078761198781	4.54359901520929	0.420138571633627
ENSG00000042445	-0.801007981947204	-0.801318774614301	6.20063373713479	0.208584871093107
ENSG00000042493	0.0491394047564834	0.049151565932695	6.64194840776417	0.949780165566638
ENSG00000042753	-0.274534243479908	-0.274568752872237	7.67643123271369	0.726432007281813
ENSG00000043093	-0.182323779267788	-0.182589252054577	4.60297469279036	0.817058864087305
ENSG00000043143	-0.100778848073617	-0.100841240228528	6.17522675591004	0.899445498327028
ENSG00000043514	0.100877401765878	0.101115204360997	3.70092234789751	0.899744107610877
ENSG00000043591	-0.995297065526068	-0.996206212105369	5.27628567267161	0.0784725908839232
ENSG00000044090	-0.114681214333056	-0.11572340246171	2.25663162248607	0.881120136041791
ENSG00000044115	0.498441836226095	0.498530770203034	7.45779827870829	0.501432263022331
ENSG00000044446	-0.854788933571116	-0.858608072276212	3.05403254973639	0.210562972902877
ENSG00000044459	0.0572287161708699	0.0572426936884433	7.00668894244135	0.943391025248469
ENSG00000044574	0.827380160285642	0.827395301949575	10.6717076017121	0.18776147252357
ENSG00000046647	-0.287186891316406	-0.288186681117263	3.06319465093298	0.711448560763168
ENSG00000046651	0.866651235822011	0.867151045583391	5.94764263885161	0.152296295065048
ENSG00000047056	0.215135713516068	0.216037346583078	2.82252633010199	0.787691791380123
ENSG00000047188	0.0231448257280212	0.0231591492180121	5.28687286751844	0.976915880274814
ENSG00000047230	-0.142255214542955	-0.14261407919233	3.63577868545814	0.856627920884043
ENSG00000047249	0.408388064283768	0.408714337553269	5.15640570024625	0.591447343866074
ENSG00000047315	1.08615112341953	1.08663225371064	6.03943346290285	0.029082659003606
ENSG00000047346	-0.0518801860192735	-0.0520033214568984	4.5996859459074	0.947386661912034
ENSG00000047410	0.64415096954813	0.644183958479301	9.18234965332252	0.354977410626499
ENSG00000047457	0.834458432902549	0.9100186994792	0.275091448804902	0.534466197365506
ENSG00000047578	0.320137373182393	0.321333424796796	3.07358619400986	0.681255205108411
ENSG00000047579	-0.343202970777439	-0.343456224981291	5.7095924602811	0.656970831084692
ENSG00000047621	-0.635090965011895	-0.635374635469939	6.20931480919815	0.365143924760719
ENSG00000047634	1.12830020452757	1.13329090791058	3.06378971410046	0.0838118916213631
ENSG00000047644	-0.0644508047787499	-0.0644820117899565	6.09895658247403	0.936281098608973
ENSG00000047648	0.330213482737334	0.331665315314238	2.90602214661262	0.671018320547194
ENSG00000047849	0.153821181678174	0.15383339663229	8.48089106327769	0.850167018081967
ENSG00000047932	-0.181560266146329	-0.181659604485422	6.00866921200865	0.818273422564812
ENSG00000048028	1.01911025898121	1.02000931567922	5.19224249537559	0.061127730130609
ENSG00000048052	3.27579030728853	3.28757112335764	4.68996935078636	6.33751127615462e-13
ENSG00000048140	-0.634860028877447	-0.635758815082373	4.35706788613723	0.370748242539122
ENSG00000048162	-0.0954278604609679	-0.095519574709814	5.12865123530268	0.904510815059298
ENSG00000048392	-0.0671883153386563	-0.0673193115822201	4.50922215957916	0.932156472849974
ENSG00000048405	0.379360788111923	0.379844896235735	4.49088475622755	0.620483833994594
ENSG00000048471	-0.366252513336045	-0.36800028273819	2.71044694262365	0.632783914456064
ENSG00000048544	-0.459891673447848	-0.46006886548326	6.21743593712143	0.541399372293028
ENSG00000048649	0.330538000018428	0.33057831242792	7.95959838182516	0.669263999149628
ENSG00000048707	0.481277252547175	0.48163738264921	4.971005566324	0.518544771471295
ENSG00000048828	-0.0907220374715162	-0.0907255482767442	9.41504811513627	0.910607910105882
ENSG00000048991	-0.270287602401326	-0.270527439261587	5.14145314207781	0.729468417616457
ENSG00000049130	1.32040648289211	1.32311213432732	3.91212292836429	0.0162123964221349
ENSG00000049167	-0.087689439056636	-0.0890558686821055	1.84490955666843	0.907872896433284
ENSG00000049192	1.43345292190564	1.43533365564489	5.05909429398315	0.00855206700599164
ENSG00000049239	-0.778073318109687	-0.780034437500154	3.8800507384886	0.249239105225032
ENSG00000049245	0.311451311473206	0.311572362995664	6.21752720263363	0.68816902090326
ENSG00000049246	0.35204117374415	0.353074859619326	3.45589125919014	0.648193937178268
ENSG00000049249	2.13486259776856	2.28472061616074	1.17482068065871	0.0462499707744119
ENSG00000049323	1.00602009453626	1.00734988830214	4.34185255737335	0.076614001218613
ENSG00000049449	1.18125473373829	1.18207104417982	5.57468938328631	0.0130147477892027
ENSG00000049541	-0.485018477486216	-0.485428228662878	5.31954727535369	0.515501691236699
ENSG00000049618	-0.283569191870838	-0.283727332715597	5.92570926651088	0.716415558196571
ENSG00000049656	0.36488353470238	0.364958931034418	6.96212319370834	0.635435004348007
ENSG00000049759	1.13615220755804	1.1363179581016	7.76228999871521	0.0138931750990074
ENSG00000049769	-0.0978563736628559	-0.10115301822043	0.889974490106588	0.89892445312684
ENSG00000049860	1.41071087177629	1.41161669191466	5.35020130543032	0.00564958870243429
ENSG00000049883	0.0204737469582944	0.0206684119954617	3.32261940763907	0.981078283731936
ENSG00000050165	0.75422131989329	0.754753246479817	5.46488640237512	0.251170563419124
ENSG00000050327	-0.275767434930462	-0.276217840297647	4.2144495779919	0.724356880909705
ENSG00000050344	1.63511276123151	1.63574861356651	6.61799741657239	1.08628456730586e-06
ENSG00000050393	0.502333725625993	0.502730368973941	5.20164980676413	0.497199130779733
ENSG00000050405	0.719828634392617	0.719873776208916	9.31800737297799	0.282221986556736
ENSG00000050426	-0.206611228399499	-0.20694273258943	4.5465025195474	0.79257024320717
ENSG00000050748	-0.527147882580982	-0.528336645732116	3.74032533442462	0.475472276437404
ENSG00000050820	0.218788892120386	0.218919966566259	5.56397554845295	0.780572493387262
ENSG00000051009	-0.302353446863554	-0.302880478889205	4.14685544646158	0.696695844249386
ENSG00000051108	0.851193102086983	0.851685966016478	5.76122461987603	0.166294644710695
ENSG00000051128	-0.380604135242546	-0.380675197754667	7.13602479032791	0.620419912395244
ENSG00000051180	-0.826687149463486	-0.827248668470773	5.72604032204765	0.188690633670526
ENSG00000051341	0.0270406286674349	0.0270569920732835	5.35835448730332	0.973005612095606
ENSG00000051382	0.212371104517495	0.212711082285585	3.95890071049002	0.787396474597279
ENSG00000051596	-1.31175057305918	-1.33060833106355	1.64323329447359	0.109970041713469
ENSG00000051620	-0.207712554977674	-0.207762760065225	7.15654754323532	0.792033376453501
ENSG00000051825	0.0859834375461708	0.0860383427907559	5.33119095508451	0.913809732831941
ENSG00000052126	0.000768344581951238	0.000751527694449207	4.41829897965932	0.999446866102978
ENSG00000052723	-0.150899555756502	-0.151111258012003	4.61649588537038	0.848617542701895
ENSG00000052749	0.519139194306451	0.519887210798439	4.29239709949475	0.480833940065085
ENSG00000052795	0.228415672655578	0.228568230432852	5.62565856035083	0.770994577627495
ENSG00000052802	1.65704499618353	1.65732200274424	7.50167397293512	3.24272523505443e-07
ENSG00000052841	0.379879779535226	0.380020905452941	6.2060207241936	0.624079713521237
ENSG00000053254	-1.28241081286074	-1.28272034660362	7.09483365771638	0.00215225406276141
ENSG00000053371	-1.24900237003605	-1.24936686641495	6.7255610907545	0.00692937796584494
ENSG00000053372	-0.570610183618464	-0.570801279782447	6.60490281901271	0.428931598819159
ENSG00000053501	-0.537559514554127	-0.540128415938812	2.91022690627204	0.474339279643639
ENSG00000053524	2.18581441126703	2.29331099873334	2.03849929092275	0.0225356489035758
ENSG00000053747	0.0792611402691765	0.0796621932705263	3.28588061513267	0.923747816446037
ENSG00000053770	-0.221955679849402	-0.222296074168423	4.62254551730375	0.777271330700983
ENSG00000053900	-0.277314920194863	-0.277650183660167	4.71970288409691	0.722183314017799
ENSG00000054116	0.0491191017944802	0.0491342099630373	6.59560184306804	0.951591459658444
ENSG00000054118	-0.0753014300155081	-0.075311691727214	7.93490136992992	0.926266872687138
ENSG00000054148	0.596998042133875	0.598889616521323	3.12564395777622	0.415821147613395
ENSG00000054219	0.924093715502051	0.929603662709088	2.51238227005807	0.169316436472261
ENSG00000054267	0.284022766760632	0.284060575237437	8.04206375421918	0.715103418143478
ENSG00000054282	-0.194597949713825	-0.194883330725191	4.65593276272147	0.804751399829167
ENSG00000054523	-0.0690255171508306	-0.0690487697466248	6.50459891171072	0.932197235617998
ENSG00000054598	1.91904393619251	1.94323444000137	2.81582330308552	0.00135661951373775
ENSG00000054611	-0.52539051769842	-0.52583186806081	5.18720321061454	0.474385050713244
ENSG00000054654	1.36061091060753	1.36065169524454	9.69455048348087	0.00104833211751129
ENSG00000054793	-0.162273403575405	-0.162876543230254	2.89296430532707	0.835950437284088
ENSG00000054965	-1.51731305451682	-1.52155994175554	3.86783410872114	0.00326691861739324
ENSG00000054967	0.872403099425832	0.874999644516642	3.14018851510341	0.178090656196123
ENSG00000054983	0.551963503975211	0.553194551375189	3.41052678178523	0.451027900366473
ENSG00000055044	0.460439765724059	0.460499071855257	7.9870098440711	0.541129116522835
ENSG00000055070	-0.38333795188353	-0.383500420147811	6.33398722541616	0.617964404115932
ENSG00000055130	0.496267864353437	0.496623313821726	5.44125021111013	0.503548320004
ENSG00000055147	-0.242530301785374	-0.242974647399465	4.18608885409028	0.756529725459651
ENSG00000055208	0.291458014067847	0.291571493409522	6.4295716409611	0.707990995706648
ENSG00000055211	0.610553214578144	0.610646624768372	7.40541389221587	0.388012411518877
ENSG00000055332	0.678026490263414	0.678081467871515	8.58307181969715	0.322319104998893
ENSG00000055483	-0.190052085507231	-0.190152840440221	6.12600803444191	0.809761669621685
ENSG00000055609	0.00122556671409865	0.00122665466036505	6.65552196388871	0.998516573650022
ENSG00000055917	0.12404825625061	0.124099200007854	6.16739559184935	0.87738430300748
ENSG00000055950	-0.675538629671181	-0.675791401221586	6.43422320026852	0.325534033530745
ENSG00000056050	-0.47803439985027	-0.478338110947221	5.52267587624765	0.522784384142653
ENSG00000056097	0.406814712036548	0.406910469197758	7.07920185630147	0.596568150521865
ENSG00000056277	0.480798326077278	0.484199679867094	2.44236792030328	0.54101698483782
ENSG00000056558	2.79400900008337	2.80537075686974	5.33322504355655	2.48441763138929e-10
ENSG00000056586	-0.0206572743748832	-0.0206635878487079	6.76337098579576	0.979762558481701
ENSG00000056972	0.843322996583462	0.844199039791688	5.36381175953307	0.175675699511425
ENSG00000057019	0.797247886087436	0.797364975668044	7.45602061993511	0.208687795408816
ENSG00000057252	0.756391338596668	0.756804787845418	5.63050220040204	0.248430154337979
ENSG00000057294	-0.451644820245366	-0.452060518672134	5.03726308250199	0.548294144521067
ENSG00000057608	0.176832661559964	0.176882920029486	6.75656126662362	0.823822153478117
ENSG00000057663	-0.0971815231419276	-0.0973551283432015	4.6304747790299	0.902151792939454
ENSG00000057704	-0.757201509984519	-0.764711774660539	2.02164271139067	0.318479954122552
ENSG00000057757	-0.623551363919719	-0.623908020764144	5.7791801681221	0.37672205366885
ENSG00000057935	0.0161995100424578	0.016248643222056	4.36350091755753	0.983787415504285
ENSG00000058056	-0.180969850270868	-0.18111609428061	5.0649237820987	0.81881397081734
ENSG00000058063	0.266347623612909	0.266603505164659	4.71577697852041	0.733326951111054
ENSG00000058085	2.88270620506333	2.90709454659877	4.21073582569599	2.66636657636694e-11
ENSG00000058091	0.23632765930538	0.236501889626049	5.10742976264994	0.763162410527081
ENSG00000058262	-0.493365840553595	-0.493443986131634	7.77714170758373	0.507110464016048
ENSG00000058272	0.408948435027158	0.409002984295788	7.82946368624662	0.595629708513928
ENSG00000058453	-0.827073171676022	-0.829315745241152	3.45345888634993	0.236886409245915
ENSG00000058600	-0.179499395883868	-0.179911104231809	3.88282571231413	0.819396907448067
ENSG00000058668	0.232738977896697	0.232806646168168	6.39040313910375	0.766324304467007
ENSG00000058673	0.380290466591604	0.380431437496066	6.38208959038906	0.619915861368056
ENSG00000058729	0.189999116845818	0.190272058864419	4.62212990591189	0.809852881333935
ENSG00000058799	-0.075303184465696	-0.0753900944869198	4.68928349498174	0.924348021916348
ENSG00000058804	0.330848464292438	0.330990103576587	5.77305522652797	0.668923547219779
ENSG00000059122	-0.579574958864988	-0.581329130479001	3.25449449424487	0.425863157860476
ENSG00000059145	-0.762856989255431	-0.764873568103127	3.68193615210112	0.261741837037414
ENSG00000059377	-0.766792132485794	-0.775110640097055	1.81153874040157	0.329548050741866
ENSG00000059378	1.68652700392423	1.68703323766794	6.77498588483156	5.21220214181433e-08
ENSG00000059573	-0.345282087824971	-0.346303836104263	3.35308862819207	0.654495658766369
ENSG00000059588	-0.562765587166817	-0.565293721892177	2.88348560962305	0.445851731926512
ENSG00000059691	-0.257991808786613	-0.258329263695655	4.554397475785	0.741406845181377
ENSG00000059728	0.695596619747669	0.696330295901156	5.69365697734502	0.307093998960548
ENSG00000059758	1.53076444241226	1.53189273995348	5.37889264320257	9.73164795358955e-05
ENSG00000059769	0.771752990367125	0.772664358735316	4.63606131317139	0.239053063781564
ENSG00000059804	1.18942602617517	1.1904167322569	5.17795491390905	0.0161816086951089
ENSG00000059915	-4.26495014349414	-144269483.325584	2.16324918738859	0.0683861529862253
ENSG00000060069	0.102039148430148	0.102365513285418	3.59354186914504	0.898732042479641
ENSG00000060138	-0.277022112734578	-0.277039065678603	9.18567087781417	0.722988353256734
ENSG00000060237	0.0416195692387358	0.0416252463323395	7.79899266723436	0.95879861255993
ENSG00000060339	0.544558396953614	0.544612532607416	8.35357848303861	0.454174706644176
ENSG00000060491	0.287659955087871	0.287774840972933	6.76907344737214	0.711698086209542
ENSG00000060642	1.64853274587641	1.6625361159251	2.5041628499134	0.00419823798319036
ENSG00000060656	-1.9115885496256	-1.92396626765557	3.06535522689363	0.00733728093559253
ENSG00000060688	0.300580169626224	0.301333781809113	3.54791218910722	0.699503450245115
ENSG00000060749	-0.0695270480277779	-0.0695592017250132	6.0231246642695	0.931540869123641
ENSG00000060762	0.135223092598988	0.135542586628197	3.82117919658177	0.866437348058297
ENSG00000060982	-0.214528843941469	-0.214616519045594	6.26339654913523	0.785269419198562
ENSG00000061273	-1.6754455375751	-1.67556123760209	9.74795397302422	0.00116183519093249
ENSG00000061676	0.775640392341798	0.775991009314142	5.89807968915118	0.232661527245183
ENSG00000061794	0.0367004557324058	0.036718355478992	5.51248539003256	0.963218756002927
ENSG00000061936	-0.405573601114776	-0.405698458119864	6.79423637701828	0.598962312082678
ENSG00000061938	-0.648209809146135	-0.649999875690143	4.30094242807833	0.359533365962123
ENSG00000061987	-0.123124722648316	-0.123270802717102	4.5890357946195	0.876573234700696
ENSG00000062194	0.491791338456719	0.491879065496691	7.92033751895533	0.509864119312444
ENSG00000062282	0.456608460491822	0.462696987894418	1.98277918205456	0.596542166681379
ENSG00000062370	-1.41559154499337	-1.43822977457791	1.76309175897485	0.0686073367752423
ENSG00000062485	0.26850661229631	0.26863700849841	5.93373885539616	0.730875990705506
ENSG00000062582	0.333237516024989	0.336331499125056	2.26178574363633	0.683390348068144
ENSG00000062598	-0.172892373908468	-0.173093242071991	4.89680897312925	0.826627157883146
ENSG00000062650	0.566645454012476	0.566768317183653	7.26746636689492	0.431963755028459
ENSG00000062716	0.901712047296649	0.901884150920691	7.54330788897728	0.12047989344111
ENSG00000062725	0.166155096259106	0.166263815495521	5.60021950823029	0.833509134941224
ENSG00000062822	0.709514309502238	0.715577725316648	1.7118776188325	0.351381459082536
ENSG00000063046	0.0481818932856779	0.0482077242102563	5.7474737319841	0.951918877000708
ENSG00000063169	-0.987654814265989	-0.996545778987043	2.40835806588637	0.188327706217599
ENSG00000063177	0.212724607984268	0.212731571026576	9.73288163969617	0.786147605831395
ENSG00000063180	-1.85810279661405	-1.89240243064247	1.79371628541496	0.0424255169551279
ENSG00000063241	-1.17465503695933	-1.17822055967174	3.78982714417049	0.0915945508758369
ENSG00000063244	0.213909082099591	0.214119672617226	4.96924877634036	0.785707416489691
ENSG00000063245	-0.456086548739363	-0.456419251480441	5.32874342065422	0.544104830535976
ENSG00000063322	-0.935601481576372	-0.936357474652179	5.6339617440058	0.109858448577093
ENSG00000063438	-0.210350760766161	-0.211176105382831	3.44012079950272	0.787461190779905
ENSG00000063601	0.126974016307929	0.127252641843549	3.61145771661925	0.873375457292462
ENSG00000063660	0.0769896478848207	0.0772640064538857	2.56698121545413	0.924447506972064
ENSG00000063854	-0.291274636492681	-0.291424538960605	5.74095329495061	0.708794217437611
ENSG00000063978	0.086111157547045	0.0862610217964022	4.13621292048706	0.914605552339505
ENSG00000064012	0.884640751720141	0.88525797367392	5.75132786904633	0.13967607564026
ENSG00000064042	1.12531487841573	1.12637559214508	4.82793803503736	0.0264198293528611
ENSG00000064102	0.126869796268104	0.126975145843451	5.10982957572026	0.872875108016283
ENSG00000064115	-1.17822703659758	-1.17874803495831	6.27691581514071	0.0158125449957075
ENSG00000064199	0.155504859652833	0.156226002501262	2.87508135212431	0.846192425990391
ENSG00000064205	-1.19495481721416	-1.19932770826249	2.95833801671278	0.117610015972829
ENSG00000064225	0.685559251787862	0.686096107977265	5.248126865956	0.316219559206382
ENSG00000064313	0.323538829707931	0.323696485101643	6.01648716220591	0.676200951071464
ENSG00000064393	-0.532633250408073	-0.532801767560986	6.63878222917096	0.46712609884973
ENSG00000064419	-0.67098319135176	-0.671206707561537	6.64685118735636	0.329938536573034
ENSG00000064545	-0.549346375455657	-0.549652339906005	5.60431657188585	0.458412959088235
ENSG00000064607	-0.694772390529611	-0.695111406401707	5.96293315249897	0.307290119073923
ENSG00000064651	2.84304093261757	2.84388931804007	7.05036914583737	8.29943616631611e-16
ENSG00000064652	-0.554064774932471	-0.555160981165583	3.99891047514773	0.447049509841111
ENSG00000064666	-0.742853863800002	-0.745646428719207	3.05094812834117	0.329240663125471
ENSG00000064687	-0.884825585442893	-0.888304750250989	3.08344886516988	0.204137684969872
ENSG00000064703	-0.237297689612409	-0.23758324213062	5.08815031345246	0.762151356266319
ENSG00000064726	-0.285869220679205	-0.286750953181672	3.77153523709965	0.713087897117091
ENSG00000064763	0.0942472431823286	0.0944311315818022	3.5680917045911	0.906845378511077
ENSG00000064932	1.12058390822692	1.12117923403011	6.1374397548462	0.0208765424808502
ENSG00000064933	0.224390420401572	0.224527645151317	5.50239728585643	0.775028578806609
ENSG00000064961	-0.498712858887481	-0.498940847554249	6.14539748275705	0.501331728330304
ENSG00000064989	1.76126335149721	1.76423090193572	4.48448344766445	0.000286461643993151
ENSG00000064995	-0.702332527260393	-0.702655509567345	6.00702083225005	0.299996225240022
ENSG00000064999	-0.491002085130038	-0.492163295655607	4.01100729116648	0.508674514455917
ENSG00000065000	0.16152797698696	0.161556779311523	7.40109557511414	0.838629447099194
ENSG00000065029	-1.14544428062382	-1.15048425360524	3.12264719498199	0.0931539489004093
ENSG00000065054	0.566626592137698	0.566959958180744	5.57030364517936	0.435832339960388
ENSG00000065057	-1.30360049663781	-1.30495201054107	4.72622194458373	0.0324147926617713
ENSG00000065060	0.836385770281622	0.837483041436613	4.9280744378367	0.18448529015889
ENSG00000065135	0.635089581119119	0.635260011524188	6.70167032806666	0.364024813935245
ENSG00000065150	-0.23685708136024	-0.236935876704599	6.70698753766865	0.762912735559036
ENSG00000065154	0.391905574420267	0.392318138083357	4.60235616185393	0.610525048824794
ENSG00000065183	0.264747530744236	0.264957123075066	5.15235768198442	0.734827275394455
ENSG00000065243	0.661722276948338	0.661852016495501	7.13029731412162	0.337960748995851
ENSG00000065268	-0.213791262884933	-0.213871319547905	5.91095073468533	0.786676687575894
ENSG00000065308	-0.602874087027084	-0.60299196502877	7.38817649721982	0.396609979993048
ENSG00000065328	-0.329694941192859	-0.329890241943106	5.61738799040991	0.670502916706786
ENSG00000065357	-0.378163894184771	-0.378495955217046	5.2092938409523	0.621838109421159
ENSG00000065413	0.234965427647717	0.235893507682754	2.75911454077229	0.766651410246857
ENSG00000065427	0.638106075055287	0.638196602727798	7.65248350902104	0.360884051811198
ENSG00000065457	-0.400763516598889	-0.401127188047108	5.25961925708197	0.600487802693787
ENSG00000065485	1.33015396457701	1.33147833303089	4.89411362270847	0.00250147138655306
ENSG00000065491	0.330914799320844	0.33162019548086	3.70300336299286	0.669029042397047
ENSG00000065518	0.104363520102729	0.104393989067613	6.67282789587065	0.896521591327892
ENSG00000065526	-0.690539206861926	-0.690702106894631	7.21161859565253	0.310923720251466
ENSG00000065534	0.489062031497039	0.489150030906289	7.84046655954437	0.510657077353916
ENSG00000065548	-0.219844728935958	-0.219862836234284	8.66845955360923	0.779868588019611
ENSG00000065559	-0.158148639811764	-0.15843734058443	4.10249273262972	0.841075289269217
ENSG00000065600	-0.0762308482352352	-0.0766151356194141	3.09483820372324	0.920977461002647
ENSG00000065613	0.426355891988602	0.426394820759282	8.41470948641252	0.57819866859091
ENSG00000065615	0.099438264568779	0.0996147035493335	3.93010584462227	0.901029709483679
ENSG00000065618	2.09085593775224	2.13232115435158	2.165149382867	0.00399903140568341
ENSG00000065621	0.641131840897251	0.648257804741307	2.36228982360182	0.398974342890023
ENSG00000065717	-0.905577951585746	-0.908840032031147	3.25772323427233	0.181459173164126
ENSG00000065802	-1.59158586618967	-1.59384658941447	5.17398817969419	0.00252053394145049
ENSG00000065809	0.66298757216163	0.663125015555003	7.14002665899889	0.340319666007383
ENSG00000065833	0.882400130878128	0.884344749636533	3.80513432790685	0.161651003042902
ENSG00000065882	0.16338374183475	0.1634515400939	6.20993292853219	0.836504173390524
ENSG00000065883	0.350402669824603	0.350697545812059	5.28286515065349	0.64981384325112
ENSG00000065911	0.0476665653783801	0.0476875721904814	6.31676147902929	0.952112840121098
ENSG00000065923	-0.897650472056076	-0.900312131018556	3.49496550523773	0.16805971557044
ENSG00000065970	-0.525457032279667	-0.525942156093598	5.06612095339851	0.474629636172499
ENSG00000065978	0.10931546711759	0.109321262964161	9.28896899545552	0.891323664209397
ENSG00000065989	-1.89936094389683	-1.90503703385132	3.81902413131611	0.000145182221400363
ENSG00000066027	0.0975338490855087	0.0976263357225907	4.76840203466962	0.902651767220231
ENSG00000066044	0.0903524505019292	0.0903867584662362	6.18184475625338	0.909399015191412
ENSG00000066056	0.670416277845964	0.670832006095675	5.59068686259934	0.331069214387636
ENSG00000066084	0.73971955249818	0.740596798994405	4.87560659932117	0.267229032827138
ENSG00000066117	0.0867755792557975	0.0868534629022168	4.9382330557724	0.913312705823157
ENSG00000066135	-0.124893723812066	-0.125049783019016	4.73293998242434	0.874800285204745
ENSG00000066136	0.797418319963889	0.799580133740218	3.41852449791893	0.230166591408602
ENSG00000066279	0.858149322699909	0.85821322385219	8.29512953946153	0.154474967369757
ENSG00000066322	-0.00815292188556652	-0.00815356526544358	7.10540940590441	0.99249549754657
ENSG00000066379	-0.707708497260513	-0.709280958948229	4.09459782420294	0.304608905404114
ENSG00000066422	0.341357192145381	0.34156648107785	5.51338893019804	0.658619423384753
ENSG00000066427	-0.0827438600343127	-0.0827826529396051	6.0656320506103	0.9184340059232
ENSG00000066455	0.13155565149497	0.131677520018465	5.14548569003089	0.868187598992044
ENSG00000066557	-0.162451419898606	-0.162622953216009	4.71863137824156	0.837247125194545
ENSG00000066583	0.666597384311707	0.668724723504039	3.00417554227634	0.352507492906376
ENSG00000066629	-0.0484544551406548	-0.0486018253261575	3.34993951453088	0.950331998107779
ENSG00000066651	0.601711549637193	0.602911294592291	3.85181728579934	0.401057793939821
ENSG00000066654	-0.161047656459602	-0.161151290831249	5.70308631853426	0.83935167824543
ENSG00000066697	0.727775860736103	0.728274692250356	5.65141975699002	0.275604639270845
ENSG00000066739	-0.00868996101184995	-0.00872307986748067	4.14972770595097	0.991166064103525
ENSG00000066777	0.242642585938466	0.242764318318774	5.96871106605949	0.756657469014595
ENSG00000066827	-0.426770561395862	-0.428671885124579	2.92122534320236	0.573594353462639
ENSG00000066855	-0.536554562231589	-0.53799972478942	3.75340193791359	0.466240730307896
ENSG00000066926	-0.409403605900158	-0.410530680540855	3.32868392743351	0.58966432463786
ENSG00000066933	-0.00641921172966151	-0.00642474219270336	5.52442294654445	0.993838801940969
ENSG00000067057	-0.194618034131614	-0.194657360439612	7.03976006219773	0.805363383372138
ENSG00000067064	1.5925189735178	1.59333519123228	6.06002769630158	0.00175672806791302
ENSG00000067066	1.00939981471972	1.00948822047578	8.81231090562297	0.0553808934452049
ENSG00000067082	0.551674011155778	0.551709349095747	9.06776508860794	0.446981083000102
ENSG00000067167	0.468683168360393	0.468752921209225	7.51728158798799	0.53136811542721
ENSG00000067177	-0.754633128119905	-0.761423669478036	2.28534881094166	0.312692933631881
ENSG00000067182	-0.294843668782603	-0.294889093010715	7.51837142608266	0.705315121339877
ENSG00000067191	0.0508399347641479	0.051061284032355	2.07288751397133	0.95637616767158
ENSG00000067208	0.146253475846682	0.146342034038484	5.52081313147028	0.853394533898747
ENSG00000067221	0.918254701729929	0.919633042839565	4.98143496209979	0.125616368394127
ENSG00000067225	0.493871808581919	0.493889136643115	9.81937679662073	0.505740247715405
ENSG00000067248	-0.0325637117906325	-0.0325836004278354	5.99736637082261	0.967805303276668
ENSG00000067334	0.499496766017694	0.499601497807383	7.37903683526852	0.500257714207861
ENSG00000067365	-0.6408516068259	-0.644729015903538	2.7020818848131	0.384743022155412
ENSG00000067369	0.372947368395585	0.373154252319453	5.93591546699521	0.628124395871108
ENSG00000067533	0.261580737779876	0.261652293145251	6.91136844467968	0.737514906880343
ENSG00000067560	0.793075396924139	0.793102880650168	9.40216251033378	0.212602998673596
ENSG00000067596	0.642165036101585	0.642630430205242	5.29596058316171	0.35813681218739
ENSG00000067704	0.75245797947932	0.752876861738959	5.49735262241353	0.252228522872334
ENSG00000067715	2.16330264477001	2.20362486974331	1.6615604102279	0.000836912842169973
ENSG00000067798	3.3624593553416	3.38496914042313	3.75488617771289	2.60997632924536e-10
ENSG00000067829	0.77800051739977	0.779740593521059	3.55692631604039	0.243145026037508
ENSG00000067836	-1.08201706639971	-1.08560151449393	3.16978790028499	0.0856863990022186
ENSG00000067900	0.0160787330710597	0.0160802031017195	8.50388308211572	0.983911364834969
ENSG00000067955	-0.020292403126483	-0.0203021618935031	6.03601840969737	0.980157479694858
ENSG00000068001	0.21313460878189	0.213286377104733	5.58686607224606	0.786392056095979
ENSG00000068024	-0.294420564679579	-0.295515728295007	3.03865778448607	0.703712705526868
ENSG00000068028	-0.896914704148003	-0.897228317783375	6.63572814776566	0.179034991632702
ENSG00000068079	1.73107289304693	1.73167328267064	7.08303509184173	0.000260792367594216
ENSG00000068097	-0.182425730553345	-0.18265264161807	4.46654685261365	0.817131123422346
ENSG00000068120	-0.00762095498249397	-0.00762166245164138	4.67864820123118	0.992268293156451
ENSG00000068137	-1.07107547742032	-1.07245257443278	4.8797407171155	0.0529763643939373
ENSG00000068305	0.402689417459554	0.402822709374491	6.50872825060656	0.604688770400125
ENSG00000068308	-0.854758549318872	-0.855066863435275	6.65037479434702	0.168370255566583
ENSG00000068323	-0.174437044000929	-0.174508766649675	6.30520907056915	0.825849379712193
ENSG00000068354	-0.455366176465677	-0.456237026533315	3.92039080139389	0.544016507140753
ENSG00000068366	1.17159374953388	1.17186584110918	7.05638678659118	0.00912208374105216
ENSG00000068394	-0.550556103002276	-0.551241823318601	4.92683884256188	0.449366555021244
ENSG00000068400	-0.328477351777557	-0.32855084973047	7.35546896037716	0.672531521548954
ENSG00000068438	0.30025156704086	0.300822145271079	4.09847870652157	0.69959511211072
ENSG00000068489	-0.338303727436265	-0.338352454536809	7.56302923016061	0.662530064633381
ENSG00000068650	-0.253217157690023	-0.253403435003856	5.26103544849188	0.74661224627922
ENSG00000068654	-0.057549808394489	-0.057611472304146	4.76308508548796	0.942444027005265
ENSG00000068697	0.358141643465581	0.358148627947793	10.5439026488879	0.642669251869874
ENSG00000068724	-1.36174219458606	-1.36476661166562	3.95611408941938	0.0091342506536424
ENSG00000068745	-0.219905768105507	-0.220049651392174	5.8542150168906	0.779861082170592
ENSG00000068784	0.466758258127879	0.467119535029153	5.17165187655341	0.533535270174314
ENSG00000068796	-0.158031512064002	-0.158106290184824	6.06408020326786	0.842052352680249
ENSG00000068878	0.0840523891066614	0.084085694444538	6.27948849584546	0.916016082934391
ENSG00000068885	0.161493715162276	0.161839627485347	3.79292713705337	0.838772055910502
ENSG00000068903	-0.943940384368438	-0.945196023157307	4.84812477278285	0.114617261016662
ENSG00000068912	0.664410584633082	0.664652102801014	6.35929068680978	0.335616717424281
ENSG00000068976	-0.00723576232219908	-0.00909282208099498	1.00205220765682	0.987124711989787
ENSG00000069020	0.932185213575066	0.932813933916467	5.71779593381135	0.105794566517177
ENSG00000069122	1.40301348896613	1.40455552027258	4.8683965843402	0.000942529242761812
ENSG00000069248	0.330403017198042	0.330618294692712	5.40398279004047	0.66941865268223
ENSG00000069275	-0.905553758382434	-0.905570074811495	10.7461535157858	0.118774962834074
ENSG00000069329	0.393141287300303	0.39321027276115	7.26319810441487	0.611218250164952
ENSG00000069345	0.612267945599768	0.612499763295402	6.39676523950181	0.386744661845163
ENSG00000069399	1.13623474046753	1.13668741422913	7.07554650872104	0.0158427216707412
ENSG00000069424	-1.14034036729525	-1.15246393072163	1.97392922801968	0.135708716205753
ENSG00000069493	0.185485101419089	0.186829423108099	3.55946204433904	0.817763674960374
ENSG00000069509	0.513949926390114	0.514167314561076	6.22444816698565	0.485415063864374
ENSG00000069667	1.39675323393655	1.40101619598438	3.08007589158784	0.0121409762370478
ENSG00000069702	0.169263652007762	0.169302710064767	6.81471221502588	0.83170399406557
ENSG00000069712	0.40790974016652	0.411070471320812	2.21551171394659	0.614798227462604
ENSG00000069849	0.377605701625944	0.377631413853446	8.77208701586103	0.622319437620834
ENSG00000069869	0.981976459767989	0.982264997768012	6.85994917826793	0.0693408806851178
ENSG00000069956	0.964758724453826	0.965365432264337	5.71832535484353	0.08515589288616
ENSG00000069966	0.207894979932743	0.208070307390625	4.80119161212595	0.791645641271948
ENSG00000069974	-0.188974397280311	-0.189051221804767	6.17377540731287	0.810875247813007
ENSG00000069998	-0.729373716969129	-0.731425864766119	3.62015593293627	0.308784172483006
ENSG00000070010	-0.521486317709609	-0.521630807552938	7.02167514781808	0.478390153567397
ENSG00000070018	-0.136367295369175	-0.136572348659968	4.27636665942417	0.863138297415184
ENSG00000070047	-0.347401082812441	-0.347559784072055	5.98399360806158	0.653378030844752
ENSG00000070061	-0.119770841798731	-0.120001864711046	3.99912263239562	0.879603294651304
ENSG00000070081	0.678988339037265	0.679073400340782	8.08722985515565	0.322169452082644
ENSG00000070087	-1.11527284024598	-1.12935357620858	1.78595234840471	0.138001423183443
ENSG00000070214	-0.114415012871284	-0.114430650744415	7.57279521572442	0.887717919376506
ENSG00000070269	0.591634473757071	0.592765609709317	3.86790664086287	0.410524065796796
ENSG00000070366	-0.0102780733002768	-0.0104196303278062	3.37235634812898	0.988111074046269
ENSG00000070367	0.210473221105384	0.210565677835607	6.07626952947408	0.788848968076905
ENSG00000070371	-0.870657276822896	-0.881635506570807	1.94503495766034	0.255556815843216
ENSG00000070404	-0.227653513752806	-0.228318061223307	3.20414692790195	0.770769252097993
ENSG00000070413	-0.796299845645644	-0.797020682132555	5.08925903203324	0.217351621490467
ENSG00000070423	-0.761165198084433	-0.761599652054236	5.73025888569736	0.259644313969168
ENSG00000070444	-0.154186968449764	-0.154547949550988	4.03903597140465	0.844654636338335
ENSG00000070476	-1.07512225302215	-1.07751097476509	4.21083437515026	0.0676594428531389
ENSG00000070495	-0.0113243085398124	-0.0113353391993305	5.34825653171403	0.988726420723546
ENSG00000070501	0.134014430689927	0.134195351349756	4.64275632240889	0.865856999285468
ENSG00000070526	-0.521617974984663	-0.525397360505959	1.99166700438336	0.492853074472626
ENSG00000070540	0.76314246854826	0.765827273216834	3.28291589229296	0.263360167543454
ENSG00000070610	-0.770298980818528	-0.774313440541421	3.20525585399004	0.273948882465119
ENSG00000070614	-1.84595411165163	-1.8466121336529	6.72800048857333	6.54502497786596e-05
ENSG00000070669	-0.689193333799164	-0.690459345631371	4.91997643021746	0.330732467008077
ENSG00000070718	-0.842338911419105	-0.843215092773216	5.05739528094777	0.180884351034031
ENSG00000070731	-0.441179821414158	-0.443011263989907	2.86393207999814	0.573014735303087
ENSG00000070756	0.400054466642753	0.400061128930268	10.8275747864728	0.601455917389607
ENSG00000070759	1.14503454828423	1.15316674881076	2.3479507628986	0.086383341327491
ENSG00000070761	-0.00550130606848466	-0.0055097512677658	4.18788976432696	0.993999667746128
ENSG00000070770	-0.310047226553033	-0.310128141361883	7.08247027659524	0.690279521685251
ENSG00000070778	-0.451262745495025	-0.452237785876935	4.07195498541604	0.547860821225177
ENSG00000070785	-0.314894900109042	-0.315231530154452	4.80956692803547	0.684758542650661
ENSG00000070814	-0.476813465908081	-0.47691559565711	7.35537566947442	0.524018284058913
ENSG00000070831	0.0990308472532808	0.0990524286990037	7.04614723067437	0.900456993777439
ENSG00000070882	0.582124270251825	0.582701284674782	4.81644128796005	0.417764513193697
ENSG00000070950	-0.233320762488432	-0.233536341486837	5.38538139128665	0.766338147328863
ENSG00000070961	1.23679809891388	1.23755714774307	5.72557338714125	0.00552156844445637
ENSG00000071051	-0.752652427115158	-0.757996205732951	2.58915251491063	0.341776487884936
ENSG00000071054	0.162509512910274	0.162525198265381	8.41489695721078	0.838492642481057
ENSG00000071073	0.60034255351214	0.601275032535832	4.30415781899199	0.400943763289165
ENSG00000071082	0.0491668255553233	0.0491686448095313	9.87759353664216	0.950917909460113
ENSG00000071127	0.366860798326477	0.366921046575069	7.38426891570052	0.635181667468113
ENSG00000071189	0.390914482241309	0.391366466136206	4.58323198159711	0.608912671930512
ENSG00000071205	-0.0914416207237891	-0.0914714245907716	6.28086741266871	0.909107961712781
ENSG00000071242	-1.14820506670846	-1.14853143897351	6.69246000594785	0.018157889381442
ENSG00000071243	0.0684652685839771	0.0685218751059628	5.52782493067163	0.932419504662653
ENSG00000071462	-0.792330186036642	-0.792725881751498	6.28776270859355	0.216370822612357
ENSG00000071537	0.432757669962888	0.432886077780564	6.64439081638594	0.572301323764883
ENSG00000071539	0.290521576045104	0.290704263203395	5.27114007186772	0.70897103156389
ENSG00000071553	0.687794607308528	0.687915458907001	7.18307349405434	0.313435456924651
ENSG00000071564	-1.44236378578695	-1.44299334166213	6.39470843552163	0.000502816841260899
ENSG00000071575	-1.16064097895538	-1.16332176889664	4.18991319532647	0.040342024870992
ENSG00000071626	-0.123112207951125	-0.123129906024599	7.61620440967014	0.87805490824765
ENSG00000071655	-1.31097000399713	-1.31159583473021	5.91903238534839	0.0235100560870638
ENSG00000071794	-0.233528238103956	-0.233645602763782	5.83402887500012	0.766315476179348
ENSG00000071859	-0.806978716570925	-0.807231538540921	6.7740486064266	0.201757986946595
ENSG00000071889	-0.290248766314217	-0.291049349011398	3.29610141159978	0.708191788726574
ENSG00000071894	0.185040007804053	0.185608509800338	3.15695875345894	0.815591073520653
ENSG00000071967	0.369876216773281	0.370083696048307	5.65320823192594	0.629803585935913
ENSG00000071994	-0.3960398187207	-0.396295720013433	5.72078846495522	0.605287471807207
ENSG00000072041	-0.330560963858554	-0.332684658751613	2.63308601958655	0.672228820303259
ENSG00000072042	0.209003078484787	0.209056450982121	7.02937352345532	0.790034091347208
ENSG00000072062	-1.33202667549197	-1.33233409686299	7.16965090370349	0.0028259291241249
ENSG00000072071	-2.27691778890397	-2.28503296246233	4.24315169708203	2.59702603587101e-05
ENSG00000072110	-0.0143530105528561	-0.0143534799563671	9.73552483341573	0.986264577308761
ENSG00000072121	1.26870096357124	1.27005724785849	5.18240016933254	0.00808218271637436
ENSG00000072134	-0.582218043023863	-0.582466538541216	6.03474036889867	0.417496861226265
ENSG00000072135	-1.40474220151605	-1.40682240515771	4.70291487772946	0.00304716268280333
ENSG00000072163	-2.02881511332586	-2.0295167029788	6.55705648360651	3.63967927951691e-06
ENSG00000072201	0.51795131821147	0.522711161019787	1.79825597341232	0.530265804421818
ENSG00000072210	-0.00498187208732709	-0.00498614846050374	6.25091401300089	0.99540365564538
ENSG00000072274	-0.394985118421393	-0.395030729719016	7.84201442133963	0.607664241558752
ENSG00000072310	1.13683992665156	1.13821836493032	4.83798107360041	0.0259687977240719
ENSG00000072364	0.437072758603082	0.437190418668492	6.83090976822481	0.56712049771784
ENSG00000072401	0.469642366445409	0.47054270909023	4.18481599457124	0.536490479285296
ENSG00000072415	-0.578502754162318	-0.57868920992138	6.5800853319615	0.421032515857826
ENSG00000072422	-0.558350555670704	-0.560466382848189	3.24342724089627	0.451817946446635
ENSG00000072501	0.347719916195234	0.347732733553949	9.44014796740033	0.652792626953242
ENSG00000072506	0.0692108388194563	0.0692373847763876	6.11611647212157	0.931028185879073
ENSG00000072518	-0.738955624906785	-0.739513187531894	5.5210568875151	0.266740678025872
ENSG00000072571	-0.170635051366681	-0.170671601125682	7.19781843934616	0.829441825007393
ENSG00000072609	-0.668595936902841	-0.67060734603418	3.75212544368243	0.343451443357178
ENSG00000072682	-0.0267547317941705	-0.0268307732263387	3.62947755087769	0.972632060288625
ENSG00000072736	-0.40888465807827	-0.411784424076882	2.43432576520322	0.594167774864826
ENSG00000072756	0.355920065377393	0.356512313084228	4.29083328843644	0.64395349158392
ENSG00000072778	-0.0915869783215017	-0.0916150957021135	6.35766275025474	0.909043846939855
ENSG00000072786	1.32156230039651	1.32237334847105	5.85123772016854	0.00152170679086908
ENSG00000072803	0.0401909754930841	0.0402173333279892	5.19390519342334	0.959803946773126
ENSG00000072818	-2.17413249796069	-2.2110681987663	2.61854417889528	0.0136328126274048
ENSG00000072840	-0.6191260216705	-0.623240945920627	2.62005378621957	0.407999757715375
ENSG00000072849	0.722771818414054	0.723070654187362	6.16562810689171	0.280200601190373
ENSG00000072864	-0.841324482208914	-0.842242702771055	4.70776528532155	0.183412934211325
ENSG00000072954	-1.50056561680613	-1.50334245185605	4.10516747227625	0.00665297846875972
ENSG00000072958	0.175712416007309	0.175781693285842	5.94884289542396	0.823579848181093
ENSG00000073008	-0.466564402719511	-0.466633261475602	7.73256593180605	0.535511253328714
ENSG00000073050	0.84212556852699	0.846564127693682	2.55414712256511	0.218777248725087
ENSG00000073060	0.187434146548631	0.187567347426431	5.25697701415024	0.812016067209873
ENSG00000073111	0.303701609437754	0.303794719174833	6.54465213097531	0.695801111869753
ENSG00000073146	0.935061863124067	0.941049822753369	2.62607998346867	0.163870999368997
ENSG00000073150	-1.47493515172981	-1.49156309076968	2.29013245340099	0.0646473469511286
ENSG00000073169	0.440559384132267	0.441917617447575	2.99875294619065	0.562653410718109
ENSG00000073331	0.620026104835041	0.620826030384131	4.81712092923679	0.380977842468672
ENSG00000073350	-1.17529690372856	-1.18220987811234	2.58605121172554	0.0739987266252715
ENSG00000073417	0.210473066040528	0.210880311899237	4.17109433070859	0.789679982802713
ENSG00000073464	0.0427865024592175	0.0430147971386791	3.09137077125246	0.959021511812568
ENSG00000073536	-0.648587459894452	-0.650597632045724	3.26901259199924	0.368551839062494
ENSG00000073578	0.193168338334254	0.193315822893874	5.20877981352942	0.806338406091583
ENSG00000073584	0.230038072817064	0.230279847791348	4.81419115010331	0.769570849660977
ENSG00000073605	-0.876883696953424	-0.887552527592678	1.91391888978658	0.252649018737259
ENSG00000073614	0.27210987210425	0.272150908226806	7.57222342717947	0.726910914886365
ENSG00000073711	0.642326553533258	0.644363471259247	3.26619323183384	0.373182280122923
ENSG00000073712	0.184385147638538	0.184408272250721	7.86429818526781	0.814700569527
ENSG00000073756	7.63476932074552	144269486.765229	1.19546548900328	6.47382883687128e-10
ENSG00000073792	-0.753867402918864	-0.75405086893469	7.16172448546159	0.251309721914861
ENSG00000073803	0.0292024551001327	0.029213238890455	6.47704764184756	0.970208803162306
ENSG00000073849	-0.0254695567763019	-0.0252949399664818	1.30135275913658	0.966049624521467
ENSG00000073910	-1.28601094906883	-1.28786696339207	4.80393201594606	0.0227922885711594
ENSG00000073921	0.231259065148092	0.231309836251471	7.24442428016595	0.76768774615861
ENSG00000073969	0.224157487287645	0.224359499767615	4.95424883316534	0.775436834856861
ENSG00000074054	-0.115328370598113	-0.115426856286243	5.41841528294766	0.884627210786866
ENSG00000074071	-0.29065445129541	-0.290794826836312	5.67749377370259	0.709394945030562
ENSG00000074201	-0.187283782665829	-0.18735782190805	6.22918634642	0.812568736115464
ENSG00000074266	0.280851812730135	0.281039126068647	5.53806499816026	0.718696048054672
ENSG00000074319	0.143548229517097	0.143679821911288	5.33721939594293	0.856163271005315
ENSG00000074356	-0.287013985311256	-0.28711439535155	6.48349944746027	0.713051617257828
ENSG00000074410	0.665767710942324	0.666122578851908	6.3387436065953	0.334472518967143
ENSG00000074416	-0.602027285830335	-0.602218073384102	6.69659974574816	0.397585447541669
ENSG00000074527	2.24777914675265	2.24845060150443	6.63954077123161	3.03999386641848e-08
ENSG00000074582	-0.166346115696309	-0.166773780393077	3.72372828838635	0.832387970181435
ENSG00000074590	-0.231682189685097	-0.231731581287282	7.62773054679664	0.768636858976336
ENSG00000074603	0.269218847719408	0.269382893390137	5.50113494206692	0.730244901892221
ENSG00000074621	-0.0556086704191194	-0.0557643432935936	3.94023223179506	0.943210676593085
ENSG00000074657	0.148728083942388	0.148896709357424	4.9395882140675	0.851087350292318
ENSG00000074660	0.862885165558054	0.86608453424817	3.58997721980825	0.187660024401183
ENSG00000074695	0.715633778396157	0.715736497606226	7.60496679072117	0.292982568631689
ENSG00000074696	-0.0332569826463731	-0.0332652715618383	6.73013371953166	0.967438808583347
ENSG00000074706	2.4491308740146	3.30379695507613	0.422059465576818	0.119287307343852
ENSG00000074755	-0.550393677168028	-0.550998354068646	4.85301480495472	0.449565260248258
ENSG00000074800	0.792200449465182	0.792229409931425	9.52049132225473	0.213462936846956
ENSG00000074842	0.906914616091968	0.907116312571504	6.92033241511352	0.116708514780569
ENSG00000074935	0.0492866453641708	0.0494701314624904	2.08194429684537	0.956575435365979
ENSG00000075089	0.120405538612289	0.120518580708532	4.95103485533284	0.879452728501497
ENSG00000075131	0.02974873563379	0.0297765063099141	4.5495149108122	0.9705452613136
ENSG00000075142	-0.258365092897159	-0.25856366795485	5.1734102857403	0.741541598668272
ENSG00000075151	0.117087845919941	0.117110922143581	7.15830921335247	0.884411317916688
ENSG00000075188	0.327150423058532	0.327517092593831	4.65076582318756	0.672565117652672
ENSG00000075213	3.72831726185813	3.7294567097514	7.66215888258386	1.70777311236412e-20
ENSG00000075218	-0.188987655032123	-0.189028588705058	7.01412678210777	0.810872388101855
ENSG00000075223	1.84351384020435	1.84422036776412	6.34597979881578	8.10666542849734e-08
ENSG00000075234	0.455669351663565	0.456773648422819	3.85248469798159	0.544781831896127
ENSG00000075239	0.301347978236327	0.301527968142674	5.42711853406034	0.698256453249404
ENSG00000075275	0.344033352795997	0.353925218978243	1.09165543784328	0.700820676780582
ENSG00000075292	0.263102080949027	0.263149779597523	7.5529810694974	0.73590157610096
ENSG00000075303	-0.264842291241201	-0.265643314834168	3.40438898666751	0.733496393559319
ENSG00000075336	-0.0801302532107011	-0.0802244723640636	4.64658939215497	0.919828721951931
ENSG00000075391	0.522912533642142	0.523494351874694	4.80913890187897	0.47686706577526
ENSG00000075407	-1.37711609139748	-1.37791068941108	6.22197760110665	0.000962312179817764
ENSG00000075413	-0.0349110998338393	-0.034940851260858	5.3487916679858	0.965581509661446
ENSG00000075415	0.27110822255123	0.271145931461805	7.71795209972526	0.727964520282241
ENSG00000075420	1.12396269267626	1.12415872268854	7.58720125665	0.0164138835565686
ENSG00000075426	-0.623314778854996	-0.623394384854927	8.28096068749485	0.376449127603652
ENSG00000075539	0.715728745107177	0.716011303298935	6.12432414760521	0.286240533160077
ENSG00000075568	0.492244869680078	0.492664824228278	5.03147091008507	0.507405272989774
ENSG00000075618	-0.616289142167862	-0.616521356496256	6.16997112422226	0.3836113559756
ENSG00000075624	-0.849799509014364	-0.849903709633911	7.93751845573296	0.162706639250939
ENSG00000075643	0.318215817258096	0.318626249686832	4.63402509730234	0.68154307016785
ENSG00000075651	1.39995542763452	1.40139558787473	5.20673085187831	0.000805479114977699
ENSG00000075702	0.239663705135275	0.240047451610404	4.13126020398721	0.760074483564898
ENSG00000075711	0.692951464354863	0.693109389181758	6.83668336121412	0.309852765866386
ENSG00000075785	-0.14610440754059	-0.146114182282515	8.84108099301416	0.856411522536237
ENSG00000075790	1.30981436862025	1.31006245336806	7.38811202322555	0.000921635588575919
ENSG00000075826	-2.41024657223871	-2.44322193342361	2.2351883529706	0.000539367851783633
ENSG00000075856	0.048563234283738	0.0485821017800047	6.16128464252887	0.951889053915663
ENSG00000075914	-0.295698639281244	-0.296103525731365	4.3698778566724	0.703714727241394
ENSG00000075945	0.421365408897445	0.422005281923087	4.60556818215292	0.578522064655188
ENSG00000075975	-0.747660339515963	-0.750973313030929	2.97858780321983	0.288506880380424
ENSG00000076003	-0.358144231008766	-0.358373673797691	5.4986835873513	0.642456525641655
ENSG00000076043	0.285269550070638	0.285409941434824	5.89845668394778	0.714190271932772
ENSG00000076053	-0.102797621336396	-0.103178171338003	3.4225898679103	0.895324973097935
ENSG00000076067	0.131436724592602	0.131506590943011	5.87179503603383	0.868273092372253
ENSG00000076108	0.266646497606555	0.266691994874107	7.66227544460275	0.732358325559781
ENSG00000076201	0.715884466992044	0.716201637630493	5.60523674523137	0.287947953282356
ENSG00000076242	0.575880830762848	0.576247796874827	5.40903143957617	0.423439400682701
ENSG00000076248	-0.343919695150201	-0.343999198106909	6.85038867854547	0.656799929648844
ENSG00000076321	-0.119133416158354	-0.119340181823586	4.38978926405098	0.880208429213018
ENSG00000076351	-2.38278943643549	-2.42101540655098	2.11539267052557	0.00278842241086774
ENSG00000076356	-0.802611386746348	-0.802964511834334	6.10858248861642	0.206969737097128
ENSG00000076382	0.45534308891079	0.455748776543513	4.86665808113433	0.544799313874176
ENSG00000076513	-0.66265775660825	-0.662937488376375	6.30413919552204	0.338138553333813
ENSG00000076555	-3.26258222588717	-3.34590901319388	1.90435154611936	0.000188189533326208
ENSG00000076641	0.7364885577097	0.738472389333037	3.44549636373542	0.331255241345407
ENSG00000076650	0.417502712353925	0.41788938997992	4.91910089818338	0.582426183180291
ENSG00000076685	1.62585320739446	1.628313382608	4.78462510159752	0.000679728450886933
ENSG00000076706	0.0949894356861933	0.094993711289452	9.2473017555855	0.905825682969915
ENSG00000076928	-0.868479089810703	-0.872071473775858	3.33119918614579	0.205406681007317
ENSG00000076984	-0.731823755673412	-0.732242039667514	6.07350344751333	0.272300083455198
ENSG00000077044	0.155766718430394	0.155902370429889	5.21387284289565	0.843837171204289
ENSG00000077097	0.243450445083463	0.243512902091711	6.64882492632382	0.755568780119312
ENSG00000077147	-0.458579822604481	-0.458606759238675	9.18760260712838	0.542756368319122
ENSG00000077150	2.21096928292974	2.21621881306181	4.99627719116499	1.36266241103382e-06
ENSG00000077152	0.430335410416993	0.430619052915853	5.35719589437414	0.569811852946925
ENSG00000077157	-1.0935868181049	-1.0949710188219	5.16249788098266	0.0788554246286598
ENSG00000077232	0.538166106100297	0.538303701572079	6.81784503578524	0.460778431928285
ENSG00000077235	0.313287988099151	0.313374068017226	6.66269292272532	0.6863069668805
ENSG00000077238	-0.021014354185444	-0.0210180741488875	7.05729038698236	0.979450197341872
ENSG00000077254	0.223587204843811	0.223626028490004	7.50050449111107	0.775318702039969
ENSG00000077312	0.150463459335139	0.150510548363806	6.35804885241675	0.848712000993935
ENSG00000077348	-0.300355550220234	-0.30080247607313	4.2022981043329	0.698984003400672
ENSG00000077380	0.0274443818567947	0.0274480931115055	7.81323530912389	0.97262530112773
ENSG00000077458	0.555220577657361	0.555706498436649	5.26171994485696	0.444318888054545
ENSG00000077463	-0.812231964188797	-0.81306505159347	5.31938392985032	0.219146706528793
ENSG00000077514	0.0787112646576964	0.0787501411333925	6.06399599457158	0.922445776572651
ENSG00000077549	-0.248617283846498	-0.248652266214525	7.62455056746827	0.751536082932069
ENSG00000077585	0.0947846758668488	0.0949954736730102	3.28147791027612	0.907331740649465
ENSG00000077684	-1.43816360822048	-1.43891592919634	6.03899047369804	0.000320509778059735
ENSG00000077713	-0.250111839344007	-0.254638684932904	1.59963287224283	0.776854675974632
ENSG00000077721	0.419856828903545	0.419997508509044	6.48428442425506	0.579971165227722
ENSG00000077782	0.200359571651317	0.200492392231216	5.6893132868902	0.799039647957836
ENSG00000077935	-0.985914878590396	-1.0332313108894	1.14154935800011	0.32261904492538
ENSG00000077942	-0.157060801333841	-0.157340368561449	3.7242180125279	0.842184633814417
ENSG00000078018	0.496296223549135	0.496397183582086	7.51464204481242	0.503847359666596
ENSG00000078043	-0.0548602048448428	-0.0549315251068367	4.08042863477241	0.944884932041179
ENSG00000078061	0.238445140270255	0.238889290459953	3.86960121446225	0.761348062577846
ENSG00000078070	0.561853719423839	0.562547114284342	4.49442780259133	0.438269183004098
ENSG00000078081	2.46786817875327	2.47013330375153	6.25825730073562	4.57995284331745e-09
ENSG00000078098	2.39070296279792	2.65308729765868	2.28556183471749	0.0462653106930769
ENSG00000078114	-1.36296157166443	-1.36417958736523	5.31680506010207	0.00228387317055732
ENSG00000078124	0.499911794089624	0.500428729071254	4.5553865037366	0.499710939468856
ENSG00000078140	-0.00352583311473764	-0.00352640504777844	7.44369135407006	0.996904413064775
ENSG00000078142	0.137965122975272	0.138036462292064	5.86032632945739	0.862545300576021
ENSG00000078177	0.368199670085349	0.368936712152883	3.98765131056931	0.631714022730281
ENSG00000078237	-0.0421186202593454	-0.0421881817834573	4.61946942589584	0.9575864986038
ENSG00000078246	-0.0121839249753927	-0.0121915392931642	5.86909785262905	0.98813510665654
ENSG00000078269	0.610137836501118	0.610308824089911	6.87990359317918	0.388638555421464
ENSG00000078304	-0.315311101413093	-0.315521694892695	5.45415137653294	0.684739688763462
ENSG00000078369	0.0372411387075491	0.0372437950343306	8.7083919652862	0.962957675203494
ENSG00000078401	0.125989788888737	0.126008388439535	7.99296356983188	0.873277372977931
ENSG00000078403	-0.0839333197576036	-0.084040586553642	4.6758685108541	0.915932578714971
ENSG00000078487	0.126947010464754	0.127460985837566	3.54522402322045	0.874251855107779
ENSG00000078596	0.0404292049470658	0.0404366444873429	7.06835982962706	0.9594197926653
ENSG00000078618	0.14474526864439	0.144765641052208	7.89611238842508	0.856473595494664
ENSG00000078668	0.17435080853997	0.174403900690792	6.41110975652641	0.824931399782612
ENSG00000078674	0.223635276287996	0.223664656630701	7.72879132870302	0.775220273261766
ENSG00000078687	-0.0943357001525137	-0.0945017076745955	4.02904228096391	0.905119261799655
ENSG00000078699	-0.0365054632427342	-0.0366063269177875	3.71308005053357	0.962574535530409
ENSG00000078747	0.409569854233008	0.409935389657843	5.05493178970726	0.591007464964909
ENSG00000078804	0.637583845012325	0.638497372022928	4.67536053815965	0.372916931693237
ENSG00000078808	0.405842759950255	0.405890945236386	7.75559457980103	0.595562828564608
ENSG00000078902	-0.562827145482185	-0.563069536448252	6.0890424297367	0.440698318122867
ENSG00000078967	0.375500116029685	0.376365967783881	3.48268612196809	0.624564787386302
ENSG00000079134	0.530196852204922	0.53068822405731	5.15817616478868	0.46939256049171
ENSG00000079150	0.492574444802736	0.495860819889849	2.13571998877176	0.518042206668694
ENSG00000079156	-0.446549602134146	-0.4475528492304	3.93650517938254	0.552588714189283
ENSG00000079246	0.430863043221489	0.430896233135009	8.52382542044351	0.580406809500524
ENSG00000079257	-0.484463737221489	-0.489681278808481	2.0234029565618	0.54549654762297
ENSG00000079277	0.138840964398271	0.139052248869277	4.46908242934631	0.861081045224041
ENSG00000079308	0.0565391352696909	0.0567437550831019	3.06623335717602	0.945253995916486
ENSG00000079332	0.329636115574965	0.329709263086277	7.19404630408793	0.670164239860739
ENSG00000079335	1.83621739058922	1.86177539192128	2.04928115534803	0.00428940485601238
ENSG00000079337	-1.27256085348869	-1.28140937198089	2.84807980267584	0.0688787623480615
ENSG00000079385	2.2735395793437	2.28915440511825	3.42935518170993	3.37675249217907e-06
ENSG00000079387	-0.154498338496643	-0.154569513097599	6.17767250859714	0.846096205380891
ENSG00000079432	-0.702668555155586	-0.703919036551432	4.58470313836195	0.310841562978029
ENSG00000079459	0.882736774130216	0.882888117576466	7.50196745968544	0.134878984375612
ENSG00000079462	-0.321545383371666	-0.321835020260739	4.88065434578288	0.678460590766039
ENSG00000079482	-1.13832342243213	-1.14583198470849	2.69431723432061	0.0893250887451405
ENSG00000079616	0.317244110613652	0.317410675139882	5.54214379348313	0.682433690435741
ENSG00000079691	-0.581420864606833	-0.582494604589616	4.25922800802039	0.420158735369679
ENSG00000079739	-0.282114179308834	-0.282755233229505	3.96602925558547	0.71662871396293
ENSG00000079785	-0.211984529980717	-0.212015183450305	7.68043602806478	0.787722981295628
ENSG00000079805	-0.336802486989272	-0.336911875068729	6.54615513423306	0.663773569518866
ENSG00000079819	0.478687555112729	0.478791482922685	7.05157285130307	0.524542865861651
ENSG00000079950	-0.379850716053178	-0.380197782560124	5.11737187920497	0.620994131298285
ENSG00000079974	0.134035903733068	0.134158571896766	5.19294598896391	0.865557045910183
ENSG00000079999	-0.0843683553476708	-0.0844056736609828	5.94587125840723	0.916117632696984
ENSG00000080031	-0.0813057377904037	-0.0826075754908618	2.07052992617154	0.912422485544433
ENSG00000080189	-0.0362312726516397	-0.0362744999629033	4.41795259672287	0.96359356842222
ENSG00000080200	0.386023719534058	0.386640184516357	4.15572515422966	0.614102488687684
ENSG00000080298	-0.0394610817987402	-0.0395501641968003	3.35373542490183	0.958830397350897
ENSG00000080345	0.427661248837094	0.427708769935927	8.02148330547283	0.580110411977087
ENSG00000080371	-0.0734278125266501	-0.0734778780293606	5.71367284795953	0.926886256392524
ENSG00000080503	-0.0778176050554298	-0.0778304711057878	7.39649879569669	0.923529332838042
ENSG00000080546	0.266421671430531	0.267241533905324	3.46089172004015	0.734514492814147
ENSG00000080561	0.544175925319066	0.551012726655287	1.78719265599867	0.493203618112619
ENSG00000080573	0	0	0.0848674494603483	1
ENSG00000080608	0.285977634809482	0.286019675861692	7.74182165814439	0.713180521025406
ENSG00000080802	-0.143960176519744	-0.144101718728122	5.20076706869574	0.855899978765094
ENSG00000080815	0.961921041342394	0.962286429288571	6.33201511895339	0.0824467407887297
ENSG00000080819	-0.0837072286679643	-0.0838440086188356	4.09633908908231	0.915799191273944
ENSG00000080822	1.1776554025076	1.17973000656648	3.94294169466179	0.0660360041873798
ENSG00000080823	-0.92048401575838	-0.925090600401657	2.98217594369486	0.223384565943914
ENSG00000080824	0.0110247098515512	0.0110248993511213	10.800401910722	0.988698500273826
ENSG00000080839	0.107747888560735	0.107795354417721	5.80884740295305	0.893442827779071
ENSG00000080845	0.386301469953315	0.38650560531587	5.87260443754339	0.616874084282939
ENSG00000080986	-0.0267893273520478	-0.0267952370937376	7.0971304429061	0.973900240634129
ENSG00000081014	0.294165314831631	0.294442875833692	4.80639791373605	0.705462401075064
ENSG00000081019	0.396088801523299	0.396601936853652	4.50265188994931	0.604728194711579
ENSG00000081026	-0.2205544114071	-0.220750080196692	5.03091036663776	0.779170077623502
ENSG00000081041	5.92992103001376	5.94050343639758	6.59890449173876	9.89808320261753e-22
ENSG00000081059	-0.673845972624921	-0.677690943633973	2.78276883960827	0.354450569778004
ENSG00000081087	-0.0988743367155532	-0.098965618060894	5.21157784654345	0.901072995186622
ENSG00000081154	-0.842165318017022	-0.84248977518588	6.59055679111666	0.171970148234659
ENSG00000081177	0.162539761647045	0.16351187369458	2.31538702761929	0.841124836374507
ENSG00000081189	0.837291993296301	0.838013638124631	5.50352155322002	0.178961928207456
ENSG00000081237	1.43319491320412	1.46761895054573	1.33416770068266	0.0722928653455253
ENSG00000081307	-0.0109061838262114	-0.0109249162624801	4.62951370427289	0.988990620455029
ENSG00000081320	0.174015600065026	0.174213036580162	4.66781264754669	0.825677114351371
ENSG00000081386	-1.00556371257351	-1.01271442942587	2.80741565345105	0.163896940915305
ENSG00000081665	0.0409638781094412	0.0411204957852403	2.51304870689865	0.962034388208198
ENSG00000081692	-1.35813254656463	-1.36086867319861	4.17366076189979	0.0209745883250292
ENSG00000081721	-0.401374875460354	-0.402733656112579	3.56204648519336	0.597940203104587
ENSG00000081760	-0.720445032266155	-0.721274190969889	4.91138372112919	0.28624336235551
ENSG00000081791	-0.36152428641672	-0.361774398103461	5.49425202415571	0.638623250375764
ENSG00000081803	0.124727791995097	0.12477832682508	6.11702137538055	0.875754537498926
ENSG00000081870	0.156118161464327	0.156208658234144	5.54223337735583	0.843326782400185
ENSG00000081913	-0.492176214879677	-0.492496520871881	5.35198901759321	0.508041557473143
ENSG00000081923	1.32044626062767	1.3208546628244	6.5799025064816	0.00275769403477704
ENSG00000082068	0.467700319228758	0.467989102470365	5.48821140949752	0.534405847549694
ENSG00000082074	3.08651455518723	3.3184069263987	0.835752729060061	0.0013913767302363
ENSG00000082126	2.64610676881381	2.80813188598719	3.56958158621495	0.0169470507919597
ENSG00000082146	-0.892276644095944	-0.895604427896386	3.14657054789642	0.180183102656186
ENSG00000082153	0.665036758516717	0.665271395075096	6.36840862637749	0.335937756078713
ENSG00000082212	0.426919659052279	0.427304410928676	5.03929634867649	0.572951430115513
ENSG00000082213	-0.460629964068829	-0.461318256250149	4.50163206719668	0.538766478456998
ENSG00000082258	-0.0686448531931256	-0.0687384070749325	4.84405336403543	0.931009861379087
ENSG00000082269	0.366047097575162	0.366645121943708	4.23252973918073	0.633880259564888
ENSG00000082397	1.00352601565909	1.00378907062453	6.98393233236956	0.0610021680053264
ENSG00000082438	0.287187715533776	0.287409752093641	5.45403228450929	0.712453334286776
ENSG00000082458	0.124694684828913	0.126116381914659	1.5771909538168	0.891741435378724
ENSG00000082497	-0.142191453850415	-0.142565715472428	3.44281211689435	0.856355178319194
ENSG00000082512	-0.634496676335121	-0.635856345814982	3.93086358032676	0.371023724169327
ENSG00000082515	0.483887426784418	0.484133666643813	5.73136387220084	0.516256375672512
ENSG00000082516	0.332446226699685	0.3329410766082	4.24930209139824	0.667338273202602
ENSG00000082641	0.27607515199076	0.276158657340466	7.26260317471204	0.723157017738216
ENSG00000082701	0.369709442900762	0.369821339384012	6.56736693496971	0.635236859926155
ENSG00000082781	-0.133717546776886	-0.133759641831081	6.53020023250525	0.866603106236824
ENSG00000082805	0.304712502050199	0.304752938369281	7.9273874078963	0.694680643140262
ENSG00000082898	0.140575320224242	0.140603537149872	7.3188776623827	0.858906456427139
ENSG00000082996	0.373530592408486	0.373844778972119	5.32666777348328	0.626502242462051
ENSG00000083067	0.952848170981901	0.973520636002042	2.07614280524592	0.227619131179655
ENSG00000083093	0.00603460588734137	0.006029406106032	5.05303962184844	0.994317016368979
ENSG00000083097	0.483039818066004	0.484043345718825	3.8342758266476	0.517424471321883
ENSG00000083099	-0.310901626768957	-0.310993687103197	6.92295885279485	0.689413602519128
ENSG00000083123	-0.311153684010956	-0.313994259740163	1.99208746908275	0.708469528711147
ENSG00000083168	-0.426448118132066	-0.42653845338861	7.12110687122817	0.576600110960999
ENSG00000083223	0.5714811760739	0.571799058708725	5.94541140356781	0.427670116381011
ENSG00000083290	-0.856751205567299	-0.858294866139092	4.22230111124298	0.180989693618742
ENSG00000083312	0.491138736230435	0.491158955871297	9.5329905163991	0.509446856699789
ENSG00000083444	0.0562071323995244	0.0562252414468376	6.37778183446071	0.943952456680318
ENSG00000083454	-0.336844168741946	-0.339841091012114	2.04574935550071	0.666606569690328
ENSG00000083457	-0.651075739157361	-0.652428003295035	3.91467307758867	0.355526568849071
ENSG00000083520	-0.231173590887976	-0.231261305245547	6.40162155214306	0.768610470268442
ENSG00000083535	0.235485233117186	0.23579926041712	4.83123594486526	0.764420287869552
ENSG00000083544	-0.159888349310912	-0.160286219679046	4.0262612902634	0.838769640412741
ENSG00000083635	0.695437851509497	0.696591186829692	4.42320780023771	0.310592222332124
ENSG00000083642	0.373563178970245	0.373637901808257	7.13676736062735	0.631066240894411
ENSG00000083720	0.0469759734123301	0.0470328776079775	4.45512398219099	0.953107488288887
ENSG00000083750	0.320485608018584	0.321954079431671	2.96357074304666	0.681549957954032
ENSG00000083799	2.02541850887466	2.02629692591387	6.90742656569929	1.13385064744325e-13
ENSG00000083812	-0.388710105563289	-0.391502618039266	2.56365513743974	0.619501954852909
ENSG00000083844	-0.675315382249046	-0.676506525327166	4.19701949209956	0.331445774469175
ENSG00000083845	0.0782479493358668	0.0782530724241626	8.86514785942176	0.92294155702179
ENSG00000083896	-0.244516640182099	-0.244563756935764	7.52567793909799	0.755219962496085
ENSG00000083937	-0.0517339491297366	-0.0517722723611847	5.68464088010896	0.948450195703087
ENSG00000084070	0.218977159461282	0.219401839622053	4.1182521147616	0.780942992566094
ENSG00000084072	0.0395044839449164	0.0395314330765633	5.47505367249052	0.960194444504936
ENSG00000084073	0.720700916991215	0.720931213944866	6.38215280057816	0.28226136543491
ENSG00000084090	-0.815042290948402	-0.815258081930232	6.89193629948171	0.195526732269486
ENSG00000084092	0.444362190893507	0.444963776007406	4.69013373163484	0.555687375658542
ENSG00000084093	0.276530392002827	0.276585359115514	7.36163467723365	0.722592316043936
ENSG00000084112	0.913369062635164	0.913549313146433	7.33534578642707	0.111813004730017
ENSG00000084207	-1.35604628001843	-1.35610479763903	9.86515891825222	0.0047832245250032
ENSG00000084234	0.553892570572262	0.553916906456769	9.24816046036763	0.444661196997745
ENSG00000084444	-0.974639675493931	-0.984677077122387	2.10656773916356	0.187097356512663
ENSG00000084463	-0.499153554076635	-0.499240978674483	7.86115734470446	0.501134985119741
ENSG00000084623	0.360483519699999	0.360549319162728	7.4903047044767	0.640556483989326
ENSG00000084636	3.10802061605776	3.1897402829556	1.68121932523146	2.37161541168101e-05
ENSG00000084652	-0.46537486651881	-0.46554336254825	6.64079210118898	0.536078211144378
ENSG00000084676	0.0114245037537353	0.011440471612155	4.67062137377485	0.988640383711215
ENSG00000084693	-0.627117833143774	-0.628129225261019	4.4578966760286	0.382700475256069
ENSG00000084710	-1.14238709891834	-1.14539537669703	4.26768881534616	0.0763382763954611
ENSG00000084731	0.0357764523437124	0.035872291811848	3.52046083264438	0.965046107554393
ENSG00000084733	0.639309351675385	0.639406098841009	7.61232975427481	0.359721170098173
ENSG00000084754	0.15731156502292	0.157329066766556	7.93486387762508	0.842777824278772
ENSG00000084774	-0.36286048354535	-0.363015966387207	5.740651688219	0.637651532658385
ENSG00000085063	0.940513127932609	0.94052550222716	10.8673121152445	0.0937477861806286
ENSG00000085117	-0.588922361376531	-0.589087081054535	7.68611688582274	0.412657671763162
ENSG00000085185	-0.225368223320925	-0.225694876593818	4.26787824469241	0.774008863510322
ENSG00000085224	0.0992389828979832	0.0992501473544907	7.95570427326672	0.902181432895466
ENSG00000085231	-1.19566496869587	-1.19636225515585	6.17458944162325	0.0198561086768013
ENSG00000085274	0.297369557030234	0.298115173826746	3.57521604414498	0.703464668975313
ENSG00000085276	0.469767185342741	0.470093218459899	5.54230309272256	0.53007742340429
ENSG00000085365	0.929537018262325	0.929768514715205	6.76638749345356	0.101039792018122
ENSG00000085377	-0.214976774270316	-0.215377936818468	4.24337496397058	0.784087988381753
ENSG00000085382	0.956822454090902	0.959545466701203	3.42229904459021	0.129617187194382
ENSG00000085415	-0.937730933669488	-0.939008594432582	5.07919758407839	0.123452085237996
ENSG00000085433	-0.323308032189579	-0.323893442700669	4.24905740422021	0.675690182927733
ENSG00000085449	0.789885861675848	0.790259908703969	6.16542380540803	0.217081608253215
ENSG00000085491	-0.440615239022311	-0.440787063107934	6.40289240273016	0.562915050204377
ENSG00000085511	-0.0143804791467054	-0.0143939576418018	4.1730148601191	0.985508576415191
ENSG00000085514	-0.00277933854483571	-0.00309696283902242	1.17927550584085	0.985412207165312
ENSG00000085563	0.874814985590097	0.874897403877533	8.03813446486704	0.14065479879477
ENSG00000085644	-0.745235716625617	-0.753439902549163	2.12719996176458	0.329053109697452
ENSG00000085662	0.230972469701349	0.230988476902231	8.93226635890752	0.767969717875709
ENSG00000085719	-0.232681300425075	-0.232797820311099	6.01349273267883	0.767141436585926
ENSG00000085721	-0.164857619948835	-0.164930744450083	6.30171012156105	0.835244491821428
ENSG00000085733	0.0132221345836289	0.0132255191297222	7.27617720972513	0.98680544166583
ENSG00000085760	-0.148149894803684	-0.148203758536495	6.5402830631351	0.852065343045651
ENSG00000085788	-0.0188814724597127	-0.018925876254057	4.03061850555562	0.98077566190637
ENSG00000085831	2.57592407485655	2.61636137424818	2.71055182903784	8.5010473065448e-05
ENSG00000085832	0.57561519565566	0.575787299779785	6.69964484570651	0.423096424983595
ENSG00000085840	-0.183677587463808	-0.184107951129561	3.93149922300796	0.815139936866969
ENSG00000085871	0.437595552968386	0.437842235078187	5.40671139389779	0.562337619781042
ENSG00000085872	-0.161522520778675	-0.161630253106238	5.32329916448042	0.838353139440138
ENSG00000085978	-0.162431942133807	-0.16281117620944	3.84976396838002	0.836499116602109
ENSG00000085982	0.570006151814716	0.570270080800145	6.12195414211352	0.429002265409793
ENSG00000085998	0.95441684560424	0.956537500563595	3.77848209266694	0.115378695783331
ENSG00000086015	-0.970412113561231	-0.971285306322572	5.04662819743425	0.109654872857754
ENSG00000086061	0.934827316615765	0.934918271432175	8.66340202719467	0.0964611708034116
ENSG00000086062	1.39723928180552	1.39731981696692	9.46796238050177	0.000310807678037874
ENSG00000086065	0.399367478126563	0.39943611325565	7.61107197919552	0.600673311210355
ENSG00000086102	0.0764205154849222	0.07644737975705	6.81023094358168	0.924458167138082
ENSG00000086189	-0.621596078613493	-0.621958901025641	5.6738426934765	0.378686257026638
ENSG00000086200	0.196279798698886	0.196562847581729	4.22367830868752	0.803588652012341
ENSG00000086232	-0.342364804903091	-0.342439541903575	7.12821008128192	0.658425356092547
ENSG00000086300	0.569671929832713	0.718307013708416	0.228113986948762	0.713886676659771
ENSG00000086475	-0.2892124079734	-0.289569042591714	4.42041475079028	0.710324563960547
ENSG00000086504	0.314398748679086	0.314691710617843	4.55645651181722	0.685336446105578
ENSG00000086544	-0.876750816695056	-0.881288825921872	3.63554266895835	0.198534074958847
ENSG00000086589	0.49048854522717	0.490650525250944	6.391613972206	0.510604578486708
ENSG00000086598	0.263641115406631	0.263803188517735	5.56735077691737	0.735831797401279
ENSG00000086619	0.925926887397907	0.92738726864372	4.27553715552151	0.124768754252193
ENSG00000086666	-0.0646761621174236	-0.0647037654044235	6.23158059363735	0.936079882350662
ENSG00000086712	0.140808187179278	0.140894892685783	6.16910730402674	0.858893080862779
ENSG00000086730	0.563995042999089	0.572422182802742	1.7518080936333	0.50567555041415
ENSG00000086758	0.403985886845424	0.404035891627444	7.72553682014134	0.597904833526842
ENSG00000086827	-1.16540803516893	-1.16613401742662	6.06018525541063	0.0164223669353023
ENSG00000086848	0.160316910984597	0.161375239960858	2.26841058692569	0.84195127824159
ENSG00000087008	-0.808551902511104	-0.811421619167039	3.16732098666298	0.235670599674045
ENSG00000087053	0.274659706467194	0.274815483772257	5.77669615910223	0.724816411398722
ENSG00000087074	1.10212677457649	1.10248713535382	7.42639946398095	0.022735365107515
ENSG00000087076	0.561655871411124	0.564934907083352	2.53755746353354	0.455701330494212
ENSG00000087077	0.759623583908657	0.760073704125769	5.60041647580849	0.245655310234849
ENSG00000087086	1.07208224998261	1.07210036107682	10.5012300375553	0.0300663388129096
ENSG00000087087	0.203466519462468	0.203501855080249	7.63470291459202	0.79551584878922
ENSG00000087088	0.427819761607754	0.428836434407119	3.46312144703255	0.578584134554326
ENSG00000087095	0.234853667109481	0.235020269095776	5.42324896721268	0.764631324922471
ENSG00000087111	-0.495007822381707	-0.495204185394985	6.16866324641942	0.505157483617569
ENSG00000087152	-0.771269932826304	-0.772009544641601	5.40930485583042	0.238811137457774
ENSG00000087157	0.601729972020464	0.603939662906933	3.17619065925249	0.406127808673086
ENSG00000087191	-0.473395959955996	-0.473516113237919	6.96911016818722	0.528297702280161
ENSG00000087206	0.230750304431016	0.23088835760891	5.97312957427827	0.768636879139615
ENSG00000087237	1.0203684554959	1.0287835069701	2.66038463120496	0.170800459859259
ENSG00000087253	0.59437811564391	0.595661122382796	3.7990041849667	0.408743162597804
ENSG00000087263	-0.150522519741687	-0.150544183541237	7.77586239741829	0.849951193535195
ENSG00000087266	-0.278739790872284	-0.279008620917062	4.99863729097966	0.720961478308653
ENSG00000087269	-0.0176592836262815	-0.0176692840484493	6.23932195411088	0.982776425301329
ENSG00000087274	-0.401642033053836	-0.401770356013629	6.57862008411592	0.605925886327479
ENSG00000087299	-0.759407451052217	-0.760607206976357	4.34435808086926	0.255658894927274
ENSG00000087301	0.814193740594611	0.814683873335561	5.38380181995609	0.197573755565144
ENSG00000087302	-0.0117291230559664	-0.0117309557275636	7.17361615069835	0.988720712439631
ENSG00000087338	-0.235068719280198	-0.235200983470907	5.60652808250495	0.764785049279384
ENSG00000087365	0.388293407457246	0.388321923646913	8.68493103512136	0.617786533643925
ENSG00000087448	-0.264759539930028	-0.264995598307623	5.10364208804823	0.73499183948181
ENSG00000087460	0.589638570707878	0.589682045995126	8.95283914294317	0.416790576336466
ENSG00000087470	-0.424260377067231	-0.424335064549153	7.59280285489731	0.57924763222972
ENSG00000087502	0.587582679275215	0.587847435382144	5.8468362944348	0.411979254912202
ENSG00000087586	0.0447065702020551	0.0447178609990182	6.87495436217258	0.955798250101661
ENSG00000087842	0.0667067735141624	0.066802012141111	4.57376097028392	0.933263011728178
ENSG00000087884	-1.34834354377	-1.34932256357781	5.58461221677532	0.0104690185196183
ENSG00000087903	-0.471263370392375	-0.472149170599087	4.25018119770962	0.528086083078108
ENSG00000087995	-0.263815962617175	-0.264062128890206	5.10471320195035	0.73590198419113
ENSG00000088035	0.0816247810551612	0.0818124801629761	3.57437384062376	0.91893744235242
ENSG00000088038	-0.565064584820428	-0.566268234677223	4.30894179825036	0.438931911094732
ENSG00000088179	-0.419392205905022	-0.420066384802087	4.06321399647741	0.579949726869822
ENSG00000088205	-0.18096599202369	-0.180995557018185	7.65662822771078	0.818925712077553
ENSG00000088247	-0.89166656147203	-0.891715359458255	9.25380625170385	0.136479755330684
ENSG00000088256	-0.413459292725446	-0.413645545849417	6.10347405161269	0.587123886266176
ENSG00000088280	-0.603248962715166	-0.606486824287894	2.60257204913872	0.413929529918988
ENSG00000088298	0.64128570157182	0.643118282157451	2.92354586402693	0.368227295583104
ENSG00000088305	-0.161875446076141	-0.162663226946625	2.39169540418772	0.836168831947937
ENSG00000088325	-0.321862409733793	-0.321888713045011	8.30773982517749	0.678762468771564
ENSG00000088356	-0.20785191041147	-0.208004124802235	5.93709031783905	0.791866996933065
ENSG00000088367	-0.967931457817495	-0.968130268848137	7.29202970466585	0.0780655664926813
ENSG00000088387	0.0281447970943454	0.0281636081527259	5.16153495925284	0.971891975166426
ENSG00000088448	0.698869127152325	0.699632133555675	4.73821561845528	0.304961180021217
ENSG00000088538	-2.16424419268399	-2.20825568942453	2.09607432221885	0.0131884845060831
ENSG00000088682	-0.42039881080365	-0.421782677125851	3.39970189781133	0.57869932204047
ENSG00000088726	1.01392959389064	1.02294393362614	2.06955656238797	0.14475602496228
ENSG00000088727	-0.648915786227158	-0.653046249029807	2.54289317294416	0.379366838983321
ENSG00000088766	-0.165957050097169	-0.166292554425916	3.96635143022759	0.833095267498511
ENSG00000088808	-0.881165809185195	-0.885038655713505	3.06698147169367	0.193213279609962
ENSG00000088812	-0.318825957055551	-0.31926972652143	4.35232499669913	0.680611798030116
ENSG00000088826	2.90006753625089	2.90960577465759	3.67797896459065	3.22295581475777e-13
ENSG00000088832	0.474438395448321	0.474469188335045	8.6827499349329	0.525458004761127
ENSG00000088833	0.633460419118985	0.633622762596167	7.0485383005771	0.365599280874124
ENSG00000088836	-2.00986386614605	-2.03129823765354	2.51389597355766	0.00701816763288028
ENSG00000088854	-0.78919395443014	-0.793123383477613	3.13113845329903	0.259347382668513
ENSG00000088876	-0.960390491367122	-0.965189902645746	3.03503036917143	0.152461965406579
ENSG00000088888	-1.33103783904563	-1.3316690779996	6.38068495699387	0.00160069863737286
ENSG00000088899	-0.445399285351297	-0.446845432030033	3.45788809580925	0.554657369722435
ENSG00000088930	0.295542633277307	0.295577730077669	8.16269655524172	0.703714037253732
ENSG00000088970	0.122984646349123	0.123666291699189	2.64541538709891	0.8794120522209
ENSG00000088986	0.408759524198794	0.408817863793224	7.57359003910657	0.596464272025864
ENSG00000089006	-0.146195629412305	-0.146232565928858	6.81948727695855	0.855704719481926
ENSG00000089009	0.269911361112197	0.269963002129051	7.2613859597683	0.729144768705176
ENSG00000089022	0.0952061300384759	0.0953655786592252	4.13052758711898	0.904837127151552
ENSG00000089041	1.70235443858087	1.70635185640506	4.38908313357227	0.000114217966957473
ENSG00000089048	0.46930541844568	0.469383205959012	7.63615536358368	0.531905315960158
ENSG00000089050	-0.238659056333087	-0.239730206295832	3.29358529158147	0.758603859467019
ENSG00000089053	-0.176586971526605	-0.17663482475954	6.54118102807095	0.823318998570548
ENSG00000089057	-0.653982598139097	-0.658141856065196	2.59559903747327	0.374865497110693
ENSG00000089060	0.219100505635906	0.219257489345822	5.58695174637525	0.780356207324443
ENSG00000089063	0.41321231269791	0.413536567192757	5.06892673399806	0.586802278493018
ENSG00000089091	-0.188223230097443	-0.19042401067066	2.23717615072169	0.808145110827876
ENSG00000089094	-0.85210008080816	-0.852965734010148	4.96470924612846	0.173328882590506
ENSG00000089123	-0.337840990876904	-0.340177685870083	2.17406461600633	0.665241302853015
ENSG00000089127	1.97179205573492	1.97212496752161	8.16149321211166	4.59003244197063e-07
ENSG00000089154	0.00538109286162555	0.0053824623420579	6.80642495358951	0.99441178301755
ENSG00000089157	-0.539995538132053	-0.540010118285118	10.155656583785	0.459784518823421
ENSG00000089159	-0.446382987794157	-0.448407575870044	2.91976526838581	0.554988326890859
ENSG00000089177	0.226855618782742	0.227614487448586	3.24295974600053	0.773724728344626
ENSG00000089195	-0.106591052916396	-0.106671914255952	5.70944576648923	0.893800115115642
ENSG00000089220	-0.525104827198095	-0.525126493485063	9.61942298831747	0.475444293293483
ENSG00000089234	0.122816173017247	0.122943950980377	5.10943172012064	0.877051562296401
ENSG00000089248	-0.0150065651771909	-0.0150079406371853	8.13524111109055	0.985575142635019
ENSG00000089280	0.19317198406215	0.193189970735481	8.60961738428013	0.805827538634088
ENSG00000089289	0.423443655193693	0.423679687032791	5.82056394228834	0.583814382505454
ENSG00000089327	0.699934689650949	0.700794663002213	4.57346938756817	0.30543031435191
ENSG00000089335	-0.0151189304700217	-0.0151892197159047	4.33865562007409	0.983833327057208
ENSG00000089351	-0.304847536552624	-0.305055660498351	5.92368974057834	0.695292662797647
ENSG00000089486	-0.766092000908493	-0.77225695516372	2.18187064417917	0.322773150545116
ENSG00000089597	-0.90081263186897	-0.900881249632396	8.48483951375906	0.1722515859089
ENSG00000089639	-1.52883216100705	-1.53606344457535	3.26348373899321	0.00795653146728577
ENSG00000089682	-0.304192945125412	-0.304527085583595	4.7932475334688	0.695438772254209
ENSG00000089685	-0.155251997397609	-0.155288005121908	6.70937247793847	0.846040560645548
ENSG00000089693	0.150670058926256	0.150717326912784	6.68780461772246	0.848641051088737
ENSG00000089737	0.339298935968174	0.339336880830622	8.21638709357282	0.660643157005661
ENSG00000089775	0.203057364911266	0.203801946498638	3.11801682304428	0.797813157778366
ENSG00000089818	0.426916137268532	0.427744890774666	4.02563699045132	0.581498630765731
ENSG00000089820	-1.23732939623751	-1.23835048193573	5.25230084429922	0.0558452646492112
ENSG00000089876	-0.16121910948117	-0.162200023148566	3.04513815679957	0.835543356925603
ENSG00000089902	-0.572511410607516	-0.573162087868962	5.0200481429541	0.427631476808997
ENSG00000089916	0.23035302532382	0.23050570946156	5.59965446791224	0.769063584689745
ENSG00000090006	-0.0541669319277972	-0.0543583199022695	3.22295610507458	0.943850048342459
ENSG00000090013	-0.294811252585357	-0.295038542436435	5.30524559283324	0.705092071586638
ENSG00000090020	0.592286828388456	0.593120889002464	4.80248137894274	0.408364316550507
ENSG00000090054	0.846555075344022	0.848067882698159	4.12705457873622	0.185114396152449
ENSG00000090060	0.0516272023928439	0.0516333043325407	7.98813426213621	0.949067513875073
ENSG00000090061	0.506815192239447	0.508077827959167	3.86565253333376	0.496694688885689
ENSG00000090238	-0.653497757715923	-0.654106082674784	5.15376643186829	0.354018607231728
ENSG00000090263	-0.0006259743487789	-0.000625082295733553	6.15479501259198	0.99966952752657
ENSG00000090266	0.103589982548379	0.103613106339394	6.88949293926886	0.897558706417111
ENSG00000090273	-0.0119680920172226	-0.0119709670941397	7.20776010686613	0.988470963982531
ENSG00000090316	-0.194983403512882	-0.195105389471737	5.62651345820813	0.804831324019208
ENSG00000090339	3.97604107055498	3.98466829297579	5.03196024799359	6.30299037086126e-19
ENSG00000090372	-0.057993326929248	-0.0581112831453189	4.09492352140707	0.941426071984614
ENSG00000090376	0.112812955158472	0.112900758357034	5.60871946019368	0.887548048154681
ENSG00000090432	-0.644920724735634	-0.645315703260239	5.73623769758867	0.356267353458683
ENSG00000090447	-2.01954691358961	-2.02978662113385	3.26556760050963	0.000493469448957728
ENSG00000090470	-0.332308353524459	-0.332505324349385	5.80674582413501	0.667893076761716
ENSG00000090487	0.534174751024298	0.534502055464211	5.58754648783199	0.465165776478345
ENSG00000090520	0.536535746850799	0.536640106677549	7.33789177548855	0.46237263377044
ENSG00000090530	1.03891304377589	1.03923257053193	6.1929128679455	0.0433677209677061
ENSG00000090565	-0.379948984562676	-0.380488329238304	4.20432521262188	0.619542314555964
ENSG00000090581	-0.0520651333313571	-0.0521120942283509	4.93697903530181	0.947864120718015
ENSG00000090612	-0.175392121203308	-0.175723944322656	4.11223737566769	0.823696035584456
ENSG00000090615	-0.346146329727139	-0.346264135431635	6.47367182099912	0.654757317918375
ENSG00000090621	0.14703819338448	0.147056140931518	7.95472346267248	0.852904178406435
ENSG00000090674	-0.900291513588251	-0.911257980514285	2.01050065056942	0.238202044693848
ENSG00000090686	-0.786293436696654	-0.786362079943031	8.56956689997439	0.222077210763154
ENSG00000090776	1.43024350465607	1.43392536820446	4.13768857300613	0.00261832598848521
ENSG00000090857	-1.29018771020207	-1.29060271305402	6.78271043292908	0.00440965045566634
ENSG00000090861	0.217238293924368	0.217292233160394	6.79471088087562	0.781765122728461
ENSG00000090863	0.49200884041643	0.492086387599772	7.29329803500484	0.509326637438823
ENSG00000090889	0.349812817234997	0.349868202443521	7.28147324746573	0.650893197649155
ENSG00000090905	-0.545010239019651	-0.545150154169393	6.88165027326986	0.45459727917289
ENSG00000090924	-0.915443903597941	-0.91882420326948	3.68168046540726	0.16251794381405
ENSG00000090971	-0.412055036914117	-0.412472296938135	4.65794260714291	0.589715518411696
ENSG00000090975	-1.30069726548593	-1.31068877231466	2.44568297310751	0.0802297398229663
ENSG00000090989	0.122587990990125	0.12263267700167	6.37550608384132	0.878052220711228
ENSG00000091009	0.177644258044969	0.177905941704394	4.36466485334922	0.822229707728843
ENSG00000091039	0.213625070003035	0.213677320238979	6.786100237785	0.785559816255731
ENSG00000091073	-0.155716412049818	-0.155877984236612	4.91795249844034	0.844011470280592
ENSG00000091127	0.0716112405887267	0.0717654817688969	4.0895570116366	0.92877239538011
ENSG00000091129	0.745731567994758	0.747379689716519	4.55013207456715	0.289978555656835
ENSG00000091136	1.02659691150155	1.02672067288877	7.92378121213943	0.0456172621080762
ENSG00000091137	1.49078504920625	1.53824146108213	2.41782177652391	0.10851021413839
ENSG00000091140	0.139922777152623	0.139991554506253	5.7558775544652	0.861052550215223
ENSG00000091157	-0.00380942888300936	-0.00382540488098989	3.74645869504973	0.995688000292754
ENSG00000091164	-0.0305042940495759	-0.0305356472004947	5.41319403652388	0.969557797835448
ENSG00000091317	0.617309747849174	0.617465101772064	6.60070630457903	0.3885767036956
ENSG00000091409	0.441014707540989	0.441241464419827	5.55211042380062	0.558994822279942
ENSG00000091428	0.239184869335157	0.239241814582572	6.7862650254958	0.759782257464126
ENSG00000091436	-0.57949900243271	-0.579574386946572	7.78498916523415	0.419820257916118
ENSG00000091483	0.0667771136992422	0.0668197342305581	5.46808274760588	0.932872552200876
ENSG00000091490	0.511673810770908	0.511841511588069	6.33838900631337	0.487776511446083
ENSG00000091527	-0.17950119706914	-0.179510445501563	9.56562376296032	0.820486760919019
ENSG00000091542	-0.653329005333395	-0.653715178799898	5.77954784670909	0.347595155841688
ENSG00000091592	-0.815572478372229	-0.816807919087634	4.49026058559218	0.208495464419314
ENSG00000091640	0.0577676707623003	0.0577795670947926	7.34831163817688	0.941445437948306
ENSG00000091651	0.0789978434959256	0.0790456806707909	5.57848364008714	0.921070053998648
ENSG00000091656	-0.122606053465524	-0.12362360584576	1.80888637418691	0.873824624029916
ENSG00000091732	-0.204411213889055	-0.204645016538171	4.64879038220595	0.795122709163848
ENSG00000091844	0.337039591824202	0.342134494124589	1.68183949764555	0.696843688405803
ENSG00000091879	3.08186737624429	3.09275117042666	3.9623405439902	2.43215754667501e-12
ENSG00000091947	0.347308196410732	0.347492758992425	5.54056454159002	0.653084206681557
ENSG00000091972	0.712325671370101	0.713778480773023	3.84551703091214	0.303621291703017
ENSG00000091986	-0.163634002792824	-0.16366338902755	7.2373101334649	0.837368566905153
ENSG00000092010	1.078689324013	1.0787916736841	8.34421091213945	0.0270404719000877
ENSG00000092020	0.374923477368073	0.375602738803144	4.35058280230632	0.625307987428429
ENSG00000092094	-0.765837238561425	-0.76876694618247	3.35296055511936	0.268995552312708
ENSG00000092108	-0.0383323847473553	-0.0383469814326983	6.43548284262915	0.962292108784158
ENSG00000092140	-0.404799597088079	-0.404976042364879	6.06262521682551	0.599935547519895
ENSG00000092148	0.20606089250629	0.206101161775063	7.16024549806717	0.792928590156164
ENSG00000092199	0.72646669621643	0.726517078352955	8.95589863095832	0.283835291486228
ENSG00000092200	-3.01628126820421	-144269481.963527	0.84862037738831	0.195868176210504
ENSG00000092201	0.126391528586463	0.126399531681857	8.71995330987021	0.876215094488415
ENSG00000092203	-0.121130317065809	-0.121168002641319	6.85978386539702	0.879192105519351
ENSG00000092208	0.620232585814305	0.621984076273915	3.20502123208944	0.396043834417212
ENSG00000092330	0.441486450203165	0.441832885902289	5.39671663952188	0.559243312962256
ENSG00000092439	0.312164590816612	0.31235379417958	5.72701944969003	0.687512739976695
ENSG00000092445	-0.864633253344979	-0.86629101630304	4.19739834986214	0.176512686414185
ENSG00000092470	-0.414300679814851	-0.414483825911556	6.00069707468155	0.588826235309556
ENSG00000092531	0.273867702787046	0.274000925753203	6.01078458219059	0.725557803029087
ENSG00000092758	-0.0307570938750327	-0.0311262043843907	1.63767201423151	0.960703187857445
ENSG00000092820	0.82269750708857	0.822755067293619	8.46645094244826	0.185430385618513
ENSG00000092841	0.220464988272661	0.220472838411772	9.30708925323769	0.778356536672348
ENSG00000092847	-1.30698860355237	-1.30855899746606	4.96831387070979	0.00784158694288532
ENSG00000092853	-0.181355102452831	-0.181370121390307	8.50384853581603	0.818639140289838
ENSG00000092931	0.111516292320686	0.111743951337089	4.0687460172657	0.888661536590987
ENSG00000092964	0.0424910322945162	0.0424946262356172	8.40730578854414	0.957204198109777
ENSG00000092969	1.34582987995666	1.34631047982711	6.43355486902369	0.00153810341376647
ENSG00000092978	-0.0712315206692775	-0.0713103481318961	4.94903951663374	0.928834081263389
ENSG00000093000	0.187137466113863	0.187202026514485	6.55972895826907	0.812525784378414
ENSG00000093009	0.206393183913508	0.206513169792132	5.43180235672362	0.792970725565499
ENSG00000093010	0.835090561956918	0.835332472154357	6.57940426753596	0.206356480493063
ENSG00000093144	0.123821875678498	0.123888545783121	6.13785989228558	0.877011635662388
ENSG00000093167	0.48040058288112	0.480572937972812	6.63983795678471	0.521639722525682
ENSG00000093183	-0.301977379274602	-0.302156992879012	5.71913246805697	0.698085594252757
ENSG00000094631	-0.980618037170409	-0.981158341716957	6.28049830065442	0.110781370863897
ENSG00000094804	0.129284801281802	0.129312826481853	7.02293176154516	0.872547394445981
ENSG00000094841	-0.829388544701277	-0.833597188752168	2.96474354760007	0.232870195257113
ENSG00000094880	0.0559403060558445	0.0560465967758793	4.1556234558721	0.944226735715155
ENSG00000094914	0.8610002242165	0.864056252824625	2.79544362414575	0.2022946251774
ENSG00000094916	-0.611983386488188	-0.612083311660222	7.68541243767055	0.387561176900094
ENSG00000094975	0.361881482721808	0.361992034285397	6.82012891423579	0.640118803230957
ENSG00000095002	-0.0910567931185543	-0.0911037174645415	5.9554213098213	0.909856901464287
ENSG00000095015	0.00803167553604145	0.00803016197402145	5.00703926366759	0.991869670611671
ENSG00000095066	-0.164301890367169	-0.164639585300928	4.08193298763279	0.834656503099993
ENSG00000095139	0.334877511577339	0.335008896668188	6.23717238697072	0.664965611715938
ENSG00000095209	0.214422551283905	0.214983185752965	3.65715624054707	0.786307560389849
ENSG00000095261	-0.30341742124237	-0.303740759632845	4.89779055523112	0.696234062777834
ENSG00000095303	-1.86034607564178	-1.90141610876097	1.91333634842729	0.0889682666540352
ENSG00000095319	0.694969033457646	0.696463261453892	3.41458309095325	0.3152787562811
ENSG00000095321	-0.56111218297392	-0.561866509167309	4.45821093727961	0.43935897235913
ENSG00000095370	0.908699117537613	0.909547594282061	5.32298665921996	0.125389833300667
ENSG00000095380	-0.207452441803695	-0.207498591894072	7.12848285444162	0.792289146340988
ENSG00000095383	0.102808290440462	0.102890726819834	5.2206995848297	0.896948523237538
ENSG00000095485	0.552378263084923	0.553083014996528	4.71151358785131	0.447572214518191
ENSG00000095564	0.294897042611462	0.295082251510985	5.61696925362534	0.704700177066692
ENSG00000095574	0.31978975109457	0.320368915664111	3.90156160042923	0.679937729372086
ENSG00000095637	-0.60857226387881	-0.609037147971677	5.27700674296784	0.391790330806336
ENSG00000095739	-0.319747236570957	-0.322288367689123	2.69093241336454	0.679351670586548
ENSG00000095752	1.68264965735723	1.69863807561103	2.33122669928462	0.0197967805919072
ENSG00000095787	-0.375493687804259	-0.375534085058252	8.62286782654652	0.63120854162716
ENSG00000095794	1.47187448240517	1.4732524789734	5.2852667909467	0.000194672217486848
ENSG00000095906	-0.545868151701977	-0.546872513303486	4.03973842553989	0.459017552641805
ENSG00000095951	0.655564657585728	0.655928876823382	5.81097686725975	0.344605101713966
ENSG00000096060	-0.730758184520013	-0.730865894831553	7.77561745146102	0.27476505852951
ENSG00000096063	0.409664553671224	0.409760313254288	6.77069109665117	0.596322503083504
ENSG00000096070	-0.641675601919546	-0.643383836044302	4.24555889299394	0.365126346394069
ENSG00000096092	0.179255832757773	0.179467726617571	4.30669291224419	0.82043267126761
ENSG00000096093	0.854269995622341	0.857267704596594	3.35407085263987	0.192936203764455
ENSG00000096384	0.467156752222239	0.467162310486292	11.2120943197544	0.533143903216007
ENSG00000096401	0.54985545865353	0.549963469287104	7.26408674906653	0.448877780172851
ENSG00000096433	0.132695186133105	0.132785191641212	5.45574366682738	0.866875882900158
ENSG00000096654	-0.439622698816043	-0.443040374454234	2.56738745863079	0.581508070995732
ENSG00000096696	3.72973773977355	3.73661032090028	5.77880269754224	1.19215405501665e-12
ENSG00000096717	0.351516879340071	0.351982084483489	4.54292787390279	0.648383811291927
ENSG00000096746	0.0513116177874867	0.0513184367224731	7.96127476533802	0.949322989784618
ENSG00000096872	0.233716218955684	0.234040004478316	4.66542509534928	0.766102059352052
ENSG00000096968	1.27830200490486	1.27953405996173	5.30835091418372	0.00439098084805467
ENSG00000097007	-0.147666058893617	-0.147767197119513	5.26868533491339	0.85229162160626
ENSG00000097021	0.0657131101057049	0.0657576626294704	5.28440988746577	0.934472212920811
ENSG00000097033	0.489555394186181	0.489647364689381	7.62733395537724	0.51152347316573
ENSG00000097046	0.209509999582265	0.209907078287689	4.23171596016526	0.790667739936328
ENSG00000097096	0.0055516063314644	0.00547784737684047	2.67300174724548	0.99695952108181
ENSG00000099194	1.03788346763089	1.03799131744387	8.51576899693541	0.0413096311364432
ENSG00000099204	-0.293893723607504	-0.293972391512508	6.89611554255506	0.70624045923947
ENSG00000099219	0.0895686437396637	0.0896188958362275	5.28132691959611	0.910453759443627
ENSG00000099246	0.0441352387506697	0.044150273202914	6.54658998037272	0.956470193531799
ENSG00000099250	1.56047393859465	1.56096333109446	6.79390676098678	3.06572203231483e-06
ENSG00000099251	0.100550683964656	0.102073585540907	1.93973254223512	0.921234255361954
ENSG00000099256	-0.430828841886224	-0.432912370095677	2.6587386281555	0.571412217700115
ENSG00000099260	-1.16466619617165	-1.16517736535871	6.37436315920892	0.0590375528163565
ENSG00000099282	-0.587651523655329	-0.589133409753473	3.54028266204451	0.422160582491927
ENSG00000099290	1.31280790565756	1.31357623945503	6.02371274377047	0.0048266499355148
ENSG00000099326	-0.960318366421004	-0.964029112007254	3.37324669414707	0.168946852699818
ENSG00000099330	-0.332332233034261	-0.333193025117064	3.56351150708277	0.666359132640704
ENSG00000099331	-0.214885889125729	-0.215047066773566	5.64688060776656	0.784860265818278
ENSG00000099337	-0.855576683208742	-0.856329583109137	5.43630239535713	0.167864500127434
ENSG00000099341	-0.612661678889356	-0.612729351270935	8.22743379092805	0.386920950111493
ENSG00000099364	-0.730777394913267	-0.738046975667237	1.99040005680597	0.355397253273596
ENSG00000099377	-0.653966770863331	-0.656851321239778	3.10944619004325	0.392421577312546
ENSG00000099381	-0.809749783397837	-0.811467174211599	4.09936122558692	0.219023531074677
ENSG00000099385	0.136708696131934	0.137129593574749	3.03484693028605	0.86412790068093
ENSG00000099622	-0.777708758379358	-0.778044969170295	6.24039581716066	0.231381668853395
ENSG00000099624	0.0389894333169448	0.0393382098243987	2.24112021289641	0.964120760892263
ENSG00000099783	0.204141000045644	0.204159618773605	8.36437895473915	0.794774375323096
ENSG00000099785	0.273016897865479	0.274043506921032	2.92033863879809	0.727613482230357
ENSG00000099795	0.258568302919254	0.258680533673646	5.58388253019054	0.742224385929675
ENSG00000099800	-1.15787639637085	-1.15798425139428	8.2832379887286	0.0559887578911119
ENSG00000099804	-0.413098878310906	-0.413418939950182	5.11590605890198	0.587083423618339
ENSG00000099810	-0.223203165529262	-0.223369569248783	5.36342407296956	0.776569353162497
ENSG00000099814	-0.856893384960294	-0.85929959498199	3.66487324803267	0.192961306623983
ENSG00000099817	-1.43053633453328	-1.4305951064277	9.84462585578869	0.00373580245603699
ENSG00000099821	-0.660489421108394	-0.664262405729287	2.48146445075639	0.371127392007544
ENSG00000099840	-2.48387339368178	-2.53034675001402	1.9487214734334	0.00663492299656765
ENSG00000099849	-0.481304194978519	-0.482047720400865	4.07180356947852	0.518440773203937
ENSG00000099860	-0.894554420534291	-0.8948446740403	7.03444689026518	0.129254911326423
ENSG00000099864	-1.11284959288075	-1.11325930544215	6.35922568164346	0.0452002871147458
ENSG00000099875	-1.22383489919757	-1.22420593190194	6.87445984452911	0.00569865866669422
ENSG00000099889	0.367222478581799	0.368120813773622	3.34398431357879	0.6328403748508
ENSG00000099899	-0.29691699466791	-0.297541105286811	3.64462970797243	0.701996265929847
ENSG00000099901	0.0468761288918221	0.0468875969595603	6.71749478392013	0.953798592504293
ENSG00000099904	-1.02990775944557	-1.03137467370499	4.57658984511429	0.0989920795622401
ENSG00000099910	-0.956796529779899	-0.958353938838007	4.2556263720247	0.12403220615149
ENSG00000099917	0.534874157418093	0.536243108594344	3.73498115471626	0.467760932722097
ENSG00000099937	2.51524963701188	2.69962248011231	0.767852984833237	0.0289212706681501
ENSG00000099940	-0.513835369616049	-0.514172669773859	5.69674992242136	0.485983016641891
ENSG00000099942	-0.135525386817398	-0.135665939211832	4.80722126225932	0.864215564885506
ENSG00000099949	-1.21545204806843	-1.21860098148704	3.97988261623311	0.0309303185265495
ENSG00000099954	-2.61323232555717	-144269481.490918	0.748980226002474	0.300244875702532
ENSG00000099956	-0.733372685511216	-0.734192186232679	4.89616238623702	0.27662826336764
ENSG00000099968	0.54132805917969	0.541589530555174	6.24910308267186	0.457825944615051
ENSG00000099991	-0.144196497593187	-0.144280385983778	5.42414924833177	0.855785663923329
ENSG00000099992	-0.718979490168187	-0.720750743425742	3.9867999095369	0.304591796632387
ENSG00000099995	0.204587990529217	0.204637923127231	6.83163070183424	0.794451482559927
ENSG00000099998	0.192569724938775	0.192827285793678	4.42387846266113	0.807257053019851
ENSG00000100003	-1.18399780278475	-1.1863730150138	3.99722884155557	0.0546375330290809
ENSG00000100014	-0.393765558428644	-0.394119786097525	5.07206898965224	0.606387878041712
ENSG00000100027	-1.99652786554581	-2.01301933439959	2.50369315098508	0.00219556899714369
ENSG00000100028	0.432247358140697	0.432361074982016	6.59138942150752	0.568940856168859
ENSG00000100029	-0.626110714892497	-0.626840038252374	4.92489751870457	0.38219605714617
ENSG00000100030	-0.152151720367538	-0.152197993003799	6.58160712497502	0.848053694848021
ENSG00000100034	-0.250988897833526	-0.251398401585544	4.09685685803827	0.748236129221566
ENSG00000100036	0.310874091885554	0.311250714149205	4.71588898072285	0.688843978774178
ENSG00000100056	-0.282363493095456	-0.283367837257224	3.12575123511944	0.715535046589245
ENSG00000100058	-1.37559208114039	-1.38021787661297	4.16994023360814	0.0127167008232425
ENSG00000100060	-0.925306606662456	-0.92566775764258	6.32801572206253	0.127522593663303
ENSG00000100065	-0.885547133061521	-0.886881425731349	4.33619936136266	0.156955658653887
ENSG00000100075	0.409897287875927	0.410189393261476	5.08818454033172	0.590575799805796
ENSG00000100083	-1.16059521269556	-1.16164834991979	5.32679121732255	0.0216311552537996
ENSG00000100084	-0.93877491717673	-0.946844564154241	2.75490560423573	0.198934804722362
ENSG00000100092	-0.74047244598079	-0.746635490593072	2.13538903872371	0.335964250278126
ENSG00000100097	0.469958350536927	0.4700018600297	8.15680406327473	0.530794781562016
ENSG00000100099	-0.529670115240857	-0.530237038805653	5.10699644278604	0.470031589951976
ENSG00000100100	-0.450366047933523	-0.451004685082385	4.92093888522855	0.549067570357072
ENSG00000100105	-1.23828694904544	-1.23984748408031	4.98366128701285	0.0133838988841541
ENSG00000100106	0.364013371337541	0.36411997850602	6.324758330921	0.635762475353559
ENSG00000100109	0.00070035219508833	0.000547577185730875	2.79539876228366	1.00407923457803
ENSG00000100116	-0.483614376960049	-0.485408523134592	2.74814667073842	0.518944682072964
ENSG00000100124	-0.89033140827407	-0.893265076777246	3.6827918353928	0.174689495180951
ENSG00000100138	-0.0134928115100246	-0.0134940863377018	8.26851449962651	0.987038990373494
ENSG00000100139	-0.458460698710884	-0.458847601737534	5.6214634949072	0.543529114556418
ENSG00000100150	-0.0708296241392338	-0.071367949486537	2.27769195755601	0.92556358245287
ENSG00000100154	0.484582374811267	0.48514562089557	4.70606782595864	0.515100689050665
ENSG00000100162	-0.0514425878535204	-0.0514741672972732	5.19467609566295	0.949003072946134
ENSG00000100196	-0.332436938677438	-0.333502179847435	3.13010570252602	0.665921100418391
ENSG00000100201	-0.0256890202038944	-0.0256907732680134	8.53823083703208	0.974990447285864
ENSG00000100207	-0.033040755754991	-0.0330522138854055	6.23643007585658	0.967563888760612
ENSG00000100209	0.844925864491109	0.8460910422575	5.16118199897506	0.177572972195814
ENSG00000100211	-0.89743963465635	-0.89820191976665	5.34618504018934	0.136762693115445
ENSG00000100216	0.10677429608839	0.106794524913552	7.09642440057427	0.893246974587778
ENSG00000100219	1.46083908644359	1.46125313209277	6.93792582278586	3.88350279055503e-05
ENSG00000100220	-0.47785657867033	-0.478026496622379	6.30678297586627	0.52262542833545
ENSG00000100221	-0.233046569893044	-0.233159292709684	6.18309829387815	0.766762792475031
ENSG00000100225	0.77387413931545	0.774040774787355	7.07411341241846	0.230583859429813
ENSG00000100226	0.34634201705446	0.346705917134965	5.15208405071171	0.653830203327766
ENSG00000100227	-1.97110382145283	-1.97236528289786	6.30300923273479	2.02017296785839e-07
ENSG00000100234	0.0915172191326559	0.0915368312331382	7.38178061973394	0.908297775577861
ENSG00000100239	-0.187300624587089	-0.18760589097977	4.45485889539132	0.811967836868545
ENSG00000100241	-0.419970123478321	-0.42016985479701	5.68665240489969	0.582611317923791
ENSG00000100242	1.22466602061057	1.23254785223048	2.30912277223287	0.0482425775369467
ENSG00000100243	0.715884596229799	0.715939344991888	8.54485558010875	0.291724429141341
ENSG00000100246	-0.555842000134637	-0.556893172456916	4.20418941256392	0.445050401331793
ENSG00000100258	-0.151398352523772	-0.151455766186143	5.96200406889167	0.849114900373626
ENSG00000100263	-0.682226106443023	-0.684630504987112	3.29385010458882	0.33873184432347
ENSG00000100266	0.0102465164444071	0.0102538476379393	5.2003693736835	0.989679120896255
ENSG00000100280	-0.188555423816469	-0.188599024923088	6.9098798617705	0.811272324752662
ENSG00000100281	-0.406219122902084	-0.406390930031209	6.33031299084635	0.600043547248903
ENSG00000100284	-0.0709530287350143	-0.071097951477197	4.04064883378898	0.9283756343092
ENSG00000100288	-0.659790620790931	-0.661670237831306	3.48989686034417	0.35512862435883
ENSG00000100292	-0.302844509921318	-0.302883428186539	8.23356396666881	0.698813418238455
ENSG00000100294	-0.437603595297389	-0.439575671487884	2.8213584713532	0.564543494512883
ENSG00000100296	-0.451554839150553	-0.451974398637789	5.24130246857746	0.548685662310577
ENSG00000100297	0.40683714734116	0.406928391177638	6.58900772752664	0.592815246561945
ENSG00000100299	0.156295070364972	0.156505084837919	4.33395496362726	0.843578639390441
ENSG00000100300	0.519945131717721	0.520031632495337	7.06925973881919	0.479224802846584
ENSG00000100304	-0.609175869386694	-0.609671573184069	5.0731270866634	0.394275439102168
ENSG00000100307	-2.39221607511314	-2.39787410336499	4.27234611570958	3.50605766131307e-06
ENSG00000100311	-0.59720677724941	-0.598796176334881	3.60835155769672	0.413496421737063
ENSG00000100316	0.134447128140173	0.134487570006605	6.73646336869244	0.866602440741802
ENSG00000100320	-0.237898564626039	-0.237955101787713	7.14318306059458	0.761831440188986
ENSG00000100324	-1.04964085478845	-1.05117008829075	4.69768989225451	0.0642370296255289
ENSG00000100325	0.155552129122468	0.15577089995156	4.52441160455057	0.844225242995295
ENSG00000100330	-0.399773617334516	-0.401648888761888	2.6983762317197	0.600691685275389
ENSG00000100335	-1.4004708526022	-1.40124135946064	6.34430426865234	0.000612794714582107
ENSG00000100336	0.25555078173526	0.312007241891011	0.357877861701472	0.88028643193213
ENSG00000100342	1.41869321573685	1.41895057647779	8.04371698192957	0.000371852836019511
ENSG00000100345	0.703440032818646	0.703459256566031	9.77888832223128	0.298115996282985
ENSG00000100347	-0.00249767092498883	-0.00250658003429397	4.99439090512257	0.997595489677507
ENSG00000100348	-0.0136996001272596	-0.013703822490363	6.36693124482282	0.986689449854061
ENSG00000100350	-0.622731626512343	-0.623225524676357	5.17951850608081	0.383758158720007
ENSG00000100351	-4.55518375022994	-4.80709987854871	1.61887601932239	0.00166562732601681
ENSG00000100353	0.0156545420517544	0.0156556311683735	8.79804959221616	0.98408656558299
ENSG00000100354	-0.516005463817527	-0.516129317911411	7.01111480574053	0.483955855966591
ENSG00000100359	-1.64276933256192	-1.64430717298372	5.44333901162254	0.00164719074242091
ENSG00000100360	-0.332196942144758	-0.332872309992807	3.93520249014115	0.666708162350357
ENSG00000100364	-0.434258467166963	-0.434464512165807	5.85384004520785	0.566554553557087
ENSG00000100365	3.45432858678442	144269482.455033	0.470758507093866	0.0287290793336853
ENSG00000100372	0.644431716854838	0.645179784785651	4.49859070294596	0.357342457640212
ENSG00000100376	-1.32789693319422	-1.33191791697596	4.01586662931016	0.0198285477596971
ENSG00000100379	-1.23792005854675	-1.24009649547197	4.44000747177434	0.0335770716833195
ENSG00000100380	-0.386594031877868	-0.386640932607141	8.15073592407253	0.619235175749762
ENSG00000100387	0.511660147811094	0.511778264174777	6.82799093066899	0.487688571420077
ENSG00000100393	0.620854113337111	0.62101150685792	6.89574812000715	0.377998419530425
ENSG00000100395	0.033470845858454	0.0335079658591122	4.65548804808512	0.966519266102906
ENSG00000100401	-0.427146472231302	-0.427237511669445	7.10102233285983	0.573739984843732
ENSG00000100403	-0.0737129138724166	-0.0737384200001467	6.78097992301022	0.926688670603296
ENSG00000100410	-0.691521244386479	-0.69207332649311	5.57275190252695	0.311276393774765
ENSG00000100412	-0.0261920045186235	-0.0264388463007566	2.52154120297167	0.970879994454055
ENSG00000100413	-0.420626708984583	-0.422705734011267	2.74825378158526	0.581288267756846
ENSG00000100416	0.0909765389422192	0.0910952246954428	4.11760092476429	0.909041126495045
ENSG00000100417	-1.2323498172509	-1.23361198201036	5.11321207830307	0.0119731008094855
ENSG00000100418	0.319606576530629	0.319954217709658	4.91399590995305	0.680125042190958
ENSG00000100422	-0.837382350604064	-0.839311423147708	3.51806373144308	0.205487291488338
ENSG00000100425	-0.335151692636863	-0.33572175836944	4.33489070281013	0.66400505627898
ENSG00000100426	-0.311432039559102	-0.311813949166061	4.63526875599268	0.6881160802959
ENSG00000100429	-3.3480052065641	-3.38008895736051	3.03727669001625	3.44479433577137e-06
ENSG00000100439	0.500422746902131	0.501712940490455	3.83820294394796	0.500637355051942
ENSG00000100441	-0.348657231638009	-0.349428486991001	4.25130501019061	0.650254193375098
ENSG00000100442	-0.222928024028989	-0.223031550232548	6.24928174362136	0.776864938394506
ENSG00000100461	0.487262342472693	0.487503951849308	6.05002376729293	0.512607986536037
ENSG00000100478	-0.263494992814586	-0.264665012802798	3.13648685810645	0.733845108723199
ENSG00000100479	-0.220585320299397	-0.221061675926468	3.88150592393015	0.778317802713095
ENSG00000100483	0.304204127373197	0.305081524447604	3.37826056830106	0.696146422317549
ENSG00000100485	0.27757152587181	0.277729983985601	5.54625587335567	0.721924876326621
ENSG00000100503	-0.0704497686341607	-0.0704705570454562	6.8639154622453	0.930497315739369
ENSG00000100504	-0.599966462229935	-0.600214956830857	6.22862479886579	0.400004997460621
ENSG00000100519	-0.00783625979911961	-0.00784438380305205	5.58426259636563	0.992347627863742
ENSG00000100522	-0.472353946727082	-0.472823532212611	5.13989780007439	0.527688899345439
ENSG00000100523	-0.206730354137533	-0.207142752808535	3.79851092149567	0.792300276535
ENSG00000100526	-0.402554806210842	-0.402787929761689	5.85564374703162	0.5988056260227
ENSG00000100528	0.278467657040497	0.278561336001745	6.33426320388243	0.720826300296937
ENSG00000100532	0.374414053781563	0.375428267926041	3.6188800680609	0.626200183404104
ENSG00000100554	0.370879836593985	0.370996094881771	6.51832774244697	0.630457706569175
ENSG00000100558	0.945249182804592	0.946785261235182	4.40374780220654	0.112778159139056
ENSG00000100567	0.8923718332435	0.892643691588218	6.82628948672951	0.137554314775083
ENSG00000100568	-0.475455783885434	-0.476246011921026	4.16669335125901	0.524052815972275
ENSG00000100575	-0.0109063764590952	-0.0109164281748921	4.34336842623982	0.988843151198283
ENSG00000100577	-0.883846709780744	-0.884524853520677	5.43131066238468	0.188022561219698
ENSG00000100578	-0.302251943790268	-0.302563648700048	4.87057349198204	0.697488175202288
ENSG00000100580	-0.312365748064569	-0.312534247593301	5.68912352932311	0.687822024640205
ENSG00000100591	0.659518190261463	0.659576038912469	8.1665686534508	0.340513401061665
ENSG00000100592	0.327452512063469	0.327504547747374	7.43710290566103	0.672306500527507
ENSG00000100596	-0.315125876076769	-0.315191657211	7.28635965797079	0.685400202551415
ENSG00000100600	1.93566708353759	1.93701481778804	5.9716239386056	2.8373966785391e-06
ENSG00000100601	0.788745396298767	0.795023027593651	2.09362606939887	0.292863867065397
ENSG00000100603	0.328949589952803	0.329011613688362	7.41023974379747	0.670837488139924
ENSG00000100605	-0.702884485184935	-0.703275258027034	5.6750572505944	0.299811619633717
ENSG00000100612	0.493687365471118	0.493957707185429	5.82351961603065	0.508016945973718
ENSG00000100614	0.234680656216449	0.234800943354346	5.87974127229312	0.764625290811923
ENSG00000100625	0.282347640013811	0.282866349357252	4.28444561257385	0.717459884689554
ENSG00000100629	-0.579588096603621	-0.580221102356579	5.05051740169963	0.42060983314153
ENSG00000100632	-1.0389522063254	-1.03900969908865	9.60683658222898	0.0462387047466427
ENSG00000100644	1.2483961356777	1.24862715841672	7.66529157907233	0.0031158083529433
ENSG00000100647	0.160892343198789	0.160977432830273	6.63638918343829	0.838550246609847
ENSG00000100650	-0.633836895390425	-0.633897933491181	8.55329827618888	0.366051247379165
ENSG00000100664	-0.223630448176497	-0.223746002416369	6.35049491453441	0.776142350101865
ENSG00000100697	0.532279589244785	0.532501346743717	6.18026124532024	0.466896159545596
ENSG00000100711	-0.647736232148502	-0.64812663028403	5.56423751183587	0.354045305299445
ENSG00000100714	0.370139128176964	0.370307158587382	5.85167082432675	0.632023245535389
ENSG00000100722	0.276631185250203	0.276855683448256	5.08997466567844	0.72296665981102
ENSG00000100731	0.418990424825547	0.419270762510619	5.45842659673756	0.583721659495218
ENSG00000100744	-0.491703060152603	-0.492858988124363	4.15882137316397	0.507869158691855
ENSG00000100749	0.0305486300248311	0.0305624097612735	6.12530318515944	0.969764065801513
ENSG00000100764	-1.01075460434917	-1.0109074559448	8.14270589524812	0.0723833837654881
ENSG00000100767	-0.707499986058639	-0.708722570282718	4.10119684531136	0.307413713203654
ENSG00000100784	0.768803245862127	0.769558554463489	4.86011373743562	0.240049882874362
ENSG00000100796	-0.269729008303318	-0.269832317930394	6.74572859117645	0.730187650686153
ENSG00000100802	-0.321227232687694	-0.324257630803363	2.0043315790992	0.680897276293462
ENSG00000100804	0.0997437362857683	0.099764704485727	7.03122112972171	0.901671286772656
ENSG00000100811	-0.156591482104461	-0.156628401170148	7.05377302956177	0.846015160271672
ENSG00000100813	-0.286679117841622	-0.286729852190715	7.62397303468849	0.713384196899541
ENSG00000100814	0.0268663016282567	0.0268725101690642	4.35806181048311	0.973812382664269
ENSG00000100815	0.0926713724634023	0.0926902742905806	7.36331107979227	0.907588810680419
ENSG00000100823	-0.175560750759542	-0.17563461116215	6.49376704914978	0.824525946154171
ENSG00000100836	-0.923005505539317	-0.923723512945979	5.4818782306701	0.140339694804
ENSG00000100852	0.183684582607013	0.18377144997284	6.1043155549839	0.815648150202542
ENSG00000100865	-0.0266180993643443	-0.0267175211579744	3.72268116946793	0.972680907338619
ENSG00000100867	-1.37829928479392	-1.38531529419673	2.45491675168667	0.0363012768857181
ENSG00000100883	0.711813747576469	0.712009040515522	6.90852626984467	0.289884812005707
ENSG00000100888	0.282238164388114	0.282282482115557	7.66442892876334	0.716893095612282
ENSG00000100889	0.577877860448492	0.57949902576468	3.40999498683669	0.426127680450704
ENSG00000100890	-0.877701659274626	-0.883926617569528	2.88901863072864	0.216066444780157
ENSG00000100897	-0.418017919298067	-0.418244689581674	5.83628251204227	0.582774757307279
ENSG00000100902	0.693591262026195	0.6963723483418	3.35948941369816	0.337443621954235
ENSG00000100906	2.2008769339789	2.20098249830014	10.0480840904447	9.25932586315485e-14
ENSG00000100908	0.0323226917101956	0.0324191136186288	3.13804237040903	0.968903381964867
ENSG00000100911	0.79792289364434	0.798157551117539	7.05788331168166	0.208648538718048
ENSG00000100916	-0.453895044084736	-0.455243454739116	3.73331698940077	0.545724779229262
ENSG00000100918	0.388318820226918	0.391623017449476	1.95682593797237	0.623276707102474
ENSG00000100926	-0.244083899610365	-0.244407246083016	4.81794575092658	0.755301210339608
ENSG00000100934	-0.28240522255806	-0.282595849620461	5.55544817666497	0.7175198290224
ENSG00000100938	-0.336211208303752	-0.336504074697485	5.23314624879407	0.663872507977453
ENSG00000100941	-0.337957042979004	-0.33799092115279	8.48608986607707	0.66292350078392
ENSG00000100949	0.300723756064008	0.302014151191195	3.00144921393192	0.700370778693622
ENSG00000100968	-0.683334374882175	-0.718166039411118	1.18570017768931	0.515899722790051
ENSG00000100983	-1.15990418254915	-1.16048009548101	6.30824976023817	0.039056650450919
ENSG00000100991	0.253785089773745	0.254199390118338	3.94690369321363	0.746040158221151
ENSG00000100994	-0.955140176752747	-0.95558336778459	6.0359465309573	0.0976883430403521
ENSG00000100997	0.20288205312548	0.203050217272998	5.08810447541074	0.796619253428778
ENSG00000101000	0.349665488460483	0.350047214240768	4.9737309842825	0.65188437692185
ENSG00000101003	0.197659637695154	0.197772384758499	5.57039868081681	0.801709963917168
ENSG00000101017	1.84803911793053	1.85551412930076	3.64537358326796	6.10208199147503e-05
ENSG00000101019	0.117749055815776	0.117912497737038	4.47183837694688	0.882218104296613
ENSG00000101040	0.1714763440682	0.171532221727798	6.84282639755019	0.828552392124857
ENSG00000101052	-0.288575502269333	-0.289293823830848	3.72468821534446	0.709973173586745
ENSG00000101057	-0.856915620606846	-0.857021080144145	7.48831845316228	0.192984671754129
ENSG00000101079	-1.69563616509511	-1.69674479958068	5.66266390283931	3.39800340343068e-05
ENSG00000101104	-1.15704563053132	-1.16182892718783	3.42831435766651	0.0929264864460885
ENSG00000101109	-0.209132814962224	-0.209171145712835	7.27447874856304	0.790591351835824
ENSG00000101126	-0.0209164374021536	-0.020933051630885	5.950519150988	0.979366373864291
ENSG00000101132	-0.198181194786209	-0.198287297061171	5.97021328028512	0.801632107279163
ENSG00000101138	-0.472949704175369	-0.47397320464464	3.90755279502122	0.526578894948108
ENSG00000101146	-0.374733492742626	-0.374900036240737	6.39766678977275	0.626080338478592
ENSG00000101150	-0.308820231597399	-0.308875336775515	7.48968555104511	0.691676713103639
ENSG00000101152	-1.46509256969243	-1.46562636463551	6.75286407983765	0.00171419206494838
ENSG00000101158	0.327355454241665	0.327548117753811	5.64110129377642	0.672400072507415
ENSG00000101160	-0.619427398674187	-0.619608559462741	6.62102525396919	0.395681452960505
ENSG00000101161	-0.37863243311579	-0.378676636297874	7.86422827892206	0.622399507996038
ENSG00000101166	-0.0816489853286607	-0.0817338532112973	4.92143187736208	0.918318027685133
ENSG00000101181	-0.431805827283091	-0.43238269284809	4.8659316672993	0.568005344669254
ENSG00000101182	-0.0422564525343087	-0.0422582013571244	9.51560799326285	0.958573253641058
ENSG00000101187	0.120019723150283	0.120090295200316	5.89165050283118	0.879728726595722
ENSG00000101189	-0.145700990536838	-0.145808845055183	5.57264446259179	0.855569777411496
ENSG00000101190	-1.17658347067677	-1.17998479788947	3.67361688239824	0.0437020739075748
ENSG00000101191	-0.177205314048001	-0.177339228713008	5.41498414007397	0.8225832481276
ENSG00000101193	-0.3818817429704	-0.382064160401163	6.03449763804225	0.618666903530924
ENSG00000101194	-0.738277338798292	-0.740756307489656	3.42480444636741	0.294420238929706
ENSG00000101199	-1.00277030663985	-1.0035091928384	5.32555394780671	0.10736448178087
ENSG00000101210	0.063433782273309	0.0639712914786189	1.80998502352577	0.942833606847987
ENSG00000101216	-0.792022598515716	-0.792978532219116	4.78158462243434	0.225632229910771
ENSG00000101220	-0.352415018138082	-0.353331408756705	3.3539552641798	0.646324768761006
ENSG00000101224	-0.366395242465084	-0.36642036982347	9.0905321782385	0.634760052194237
ENSG00000101236	1.58337758887515	1.58508046571295	5.07317446657584	2.91706834355898e-05
ENSG00000101246	-0.622432482882977	-0.623079626005951	4.91999262958002	0.380022336333026
ENSG00000101247	-0.677594106259979	-0.680937429979888	2.94012098695952	0.347531837254569
ENSG00000101255	-0.378150776586641	-0.379045196344452	4.52540413929264	0.620300526900746
ENSG00000101266	-0.122521239173834	-0.122557525031387	6.56359368796433	0.878052228419874
ENSG00000101290	0.35595450538079	0.35625666610776	4.9725658681857	0.645024147882635
ENSG00000101294	-0.732126318399463	-0.732281103923689	7.12675635238548	0.275258762274361
ENSG00000101298	-1.97355092008816	-1.98372623992938	3.27865767241988	0.000735275705240652
ENSG00000101307	2.49407702197595	2.52232454166416	2.70702565091723	4.92547826726006e-05
ENSG00000101310	0.325544391903451	0.325758009941461	5.74566836910999	0.67421571809374
ENSG00000101311	0.317263088195178	0.320837856090867	1.78748200052061	0.694637414397541
ENSG00000101335	-1.50874662265514	-1.50950381518638	5.74127394215574	0.0123802913811426
ENSG00000101337	0.473166042964981	0.473605634021252	4.9427142361201	0.526866276141925
ENSG00000101342	0.405177283877751	0.406145079646848	4.13221962512228	0.59621907365414
ENSG00000101343	0.47901302698694	0.479299703591831	5.55139691154979	0.521090071560812
ENSG00000101346	-0.351417806676535	-0.351811157131371	4.73614286343031	0.648799568710075
ENSG00000101347	1.1984243341139	1.19849904338924	9.1108340634497	0.00621716479426679
ENSG00000101350	-0.6614340270899	-0.661767690350573	6.19165710053038	0.339456422405264
ENSG00000101353	-0.202157325445306	-0.213640694451796	0.9109847933902	0.844950422761622
ENSG00000101361	0.0017197140954306	0.00171991142362271	8.27091151457707	0.998070720061956
ENSG00000101363	0.0063920329209554	0.00640023552296886	4.38039384824276	0.993657718437371
ENSG00000101365	0.109896642875018	0.109965394653269	5.50340090749177	0.889749526051936
ENSG00000101367	-0.0571165561243788	-0.0571556100994133	5.55081261651597	0.943904220489757
ENSG00000101384	1.2678556165633	1.268574380245	6.08251290856824	0.00323142631520989
ENSG00000101391	-0.628106887165728	-0.628859223203126	4.75204187886251	0.37363882789914
ENSG00000101400	-1.18222500554004	-1.18368950591696	4.32092897836771	0.0368586160150109
ENSG00000101407	0.130360474567508	0.130613879898723	3.97300186620397	0.869861258519639
ENSG00000101412	-1.33630686453195	-1.33665464251514	7.08372847342594	0.0116542819536596
ENSG00000101413	0.16437123510196	0.164503062952205	5.27849782903954	0.835190263163408
ENSG00000101417	-0.80109952203163	-0.802354244886397	4.12850674670632	0.221589803371303
ENSG00000101421	0.326020773398093	0.32605227481345	8.72292383358574	0.673691996192614
ENSG00000101439	1.50818458626919	1.50830660608879	8.38190586463189	1.25991419874373e-05
ENSG00000101442	-0.239577328822115	-0.240502322890488	2.87315889830162	0.758326704705417
ENSG00000101444	-0.402562747844962	-0.403008896143649	4.69782227240909	0.597545174704565
ENSG00000101447	-0.260713557608549	-0.26098464747668	4.48133860649267	0.739090231017435
ENSG00000101452	0.258342925632198	0.259568934729458	2.48393551947671	0.743597426367962
ENSG00000101457	-0.0800035954597436	-0.0800615041409082	5.58967552632209	0.92104968446283
ENSG00000101460	-0.683351950453726	-0.684864040465007	3.83091040862206	0.34109005392267
ENSG00000101464	-0.218487584178167	-0.218875975266193	3.62445957435926	0.780728740795718
ENSG00000101474	0.728504281819471	0.728709300512148	6.58672562695902	0.273863122046006
ENSG00000101544	0.207202308649169	0.207367922190282	5.09968138946007	0.792258189295098
ENSG00000101546	-0.0772255196604417	-0.0774009759749549	3.26485394209802	0.921850768036675
ENSG00000101557	-0.262177596052209	-0.262228325313576	7.27720610910698	0.737643026912545
ENSG00000101558	0.330785051312863	0.330841488582217	7.44024358751868	0.669027935882651
ENSG00000101574	0.337713669802123	0.33821113044553	4.26041103523172	0.662120983711414
ENSG00000101577	-0.179756250819155	-0.179855913993311	5.90127587763311	0.820088521150558
ENSG00000101596	1.04326552246334	1.04339731043633	8.01693721611879	0.039063588862046
ENSG00000101605	-0.965960499220641	-0.983250085368887	1.71847413936342	0.328275354908045
ENSG00000101608	0.0574550433571469	0.0574599963820864	8.65155846939083	0.943202398827328
ENSG00000101624	0.178066271194055	0.17851181820142	3.68164577170324	0.822188012642397
ENSG00000101639	0.0429983896778792	0.043023837078429	5.39780229574676	0.957183561005215
ENSG00000101654	-0.112074343579949	-0.112116973817701	6.7187862804628	0.890121159002397
ENSG00000101665	-0.154417430750859	-0.155654806058779	2.48759804447895	0.844187067436493
ENSG00000101670	3.48075105854694	3.50604011748311	3.90993967290452	9.30838943687481e-11
ENSG00000101745	0.614394996110864	0.614462291347221	8.26932197310218	0.386064259717442
ENSG00000101751	0.0881851593003945	0.088670041584601	2.94159788356199	0.914703049750011
ENSG00000101752	0.099575588481701	0.099619713193377	5.89026364078764	0.900680593514436
ENSG00000101773	0.0175218811443989	0.0175266440406027	7.07023160182529	0.982562864497601
ENSG00000101782	0.14587266080824	0.145918392062526	6.69793011092262	0.855108260456393
ENSG00000101811	0.466478171781271	0.467189269804101	4.27123724175669	0.533343431645972
ENSG00000101843	-0.0391024673666388	-0.0391846881514836	4.69398620430762	0.960477024377766
ENSG00000101844	-0.123598465838868	-0.123748904132214	4.91521581151268	0.876218123985402
ENSG00000101846	-0.290885591727576	-0.291450055973192	4.25590923618675	0.70799306047771
ENSG00000101849	-0.415544568569008	-0.415863758111415	5.3664214839722	0.584869134886411
ENSG00000101850	-0.592363968908332	-0.59852992928445	2.35320999777664	0.492151669939632
ENSG00000101856	0.516708890796423	0.517200668710159	4.7833937909077	0.483799270944022
ENSG00000101868	-0.0802433493313504	-0.0802677363983348	6.63739135944024	0.920195102480802
ENSG00000101871	0.256983256021701	0.257125252019456	5.6902582703615	0.74241418912005
ENSG00000101882	-0.191350806249967	-0.191485259815698	5.6497117198898	0.808416833803812
ENSG00000101888	0.286842647120186	0.287438846670756	4.63050368485397	0.713120116295428
ENSG00000101901	0.503173258486516	0.504553411359566	3.4151149880762	0.498569165613818
ENSG00000101911	-0.524498971532105	-0.524944657741073	5.09485486807263	0.475424869517409
ENSG00000101928	-0.359203560869755	-0.359476408765991	5.39167859261705	0.641186033436558
ENSG00000101935	0.171836659184487	0.172086050030583	4.28253137153985	0.827981642533446
ENSG00000101940	-0.25278820620924	-0.252968134341689	5.13461698116015	0.74721054313619
ENSG00000101945	-0.696538813185075	-0.70072327450338	2.45680688198284	0.34032280678852
ENSG00000101955	0.427068589526534	0.428928568988918	2.87729894507522	0.580190172736851
ENSG00000101966	0.404325494681904	0.40446276217257	6.44192451219387	0.606052819108967
ENSG00000101972	0.600493223089702	0.600584128267501	7.63076145900652	0.398005580238425
ENSG00000101974	0.497086829031648	0.497274171014651	6.23518174915184	0.502670344645028
ENSG00000102007	0.0579999051165637	0.0580059131641809	8.12253237779404	0.941309025626655
ENSG00000102010	-0.0552613624321147	-0.0554513353899748	1.7097773974179	0.944725903837515
ENSG00000102024	0.137425794139435	0.137450800776785	7.5387353939916	0.862638980627667
ENSG00000102030	-0.50817277160027	-0.509541598040803	3.51548892764614	0.492823847131059
ENSG00000102032	-1.98826647889208	-2.00261321761554	3.00710161455666	0.00680909963261558
ENSG00000102034	-0.171466516718276	-0.171562934370904	5.79851942829561	0.828396484668208
ENSG00000102038	0.820897785912416	0.821293591246725	5.78683199833805	0.189977489976935
ENSG00000102054	0.504679985407485	0.504726407854262	8.2272087152038	0.494798825012291
ENSG00000102078	-1.2638220754964	-1.26635761527464	4.41437995707806	0.0171003850577864
ENSG00000102081	0.230695796146756	0.230741632420067	7.56669062076748	0.768235340718025
ENSG00000102096	-0.875645644179886	-0.876921344829927	4.34084563959035	0.207963621869772
ENSG00000102100	0.204350934210812	0.204578623457736	4.85961914073903	0.795412702327161
ENSG00000102103	1.17139258256646	1.17293178056139	4.27166970815339	0.0216127917534821
ENSG00000102119	-0.557440426098699	-0.557662113590589	6.14499921346711	0.443345188068284
ENSG00000102125	-0.449875899452206	-0.450292701128644	5.02452927344516	0.550443298552733
ENSG00000102144	-0.439283079702971	-0.43937279521396	7.3161230835857	0.563397779390079
ENSG00000102158	0.593367451377406	0.593579708767784	6.31712414049153	0.40550377099865
ENSG00000102172	0.220075966086327	0.220106074560378	7.65174359641666	0.778789289633524
ENSG00000102178	-1.02485714495489	-1.02677800121085	4.02234641799267	0.0836506940863811
ENSG00000102181	-1.27270682107334	-1.27382837295015	5.02141781449737	0.0181772738532392
ENSG00000102189	0.865262025237293	0.865412150766598	7.36262732091004	0.149028301064802
ENSG00000102218	1.28840351058443	1.29135779571409	3.73070643087073	0.0254936444084126
ENSG00000102221	0.314238634817086	0.315430668809704	2.99228082865667	0.6876210745869
ENSG00000102225	-1.32929898705899	-1.32978245304756	6.8487290659245	0.0217200823574076
ENSG00000102226	0.401411336909361	0.401807453735568	4.9524738690109	0.598420646684594
ENSG00000102241	0.119187859567008	0.119233190472151	6.35994392143718	0.880910659695926
ENSG00000102265	1.47408182190992	1.4742690525964	7.57342008704946	1.8456080442586e-05
ENSG00000102287	-1.27420703977249	-1.2768663864776	4.92721304332056	0.0597213682681756
ENSG00000102302	-0.411133453653406	-0.414908890939201	1.87489793525225	0.597379340417614
ENSG00000102309	-0.624628288675048	-0.62519854835895	5.20425901594739	0.376254151552294
ENSG00000102312	-2.07688041360597	-2.10392344115469	2.21684756314308	0.00834970444301402
ENSG00000102316	-0.0200508415345783	-0.0200590250083503	5.94878374912556	0.980350261491964
ENSG00000102317	-0.00787666855786784	-0.00787813791000346	7.4828317086523	0.99258123982773
ENSG00000102359	-0.384466937288673	-0.38550230576166	3.50449974285621	0.61760745903922
ENSG00000102362	-0.0414225296107868	-0.0414345445465216	6.68607094733547	0.959117883584196
ENSG00000102384	-5.2682175238884e-05	-5.05392310214597e-05	5.83316375780604	1.00046838398683
ENSG00000102390	0.10227831311938	0.102303033128919	7.01763956259401	0.899377340360349
ENSG00000102393	0.584825998741794	0.585747191530865	4.34040950211218	0.417108979478051
ENSG00000102401	-0.311972978235456	-0.312134148104946	5.66833075506722	0.688212083466405
ENSG00000102466	-0.445316025217949	-0.448790086336606	1.96485660854115	0.563568706556834
ENSG00000102471	-0.112255100120899	-0.112422495845391	4.19987225296986	0.887198495233546
ENSG00000102524	3.75457520210554	3.75866283255763	7.59529502456006	1.0081782443181e-12
ENSG00000102531	1.30266490025125	1.30341927446838	6.14686183510178	0.0101985578456734
ENSG00000102543	0.255131917050062	0.255563361013899	4.24270419230506	0.74464754080705
ENSG00000102547	0.381104096941709	0.382538650694165	3.27830207783825	0.625530606134039
ENSG00000102554	-0.000169516519026799	-0.000269761992453716	2.14091916115931	0.99481119152664
ENSG00000102572	0.549120190566761	0.550462789642106	3.77610069076908	0.454722977259795
ENSG00000102580	0.808170702246259	0.808533783056453	6.07426502009489	0.200652404802534
ENSG00000102595	0.342096975541289	0.342347573954782	5.34726322776634	0.658101115669091
ENSG00000102606	-0.341465916292769	-0.341876680098238	4.88090972333307	0.658194119722298
ENSG00000102699	0.827271888526317	0.827650002420441	6.09112123121574	0.193080032346112
ENSG00000102710	0.309627088385718	0.309968610928138	4.74079460596881	0.690075283557849
ENSG00000102738	0.450741067642026	0.450997764065488	5.69599899683655	0.55109854152257
ENSG00000102753	-0.239675972734007	-0.239742435270474	6.95627960786737	0.76002234713464
ENSG00000102755	1.48182109851379	1.48364041519501	5.08134446171134	0.00266898252307335
ENSG00000102760	-0.437268127060903	-0.443033783271917	1.72667804628264	0.610651258345017
ENSG00000102763	0.465347322367456	0.467131611581582	2.76508374666112	0.542891693968741
ENSG00000102780	0.335058045925458	0.335204668657318	5.85974726873618	0.664754788456233
ENSG00000102781	0.306323780132622	0.306519318517272	5.12621722061353	0.693292983885216
ENSG00000102786	1.40156979967366	1.40230874850012	5.82554709664153	0.000322281635754386
ENSG00000102796	0.0586895298611706	0.0592321711955071	2.46132383600398	0.94582587276595
ENSG00000102802	1.17287314537534	1.17481243269975	4.59064169597913	0.0502662540894806
ENSG00000102804	1.04146881550058	1.04190096089251	6.59569296116369	0.0432514506928428
ENSG00000102805	0.476731797050507	0.479060344096732	2.9126434129401	0.531458996132773
ENSG00000102858	0.120655203761283	0.120848200431692	4.40821588021889	0.879318473839176
ENSG00000102870	-1.11915543513914	-1.12087577576008	4.64152038737443	0.0415233614463333
ENSG00000102871	0.859268350435071	0.860259691369585	5.11285878548905	0.164584468185631
ENSG00000102882	0.170699077846334	0.170748694642972	6.20762454991784	0.828476106868415
ENSG00000102890	-1.81937321599505	-1.84206412030386	2.05077791719113	0.0189711881823137
ENSG00000102893	-0.418972128062582	-0.419467171072495	4.48287086061436	0.580800444513132
ENSG00000102897	0.613239743055377	0.61420858938556	5.00743411214227	0.388008763734564
ENSG00000102898	-0.0774739773630976	-0.0774864756268286	7.54481451871478	0.923786313425329
ENSG00000102900	0.104843680704951	0.1048539375994	8.20966581676772	0.894518736086445
ENSG00000102901	-0.858713370406041	-0.859684695104337	4.73025047363042	0.175587033020936
ENSG00000102908	1.33928017971804	1.34017972901977	5.51399200563425	0.0031683925468674
ENSG00000102910	-0.775695291684257	-0.776028143510844	6.07396630625445	0.232857850373281
ENSG00000102921	0.6058835668272	0.606098038710634	6.54152723634196	0.393019175852086
ENSG00000102934	-0.698537480500387	-0.698941772141427	5.72544692798961	0.303987655037596
ENSG00000102967	-0.204638590269831	-0.20538177636321	3.05799450105009	0.793382266309509
ENSG00000102974	-0.582290297829079	-0.582414820562721	7.34548041395144	0.417124189450956
ENSG00000102977	0.352971574490523	0.355728609893429	2.03024194426117	0.654359486639289
ENSG00000102978	-0.0877635535269414	-0.0879526213556382	3.70657762338527	0.911295666133855
ENSG00000102981	-2.16374232584017	-2.17029998496091	3.9388351911033	2.94192999913641e-05
ENSG00000102996	-0.557726048492727	-0.560020566220466	3.183898952775	0.448689789060891
ENSG00000103005	-0.0449421548479826	-0.0449759750582934	5.5513070997827	0.955361452070868
ENSG00000103018	0.636304455332893	0.636736657277026	5.37689219996174	0.363725067115828
ENSG00000103024	0.0776214406944943	0.0778114242268576	3.0874833961692	0.92365593840267
ENSG00000103034	-0.619272554109552	-0.619395087811388	7.9104002336017	0.386047951614232
ENSG00000103035	0.154500276937767	0.154536652639074	7.1311092050889	0.844881041368981
ENSG00000103037	-0.399060391971538	-0.40072307436958	3.16733001495334	0.599857134744495
ENSG00000103042	-0.401539112747331	-0.402093383394721	4.80961454484083	0.597910817278426
ENSG00000103043	-0.0943455251075611	-0.0954679646291519	1.92708374039475	0.900580984198057
ENSG00000103047	-1.3657978324215	-1.36987264188127	4.01078387105816	0.0182315574165858
ENSG00000103051	-0.299576503922238	-0.299906787569032	4.6038928512261	0.700057177470444
ENSG00000103056	-1.87070425322434	-1.9001956928015	1.56521784134696	0.0175031512390587
ENSG00000103064	-0.1719493675868	-0.172494761418008	3.31245295709302	0.826644570073201
ENSG00000103066	0.101092945589935	0.101243460480563	4.32204058933687	0.898757544413671
ENSG00000103091	-0.171244139438078	-0.171604055842078	3.99978886564161	0.827800175498972
ENSG00000103111	-0.966921912528561	-0.967288598060621	6.56951769377339	0.082135856395822
ENSG00000103121	0.431495520499728	0.43171394834882	5.79156516083424	0.568878105120433
ENSG00000103126	-0.0253625221451064	-0.0254167675109148	3.85355205230931	0.974023451435693
ENSG00000103145	-0.771773231321905	-0.776982670339087	2.31841836419526	0.287700180413272
ENSG00000103148	0.161317695404156	0.161937253531263	2.89554693232131	0.839835926903547
ENSG00000103150	-1.09199455634824	-1.09543895186265	3.7898935300971	0.0896525788974256
ENSG00000103160	-0.609031224897246	-0.609729217414211	4.66150363430196	0.392155870864042
ENSG00000103168	-1.6136723241406	-1.63103832288242	2.26932815114664	0.0248612894472538
ENSG00000103174	-1.14848663655622	-1.14976896101562	5.07179049117133	0.027310342947056
ENSG00000103187	-0.805004890250788	-0.805384655824596	6.28360220424958	0.211120870211771
ENSG00000103194	0.425289735052484	0.425397923504055	6.98410248195484	0.58793494415186
ENSG00000103197	-0.721336201223848	-0.722511894686941	4.38771735687507	0.288891952663967
ENSG00000103199	-2.14754765906441	-2.15472273202685	4.00316553455922	3.25037701347122e-05
ENSG00000103202	-1.29386142390058	-1.29470459049218	5.7196136855855	0.0126833087249167
ENSG00000103222	0.786949921011834	0.788399579519475	3.65168566128449	0.232759352400503
ENSG00000103241	2.04064788324245	2.04407909654744	4.43036843120016	6.17581457673163e-07
ENSG00000103245	-1.4873679257713	-1.49352012618556	3.52577653347644	0.00876193149986478
ENSG00000103248	-0.405169021445766	-0.406453053541228	3.39858203798051	0.593691322535959
ENSG00000103249	-0.966791611759121	-0.967632073001079	5.23768664281972	0.111669923997662
ENSG00000103254	0.268197729388386	0.269519972406124	2.37473146192098	0.735668528367925
ENSG00000103257	0.0942643027618608	0.0943020045340079	6.21979957805305	0.904795372948824
ENSG00000103260	-1.96803054041948	-1.97772850310122	3.04187765969778	0.00350648362635426
ENSG00000103264	-0.647840611259662	-0.648780367987302	4.51333457442241	0.355677893514931
ENSG00000103274	0.337314134129	0.337669296480622	4.55937415779636	0.672840423770791
ENSG00000103275	-0.174493721404272	-0.174543582475951	6.92650570230625	0.826280678302475
ENSG00000103313	2.45771147615961	3.31240850975509	1.83374004935504	0.102646331376744
ENSG00000103319	-1.52421322190701	-1.52941460200252	3.4894121766412	0.00472395488113412
ENSG00000103326	-0.242338235666773	-0.242630789689562	4.44627349697177	0.757240762704338
ENSG00000103335	0.694655533809543	0.695430391844657	4.47963711241038	0.310094417530005
ENSG00000103342	0.0449114901457997	0.0449160937508901	8.07298052620456	0.955674006386184
ENSG00000103351	-0.579854037701355	-0.58102767196263	4.06696636769467	0.422159181409638
ENSG00000103353	-0.112233818618035	-0.112330669008073	5.30887698207149	0.887605194750194
ENSG00000103356	0.728665691679077	0.73190379017227	2.65469284634771	0.304888675329496
ENSG00000103363	0.181140697723704	0.181225041245006	5.80794226333763	0.818181439189079
ENSG00000103365	-1.06042138051561	-1.06086155307208	6.31990431070859	0.0396864718467342
ENSG00000103381	-0.65465888125961	-0.655213074726754	5.23798399033405	0.34695064020777
ENSG00000103404	-0.247635162695778	-0.248073517071554	4.18760333901407	0.751432055636639
ENSG00000103415	0.0663993441507462	0.0664566558776257	4.80185697457744	0.933589788128416
ENSG00000103423	-0.164282464492356	-0.164490934405847	4.84440684056616	0.835219503899607
ENSG00000103429	0.171111143624988	0.171171564923236	6.33614530597366	0.828583732816264
ENSG00000103479	-0.0586390399726019	-0.0588255761022903	3.61338585013152	0.9399625323047
ENSG00000103490	-0.65308533801582	-0.654002308363247	4.50731816063006	0.353104349864186
ENSG00000103494	-0.33190798518876	-0.332687648883653	3.97104374376649	0.666809458314055
ENSG00000103496	-0.100259073562648	-0.100286082613616	6.95190456840214	0.90023968913111
ENSG00000103502	0.152566145770255	0.152694825862173	5.0965149210071	0.847086409860018
ENSG00000103507	-0.678439217147191	-0.679403403792327	4.57773375736365	0.326709743025623
ENSG00000103510	0.421384275040969	0.422984136972506	2.98227902609915	0.580398849500791
ENSG00000103512	1.28954658752422	1.29045025151487	5.15262882889343	0.00318435524704893
ENSG00000103540	-0.519637023546762	-0.519866872670148	6.16474009708541	0.480242090767577
ENSG00000103544	0.461456104282819	0.461834483573307	5.18346625080395	0.540626407700439
ENSG00000103549	0.219575322402256	0.220294122337572	3.02486340179641	0.781470390513169
ENSG00000103550	-0.586054276652401	-0.58635269902797	6.32064244108518	0.413649974055557
ENSG00000103591	-0.410981541054409	-0.41117969311307	5.90859607544648	0.590083838438407
ENSG00000103642	0.819251690949551	0.819438651656027	7.40313661186093	0.189139985426418
ENSG00000103653	-1.27898620057901	-1.29194132987905	2.15845081202178	0.0832488824335164
ENSG00000103657	0.636343391731488	0.636723251143688	5.4060869351981	0.363554176596249
ENSG00000103671	0.387361432037431	0.387725363594331	4.99238111781333	0.613061010553437
ENSG00000103707	-0.554198681605508	-0.556047172234405	3.24394925056921	0.455036628940894
ENSG00000103769	0.324291022783188	0.324376441016723	6.68417415417486	0.675439442269928
ENSG00000103811	0.526815988236814	0.5282237038402	3.51155837074509	0.476369320304007
ENSG00000103852	-0.0909537251154607	-0.0911123727742374	4.47265274669593	0.908446713361867
ENSG00000103855	-0.911705065259279	-0.91326311990373	4.64635517380767	0.141112196875197
ENSG00000103876	-0.912423512058865	-0.914383725592299	3.75064069246577	0.162911720249623
ENSG00000103888	0.576911292119109	0.581845112050938	2.22430980256728	0.499230747359627
ENSG00000103932	-0.279216060593318	-0.279608670251483	4.35249030681059	0.720154249956097
ENSG00000103942	2.07111899326857	2.09144050143173	2.43313110108722	0.000614495193630469
ENSG00000103966	0.961817041133984	0.962310776634302	5.98431136115803	0.0848148352370505
ENSG00000103978	1.14652331400244	1.14690900902773	6.28089011216735	0.0182183606690634
ENSG00000103994	-0.0925083962320317	-0.092517935030056	8.11672079394171	0.908815353243949
ENSG00000103995	-0.0641210748153631	-0.0641425666957539	6.38566029010725	0.937257066234187
ENSG00000104047	-0.257968507514109	-0.258884327307213	3.14510577708941	0.740164033555592
ENSG00000104064	0.258737395190852	0.259027633773334	5.01183636248815	0.740920117925634
ENSG00000104067	0.234307298052984	0.234339489769716	7.73228253653648	0.764546724537088
ENSG00000104081	0.837390217691487	0.840342339373654	3.64857662931073	0.203884640442757
ENSG00000104093	0.0501050580798784	0.0501899017583495	4.5695489729532	0.950203939820822
ENSG00000104129	-1.3056482105441	-1.31100847571062	3.37060632833959	0.0272936934900517
ENSG00000104131	-0.52805550899312	-0.528115292385196	8.28629649471139	0.47176198209456
ENSG00000104133	0.789489589467267	0.790325143992689	4.92452797181291	0.221944029437291
ENSG00000104142	-0.836335617609855	-0.837298720283762	4.84776428448056	0.217301766772753
ENSG00000104154	0.93046076196214	0.934149795877929	3.00099973761355	0.149166437134184
ENSG00000104164	-0.339135755231537	-0.339283900550871	6.03510542206336	0.661308536946451
ENSG00000104177	0.406991871811941	0.407234468320177	5.66427586370175	0.597359216714828
ENSG00000104205	-0.689715996325282	-0.69095557566053	4.17859980574028	0.321723998859538
ENSG00000104213	1.91918936961625	1.92196770587559	5.03845813324025	4.24564257101334e-07
ENSG00000104218	0.0356503947635698	0.0356739964127602	5.8732548332181	0.964549871089656
ENSG00000104219	0.062331754737094	0.0623899223666865	4.79263327744733	0.937655347737976
ENSG00000104228	-1.02631351680815	-1.03048375138695	3.18949175145981	0.110660878420061
ENSG00000104231	-0.435774297668627	-0.437559373639735	3.07476707791224	0.571805773197043
ENSG00000104267	1.23424150030297	1.23534187616199	5.56957520073184	0.0124606140945631
ENSG00000104299	-0.516659379345434	-0.519930623054042	2.57229775043226	0.492768208518834
ENSG00000104312	3.16275972270427	3.16636488402212	5.92880687955398	8.74307315295394e-19
ENSG00000104320	1.46725179905788	1.46797321805731	6.55613124967873	0.000198984648482829
ENSG00000104325	0.797414030825617	0.797907113513271	5.80008600896438	0.211364306912748
ENSG00000104331	0.472697536552696	0.472929681121529	5.81160677732686	0.532622301149812
ENSG00000104341	0.44923143279246	0.450149385407576	3.57509262640281	0.550909616942491
ENSG00000104343	0.325570584564052	0.326212136183774	3.98190337899647	0.674263092238877
ENSG00000104356	-0.543180743072515	-0.543870474929696	4.81937353487369	0.457818848700031
ENSG00000104365	-0.157488978251844	-0.157618633689122	5.36172201207293	0.842290424428111
ENSG00000104368	1.40228678078432	1.40306114853899	5.89966578898211	0.000323703354144497
ENSG00000104375	0.451186500570457	0.451645350976401	4.89368188885023	0.548890825033987
ENSG00000104388	0.185552708148357	0.185581789710057	7.57647746480019	0.813667345948453
ENSG00000104408	0.234954482186133	0.235026076250195	6.7638719464484	0.764014053565961
ENSG00000104412	-0.0386031120988441	-0.0386244663749987	6.13586516770613	0.962188982283905
ENSG00000104419	-0.700698059770337	-0.700773899873937	8.40199793775158	0.303640951750397
ENSG00000104427	-0.246331902948858	-0.246805057361855	3.819589303615	0.752832977088501
ENSG00000104432	3.18282084538997	3.31739350691672	1.98167759366994	0.000108916749985468
ENSG00000104442	-1.62614700862823	-1.62668249891831	6.88324720273913	2.04435207860588e-06
ENSG00000104450	1.02730501993787	1.02845256022348	4.86216801460738	0.0616650469699844
ENSG00000104472	0.650669695877544	0.65107320735942	5.5709902540145	0.350867931198583
ENSG00000104490	-0.285350984586552	-0.287662106302646	1.78838355850572	0.71414617363124
ENSG00000104497	0.698926788149468	0.702523582357038	2.84818330793531	0.339200924090523
ENSG00000104517	0.304099755184524	0.304188820815227	6.58886609476778	0.695401636973241
ENSG00000104518	0.267389044200824	0.267739966133031	4.40221102353417	0.732333604116769
[truncated: 9,400 more rows]
