# Supplementary material for: Transcriptome analysis of human brain microvascular endothelial cells response to Neisseria meningitidis and its antigen MafA using RNA-seq
Source: Sci Rep. 2019 Dec 10;9:18763. doi: 10.1038/s41598-019-55409-y (PMC6904618; doi:10.1038/s41598-019-55409-y)
Supplement: Supplementary file 2 — Supplementary dataset 2 [file 41598_2019_55409_MOESM2_ESM.xlsx]

## Sheet: BMECs+NM
DEGs in hBMECs incubated with N. meningitidis
rowID	ensembl_gene_id	hgnc_symbol	description	gene_biotype	hgnc_id	entrezgene	logFC	unshrunk.logFC	logCPM	PValue	FDR
5450	ENSG00000123610	TNFAIP6	TNF alpha induced protein 6 [Source:HGNC Symbol;Acc:HGNC:11898]	protein_coding	HGNC:11898	7130	9.9946082833496	10.3130112853884	5.45668497161787	3.14349718661971e-27	6.39063549648819e-24
130	ENSG00000006210	CX3CL1	C-X3-C motif chemokine ligand 1 [Source:HGNC Symbol;Acc:HGNC:10647]	protein_coding	HGNC:10647	6376	8.91986794827566	9.17968493711656	3.79304215708317	4.47165048975144e-22	1.64412491232861e-19
193	ENSG00000007908	SELE	selectin E [Source:HGNC Symbol;Acc:HGNC:10718]	protein_coding	HGNC:10718	6401	8.89261334106661	9.47106811808626	4.2086523355665	2.18772377326074e-20	6.41511191124656e-18
12639	ENSG00000169245	CXCL10	C-X-C motif chemokine ligand 10 [Source:HGNC Symbol;Acc:HGNC:10637]	protein_coding	HGNC:10637	3627	8.80673739386384	8.84185919765593	7.22883766465015	2.52716955236242e-26	2.88046785578269e-23
28483	ENSG00000227507	LTB	lymphotoxin beta [Source:HGNC Symbol;Acc:HGNC:6711]	protein_coding	HGNC:6711	4050	8.76791290356264	8.78704184741959	7.98376594062839	6.85021918619749e-26	5.20948982510612e-23
12680	ENSG00000169429	CXCL8	C-X-C motif chemokine ligand 8 [Source:HGNC Symbol;Acc:HGNC:6025]	protein_coding	HGNC:6025	3576	8.27877700258633	8.29594294721187	8.04589076293756	7.31284762253886e-26	5.20948982510612e-23
32139	ENSG00000232810	TNF	tumor necrosis factor [Source:HGNC Symbol;Acc:HGNC:11892]	protein_coding	HGNC:11892	7124	8.1653390102215	9.15463689700461	3.33135000036991	1.20105594513695e-17	2.24420256765098e-15
5637	ENSG00000124875	CXCL6	C-X-C motif chemokine ligand 6 [Source:HGNC Symbol;Acc:HGNC:10643]	protein_coding	HGNC:10643	6372	8.10487882614731	8.1778513311121	4.95082163969132	7.22352547781405e-26	5.20948982510612e-23
10875	ENSG00000162692	VCAM1	vascular cell adhesion molecule 1 [Source:HGNC Symbol;Acc:HGNC:12663]	protein_coding	HGNC:12663	7412	8.00824027235323	8.04161500866223	6.33426197851239	5.68827282315624e-27	9.26213337690498e-24
12642	ENSG00000169248	CXCL11	C-X-C motif chemokine ligand 11 [Source:HGNC Symbol;Acc:HGNC:10638]	protein_coding	HGNC:10638	6373	8.00589542317059	8.04601318325563	6.18477959932215	6.20709998693118e-26	5.20948982510612e-23
7364	ENSG00000136689	IL1RN	interleukin 1 receptor antagonist [Source:HGNC Symbol;Acc:HGNC:6000]	protein_coding	HGNC:6000	3557	7.67563386058388	7.86533144486947	3.28225553818385	1.64518830783105e-20	5.06806927909683e-18
3601	ENSG00000108691	CCL2	C-C motif chemokine ligand 2 [Source:HGNC Symbol;Acc:HGNC:10618]	protein_coding	HGNC:10618	6347	7.53311763289357	7.5415839096455	8.22678324140256	4.79130982433424e-20	1.30027022328004e-17
10998	ENSG00000163121	NEURL3	neuralized E3 ubiquitin protein ligase 3 [Source:HGNC Symbol;Acc:HGNC:25162]	protein_coding	HGNC:25162	93082	7.29477040160249	7.41813569124852	4.79123215767707	1.34603970823311e-23	6.39256691435043e-21
4383	ENSG00000115009	CCL20	C-C motif chemokine ligand 20 [Source:HGNC Symbol;Acc:HGNC:10619]	protein_coding	HGNC:10619	6364	7.20808564465691	7.52481844460241	4.39098492091874	6.38537196491809e-15	8.36557122484326e-13
6943	ENSG00000134363	FST	follistatin [Source:HGNC Symbol;Acc:HGNC:3971]	protein_coding	HGNC:3971	10468	7.08899313292854	7.10100195558028	7.02410845585756	6.89261142074184e-29	3.92809924868078e-25
12059	ENSG00000166920	C15orf48	chromosome 15 open reading frame 48 [Source:HGNC Symbol;Acc:HGNC:29898]	protein_coding	HGNC:29898	84419	6.98945379510435	6.9996625220018	6.83609230645289	5.92758151194217e-24	3.21183267682759e-21
5711	ENSG00000125538	IL1B	interleukin 1 beta [Source:HGNC Symbol;Acc:HGNC:5992]	protein_coding	HGNC:5992	3553	6.91937909816617	6.97732137424207	4.30672798435484	2.73186536601601e-20	7.78445036046262e-18
11197	ENSG00000163739	CXCL1	C-X-C motif chemokine ligand 1 [Source:HGNC Symbol;Acc:HGNC:4602]	protein_coding	HGNC:4602	2919	6.60212308030452	6.60552419207754	9.07501602815279	2.91729149862508e-28	1.10837628337762e-24
11193	ENSG00000163735	CXCL5	C-X-C motif chemokine ligand 5 [Source:HGNC Symbol;Acc:HGNC:10642]	protein_coding	HGNC:10642	6374	6.59578468549174	6.62687610234531	5.26508489762451	7.33529687175411e-25	4.40040598653965e-22
3536	ENSG00000108342	CSF3	colony stimulating factor 3 [Source:HGNC Symbol;Acc:HGNC:2438]	protein_coding	HGNC:2438	1440	6.55940644623362	6.68234492018689	3.21853383905719	1.38002966000575e-15	1.96619725809319e-13
20101	ENSG00000204482	LST1	leukocyte specific transcript 1 [Source:HGNC Symbol;Acc:HGNC:14189]	protein_coding	HGNC:14189	7940	6.33964404699596	6.9131990028149	3.84028988176723	3.7962858848609e-10	2.12108169194336e-08
3031	ENSG00000104951	IL4I1	interleukin 4 induced 1 [Source:HGNC Symbol;Acc:HGNC:19094]	protein_coding	HGNC:19094	259307	6.3113542139248	6.39198470980928	3.97294401186997	4.51735067044955e-20	1.25582348638498e-17
4382	ENSG00000115008	IL1A	interleukin 1 alpha [Source:HGNC Symbol;Acc:HGNC:5991]	protein_coding	HGNC:5991	3552	6.08202777619861	6.24775190577004	3.72533947609122	1.13068788601492e-15	1.67371175646728e-13
10401	ENSG00000159261	CLDN14	claudin 14 [Source:HGNC Symbol;Acc:HGNC:2035]	protein_coding	HGNC:2035	23562	6.00466286004272	6.03098118482337	5.14292894894375	4.88909069792219e-23	2.14330214518912e-20
5456	ENSG00000123689	G0S2	G0/G1 switch 2 [Source:HGNC Symbol;Acc:HGNC:30229]	protein_coding	HGNC:30229	50486	5.99470130560549	6.01330862442428	5.53872129910958	3.46326924466565e-16	5.48254761815265e-14
11192	ENSG00000163734	CXCL3	C-X-C motif chemokine ligand 3 [Source:HGNC Symbol;Acc:HGNC:4604]	protein_coding	HGNC:4604	2921	5.8762401116807	5.94820995845013	4.81988266585951	5.39162380267302e-19	1.22907456205734e-16
787	ENSG00000058085	LAMC2	laminin subunit gamma 2 [Source:HGNC Symbol;Acc:HGNC:6493]	protein_coding	HGNC:6493	3918	5.78948512275348	5.81714372322896	4.21073582569599	2.38255338802871e-26	2.88046785578269e-23
31286	ENSG00000231574	LINC02015	long intergenic non-protein coding RNA 2015 [Source:HGNC Symbol;Acc:HGNC:52850]	lincRNA	HGNC:52850	102724550	5.78395149506346	5.89608722187455	3.0896144710957	2.87581116693936e-13	2.73154130673123e-11
11961	ENSG00000166523	CLEC4E	C-type lectin domain family 4 member E [Source:HGNC Symbol;Acc:HGNC:14555]	protein_coding	HGNC:14555	26253	5.72321890812949	6.12739935294522	3.93690879654578	1.39840188474701e-10	8.38893930649809e-09
16068	ENSG00000185215	TNFAIP2	TNF alpha induced protein 2 [Source:HGNC Symbol;Acc:HGNC:11895]	protein_coding	HGNC:11895	7127	5.72056294604826	5.73209149878537	5.96660216603271	4.49265135652258e-26	4.65520365105858e-23
11001	ENSG00000163131	CTSS	cathepsin S [Source:HGNC Symbol;Acc:HGNC:2545]	protein_coding	HGNC:2545	1520	5.71034202035479	5.72169480378935	6.00805665802076	1.47183973142996e-27	4.19400731470966e-24
9833	ENSG00000154451	GBP5	guanylate binding protein 5 [Source:HGNC Symbol;Acc:HGNC:19895]	protein_coding	HGNC:19895	115362	5.67379840572381	5.7775546506346	3.47712362066825	1.37568530059119e-16	2.27247261683165e-14
768	ENSG00000056558	TRAF1	TNF receptor associated factor 1 [Source:HGNC Symbol;Acc:HGNC:12031]	protein_coding	HGNC:12031	7185	5.62980799121798	5.64277712857968	5.33322504355655	6.1993611940873e-24	3.21183267682759e-21
2697	ENSG00000102524	TNFSF13B	TNF superfamily member 13b [Source:HGNC Symbol;Acc:HGNC:11929]	protein_coding	HGNC:11929	10673	5.54181631864786	5.54613469024005	7.59529502456006	1.42409370284474e-18	3.12150385096623e-16
12499	ENSG00000168685	IL7R	interleukin 7 receptor [Source:HGNC Symbol;Acc:HGNC:6024]	protein_coding	HGNC:6024	3575	5.51148170781416	5.55307949657502	3.57536315951989	6.21684333717328e-20	1.61044500811593e-17
7226	ENSG00000135919	SERPINE2	serpin family E member 2 [Source:HGNC Symbol;Acc:HGNC:8951]	protein_coding	HGNC:8951	5270	5.4096181549485	5.41038670368723	9.84626597521066	7.27772288766938e-32	8.29514854736556e-28
4851	ENSG00000118503	TNFAIP3	TNF alpha induced protein 3 [Source:HGNC Symbol;Acc:HGNC:11896]	protein_coding	HGNC:11896	7128	5.38768617277767	5.39162458035212	8.16539430183547	3.36408255649492e-27	6.39063549648819e-24
7298	ENSG00000136244	IL6	interleukin 6 [Source:HGNC Symbol;Acc:HGNC:6018]	protein_coding	HGNC:6018	3569	5.35456128106171	5.38384916712797	4.83397967118928	8.52567685174939e-14	8.83415134147632e-12
3224	ENSG00000105825	TFPI2	tissue factor pathway inhibitor 2 [Source:HGNC Symbol;Acc:HGNC:11761]	protein_coding	HGNC:11761	7980	5.34289361775765	5.34530407122637	7.44236536959976	1.52349435716207e-26	2.17059858536666e-23
7522	ENSG00000137462	TLR2	toll like receptor 2 [Source:HGNC Symbol;Acc:HGNC:11848]	protein_coding	HGNC:11848	7097	5.33129017455793	5.34587746201237	5.7557547915376	2.26615191792551e-21	7.59694104721028e-19
9772	ENSG00000153993	SEMA3D	semaphorin 3D [Source:HGNC Symbol;Acc:HGNC:10726]	protein_coding	HGNC:10726	223117	5.11202583638735	5.14542455665861	3.52418268152645	6.52995977302979e-20	1.65396625539986e-17
474	ENSG00000028277	POU2F2	POU class 2 homeobox 2 [Source:HGNC Symbol;Acc:HGNC:9213]	protein_coding	HGNC:9213	5452	5.03052275216662	5.03908623768115	5.24798720541922	2.58598964333152e-25	1.63750610859403e-22
1530	ENSG00000081041	CXCL2	C-X-C motif chemokine ligand 2 [Source:HGNC Symbol;Acc:HGNC:4603]	protein_coding	HGNC:4603	2920	4.97485156929678	4.98526767328236	6.59890449173876	2.13954575703542e-18	4.5002828852949e-16
6940	ENSG00000134339	SAA2	serum amyloid A2 [Source:HGNC Symbol;Acc:HGNC:10514]	protein_coding	HGNC:10514	6289	4.89067659779877	4.89706925199886	7.1995509716608	2.06727624367559e-25	1.38604791914202e-22
28111	ENSG00000226979	LTA	lymphotoxin alpha [Source:HGNC Symbol;Acc:HGNC:6709]	protein_coding	HGNC:6709	4049	4.82978572927102	5.04265121878087	4.22811065941104	2.46296663774355e-11	1.69113817692777e-09
2580	ENSG00000101670	LIPG	lipase G, endothelial type [Source:HGNC Symbol;Acc:HGNC:6623]	protein_coding	HGNC:6623	9388	4.77782939215617	4.80459834601707	3.90993967290452	5.8382356920073e-17	9.93197170410437e-15
17416	ENSG00000196878	LAMB3	laminin subunit beta 3 [Source:HGNC Symbol;Acc:HGNC:6490]	protein_coding	HGNC:6490	3914	4.75879917562612	4.76712998650678	5.57045049653632	1.65688017576621e-22	6.74468580120829e-20
27062	ENSG00000225492	GBP1P1	guanylate binding protein 1 pseudogene 1 [Source:HGNC Symbol;Acc:HGNC:39561]	transcribed_unprocessed_pseudogene	HGNC:39561	400759	4.73510017005811	4.76673997721144	4.04862730667761	5.2853553768745e-17	9.12764857357812e-15
9497	ENSG00000151651	ADAM8	ADAM metallopeptidase domain 8 [Source:HGNC Symbol;Acc:HGNC:215]	protein_coding	HGNC:215	101	4.72956318840967	4.75772875474765	3.44725323484241	2.81013804289419e-16	4.51126104407154e-14
44785	ENSG00000256262	USP30-AS1	USP30 antisense RNA 1 [Source:HGNC Symbol;Acc:HGNC:40909]	antisense_RNA	HGNC:40909	NA	4.57788811539114	4.63598002214515	3.06342250775788	1.12846084600594e-13	1.1484104216764e-11
6882	ENSG00000134070	IRAK2	interleukin 1 receptor associated kinase 2 [Source:HGNC Symbol;Acc:HGNC:6113]	protein_coding	HGNC:6113	3656	4.41593470160306	4.43279019377122	4.78756622008241	5.27786268106912e-22	1.87990871371331e-19
1027	ENSG00000067798	NAV3	neuron navigator 3 [Source:HGNC Symbol;Acc:HGNC:15998]	protein_coding	HGNC:15998	89795	4.36929535068636	4.39302654008177	3.75488617771289	2.667248754349e-15	3.66280738579156e-13
4029	ENSG00000112096	SOD2	superoxide dismutase 2 [Source:HGNC Symbol;Acc:HGNC:11180]	protein_coding	HGNC:11180	100129518	4.33370053736246	4.33406740360815	10.0439172691258	4.22683920645959e-22	1.64412491232861e-19
8684	ENSG00000144837	PLA1A	phospholipase A1 member A [Source:HGNC Symbol;Acc:HGNC:17661]	protein_coding	HGNC:17661	51365	4.32348942059492	4.36069724384479	3.26083246853986	8.66179835481688e-15	1.09696864053559e-12
53739	ENSG00000271503	CCL5	C-C motif chemokine ligand 5 [Source:HGNC Symbol;Acc:HGNC:10632]	protein_coding	HGNC:10632	6352	4.26716224287765	4.26948576139335	7.2334594947145	4.35108765595356e-22	1.64412491232861e-19
10933	ENSG00000162892	IL24	interleukin 24 [Source:HGNC Symbol;Acc:HGNC:11346]	protein_coding	HGNC:11346	11009	4.2068088259139	4.24377205584075	3.69487194982606	7.74849251080077e-14	8.17752941093585e-12
5238	ENSG00000121858	TNFSF10	TNF superfamily member 10 [Source:HGNC Symbol;Acc:HGNC:11925]	protein_coding	HGNC:11925	8743	4.13822306192874	4.13890577673542	8.89881118257265	1.57770005846568e-17	2.85438496291934e-15
5015	ENSG00000119922	IFIT2	interferon induced protein with tetratricopeptide repeats 2 [Source:HGNC Symbol;Acc:HGNC:5409]	protein_coding	HGNC:5409	3433	4.07384296406325	4.07424110214427	9.94974581707613	2.19996344907432e-11	1.51970808439691e-09
11171	ENSG00000163661	PTX3	pentraxin 3 [Source:HGNC Symbol;Acc:HGNC:9692]	protein_coding	HGNC:9692	5806	4.0682228825207	4.06840796800258	10.3126362366226	1.09528849612348e-22	4.62374010326497e-20
2077	ENSG00000096696	DSP	desmoplakin [Source:HGNC Symbol;Acc:HGNC:3052]	protein_coding	HGNC:3052	1832	4.04092660874016	4.04790976122174	5.77880269754224	7.50633170673707e-14	7.99599708349431e-12
13612	ENSG00000173432	SAA1	serum amyloid A1 [Source:HGNC Symbol;Acc:HGNC:10513]	protein_coding	HGNC:10513	6288	3.99386179378782	3.99522152773468	8.34778954294904	6.0438916497492e-21	1.91356325066226e-18
11002	ENSG00000163132	MSX1	msh homeobox 1 [Source:HGNC Symbol;Acc:HGNC:7391]	protein_coding	HGNC:7391	4487	3.98627426010619	3.99874459057699	4.5393092424105	8.62620861278944e-16	1.29370428642861e-13
13709	ENSG00000173918	C1QTNF1	C1q and TNF related 1 [Source:HGNC Symbol;Acc:HGNC:14324]	protein_coding	HGNC:14324	114897	3.92852439826692	3.93654984927974	5.06106795090469	2.5143798028187e-17	4.47795328008243e-15
12355	ENSG00000168062	BATF2	basic leucine zipper ATF-like transcription factor 2 [Source:HGNC Symbol;Acc:HGNC:25163]	protein_coding	HGNC:25163	116071	3.92600381351889	3.93142032713858	5.60542524347456	1.9687462511109e-12	1.66220516816015e-10
12569	ENSG00000168961	LGALS9	galectin 9 [Source:HGNC Symbol;Acc:HGNC:6570]	protein_coding	HGNC:6570	3965	3.89462805782152	3.89619246520006	7.37921173001809	4.96569465174502e-12	3.92888427111723e-10
11238	ENSG00000163874	ZC3H12A	zinc finger CCCH-type containing 12A [Source:HGNC Symbol;Acc:HGNC:26259]	protein_coding	HGNC:26259	80149	3.88950287624509	3.89168874619092	7.50087932901885	6.17980297989841e-17	1.03584403477768e-14
5324	ENSG00000122641	INHBA	inhibin beta A subunit [Source:HGNC Symbol;Acc:HGNC:6066]	protein_coding	HGNC:6066	3624	3.83945070637692	3.83971082422228	9.38684390889708	5.68599151918288e-26	5.20948982510612e-23
1883	ENSG00000090339	ICAM1	intercellular adhesion molecule 1 [Source:HGNC Symbol;Acc:HGNC:5344]	protein_coding	HGNC:5344	3383	3.77626388694183	3.7848062024266	5.03196024799359	9.03253550326894e-18	1.74496338417389e-15
13593	ENSG00000173334	TRIB1	tribbles pseudokinase 1 [Source:HGNC Symbol;Acc:HGNC:16891]	protein_coding	HGNC:16891	10221	3.74799437953186	3.75143337202391	6.1546780283469	2.7505521522326e-19	6.53141529815566e-17
1300	ENSG00000075213	SEMA3A	semaphorin 3A [Source:HGNC Symbol;Acc:HGNC:10723]	protein_coding	HGNC:10723	10371	3.6452530146554	3.64638694647488	7.66215888258386	1.61687002333249e-19	3.92108181403058e-17
3001	ENSG00000104856	RELB	RELB proto-oncogene, NF-kB subunit [Source:HGNC Symbol;Acc:HGNC:9956]	protein_coding	HGNC:9956	5971	3.60885465197584	3.61233429019224	6.273585695912	2.60704916456324e-16	4.24502091109883e-14
4715	ENSG00000117226	GBP3	guanylate binding protein 3 [Source:HGNC Symbol;Acc:HGNC:4184]	protein_coding	HGNC:4184	2635	3.49698062416486	3.50297758580522	5.33777463414871	1.90683378726959e-14	2.28779910603145e-12
432	ENSG00000023445	BIRC3	baculoviral IAP repeat containing 3 [Source:HGNC Symbol;Acc:HGNC:591]	protein_coding	HGNC:591	330	3.48119577586675	3.48246158729124	7.60146987111618	2.18741969228986e-21	7.55521504627873e-19
5669	ENSG00000125347	IRF1	interferon regulatory factor 1 [Source:HGNC Symbol;Acc:HGNC:6116]	protein_coding	HGNC:6116	3659	3.47544269294119	3.4759951035773	8.20487515363691	2.19502864132844e-20	6.41511191124656e-18
7976	ENSG00000140105	WARS	tryptophanyl-tRNA synthetase [Source:HGNC Symbol;Acc:HGNC:12729]	protein_coding	HGNC:12729	7453	3.46629169905052	3.46968017073721	5.86230831422973	1.14314352852236e-18	2.55481371335252e-16
10867	ENSG00000162654	GBP4	guanylate binding protein 4 [Source:HGNC Symbol;Acc:HGNC:20480]	protein_coding	HGNC:20480	115361	3.45263129631262	3.45347324337356	7.97398440007266	1.8119907060494e-23	8.26122802702043e-21
3157	ENSG00000105559	PLEKHA4	pleckstrin homology domain containing A4 [Source:HGNC Symbol;Acc:HGNC:14339]	protein_coding	HGNC:14339	57664	3.44031911501092	3.44249056368541	6.47564669245164	5.18826391377256e-13	4.75918209073223e-11
21764	ENSG00000211448	DIO2	iodothyronine deiodinase 2 [Source:HGNC Symbol;Acc:HGNC:2884]	protein_coding	HGNC:2884	1734	3.43299505467619	3.45856294728049	3.56938632607933	1.52137417395892e-13	1.5211072662091e-11
1380	ENSG00000077150	NFKB2	nuclear factor kappa B subunit 2 [Source:HGNC Symbol;Acc:HGNC:7795]	protein_coding	HGNC:7795	4791	3.42879828782569	3.4348735018033	4.99627719116499	1.59055424034305e-13	1.57644671577653e-11
5734	ENSG00000125730	C3	complement C3 [Source:HGNC Symbol;Acc:HGNC:1318]	protein_coding	HGNC:1318	718	3.42055832354327	3.43842887200298	3.54149191835772	2.18105237917212e-13	2.12475512972683e-11
4716	ENSG00000117228	GBP1	guanylate binding protein 1 [Source:HGNC Symbol;Acc:HGNC:4182]	protein_coding	HGNC:4182	2633	3.41088678046247	3.41110677383008	9.71366707155437	2.6909708498443e-24	1.53358428732627e-21
2917	ENSG00000104312	RIPK2	receptor interacting serine/threonine kinase 2 [Source:HGNC Symbol;Acc:HGNC:10020]	protein_coding	HGNC:10020	8767	3.40185154794059	3.40552607201729	5.92880687955398	5.68454413022881e-20	1.50680079061274e-17
7857	ENSG00000139289	PHLDA1	pleckstrin homology like domain family A member 1 [Source:HGNC Symbol;Acc:HGNC:8933]	protein_coding	HGNC:8933	22822	3.39676504789711	3.39759726391467	7.12172617587648	4.36722755133645e-19	1.01587060469659e-16
13332	ENSG00000172183	ISG20	interferon stimulated exonuclease gene 20 [Source:HGNC Symbol;Acc:HGNC:6130]	protein_coding	HGNC:6130	3669	3.36700495500667	3.3676786157507	8.08895295083799	2.171570088535e-18	4.5002828852949e-16
3860	ENSG00000110944	IL23A	interleukin 23 subunit alpha [Source:HGNC Symbol;Acc:HGNC:15488]	protein_coding	HGNC:15488	51561	3.36087862603811	3.42383225757978	3.80601281767433	2.07703213767123e-08	8.45500439470594e-07
10551	ENSG00000160326	SLC2A6	solute carrier family 2 member 6 [Source:HGNC Symbol;Acc:HGNC:11011]	protein_coding	HGNC:11011	11182	3.35653831494783	3.35884808900089	6.28932828482684	1.1680753593021e-23	5.78857519361972e-21
14396	ENSG00000177409	SAMD9L	sterile alpha motif domain containing 9 like [Source:HGNC Symbol;Acc:HGNC:1349]	protein_coding	HGNC:1349	219285	3.31301378173374	3.31360858935047	8.28091336888914	3.15012653188687e-12	2.62081330003259e-10
6571	ENSG00000131979	GCH1	GTP cyclohydrolase 1 [Source:HGNC Symbol;Acc:HGNC:4193]	protein_coding	HGNC:4193	2643	3.31214530445999	3.3148843868908	5.91103295253694	6.95443266922628e-11	4.37937146761553e-09
8035	ENSG00000140511	HAPLN3	hyaluronan and proteoglycan link protein 3 [Source:HGNC Symbol;Acc:HGNC:21446]	protein_coding	HGNC:21446	145864	3.28761544455599	3.30908782938824	3.46710010412132	7.31436974402936e-12	5.55794575616311e-10
35406	ENSG00000237499			antisense_RNA		100130476	3.22901726445167	3.42715606312694	4.41299651573316	0.000552934914707132	0.00940649575795804
35797	ENSG00000238045			antisense_RNA		NA	3.19777196546948	3.20565245412373	4.28195565141661	9.82615188611553e-11	6.02142361279273e-09
15858	ENSG00000184371	CSF1	colony stimulating factor 1 [Source:HGNC Symbol;Acc:HGNC:2432]	protein_coding	HGNC:2432	1435	3.13567177898064	3.13849418413411	6.10763589519363	3.02309951451362e-13	2.84770977408481e-11
17359	ENSG00000196684	HSH2D	hematopoietic SH2 domain containing [Source:HGNC Symbol;Acc:HGNC:24920]	protein_coding	HGNC:24920	84941	3.11819908732501	3.13239260441328	4.04296667470589	4.30388781112509e-10	2.39296162298555e-08
7069	ENSG00000135114	OASL	2'-5'-oligoadenylate synthetase like [Source:HGNC Symbol;Acc:HGNC:8090]	protein_coding	HGNC:8090	8638	3.11619056304669	3.11859704124474	6.16939483506354	3.33533082746774e-12	2.73497127852355e-10
7764	ENSG00000138675	FGF5	fibroblast growth factor 5 [Source:HGNC Symbol;Acc:HGNC:3683]	protein_coding	HGNC:3683	2250	3.11554510908535	3.12082463214214	5.09441927728042	2.5258740516906e-15	3.51096493184993e-13
15344	ENSG00000182326	C1S	complement C1s [Source:HGNC Symbol;Acc:HGNC:1247]	protein_coding	HGNC:1247	716	3.06241027011905	3.06467406158586	6.58897157297232	2.09338741681489e-18	4.5002828852949e-16
7341	ENSG00000136514	RTP4	receptor transporter protein 4 [Source:HGNC Symbol;Acc:HGNC:23992]	protein_coding	HGNC:23992	64108	3.06189044672019	3.06995523387402	4.88118182306193	1.83400195198625e-09	9.12836430075952e-08
225	ENSG00000008517	IL32	interleukin 32 [Source:HGNC Symbol;Acc:HGNC:16830]	protein_coding	HGNC:16830	9235	3.05358965824933	3.05610631891836	5.80498503980085	3.60280419240415e-14	4.02595707696299e-12
10865	ENSG00000162645	GBP2	guanylate binding protein 2 [Source:HGNC Symbol;Acc:HGNC:4183]	protein_coding	HGNC:4183	2634	3.0473743156508	3.04808475089706	8.03714286350122	4.9185785479674e-21	1.6017702368495e-18
4424	ENSG00000115267	IFIH1	interferon induced with helicase C domain 1 [Source:HGNC Symbol;Acc:HGNC:18873]	protein_coding	HGNC:18873	64135	3.04273016641473	3.04306185080801	9.10033832071679	5.21931708494059e-13	4.75918209073223e-11
12089	ENSG00000167034	NKX3-1	NK3 homeobox 1 [Source:HGNC Symbol;Acc:HGNC:7838]	protein_coding	HGNC:7838	4824	3.03060540506046	3.03740843443832	4.72204033076952	1.21218960343872e-12	1.0546974885492e-10
8824	ENSG00000145901	TNIP1	TNFAIP3 interacting protein 1 [Source:HGNC Symbol;Acc:HGNC:16903]	protein_coding	HGNC:16903	10318	3.0184340694394	3.01874016561659	8.67168386189508	7.25499849028933e-18	1.42573228952272e-15
11911	ENSG00000166348	USP54	ubiquitin specific peptidase 54 [Source:HGNC Symbol;Acc:HGNC:23513]	protein_coding	HGNC:23513	159195	3.00328284021617	3.00839422785089	5.11681846268276	2.2418655438771e-14	2.60742688460319e-12
1418	ENSG00000078081	LAMP3	lysosomal associated membrane protein 3 [Source:HGNC Symbol;Acc:HGNC:14582]	protein_coding	HGNC:14582	27074	2.99355628346655	2.99597719624328	6.25825730073562	6.08715523330524e-12	4.68793211819007e-10
11980	ENSG00000166592	RRAD	RRAD, Ras related glycolysis inhibitor and calcium channel regulator [Source:HGNC Symbol;Acc:HGNC:10446]	protein_coding	HGNC:10446	6236	2.98184509266782	3.00400279560011	3.13648503087597	1.22456329939721e-09	6.34435113024062e-08
49057	ENSG00000263528	IKBKE	inhibitor of nuclear factor kappa B kinase subunit epsilon [Source:HGNC Symbol;Acc:HGNC:14552]	protein_coding	HGNC:14552	9641	2.97179231287021	2.97719787898048	4.64922543708512	1.19431461571661e-14	1.47965195542803e-12
16778	ENSG00000188060	RAB42	RAB42, member RAS oncogene family [Source:HGNC Symbol;Acc:HGNC:28702]	protein_coding	HGNC:28702	115273	2.97039575155839	2.97986988761375	3.7888981737379	1.44851038978434e-12	1.25076677445166e-10
8676	ENSG00000144802	NFKBIZ	NFKB inhibitor zeta [Source:HGNC Symbol;Acc:HGNC:29805]	protein_coding	HGNC:29805	64332	2.96537668912693	2.96950726778894	6.61978446108188	3.77208308758716e-14	4.17419446915713e-12
13440	ENSG00000172602	RND1	Rho family GTPase 1 [Source:HGNC Symbol;Acc:HGNC:18314]	protein_coding	HGNC:18314	27289	2.94016465824196	2.96045084630994	3.83087948287647	9.36286151119758e-06	0.000244205710536911
16000	ENSG00000184988	TMEM106A	transmembrane protein 106A [Source:HGNC Symbol;Acc:HGNC:28288]	protein_coding	HGNC:28288	113277	2.93604083209136	2.94163976635282	4.19063392868717	7.43185895587183e-15	9.62594640670763e-13
11054	ENSG00000163347	CLDN1	claudin 1 [Source:HGNC Symbol;Acc:HGNC:2032]	protein_coding	HGNC:2032	9076	2.91777697252273	2.91913862620207	6.84976589241698	1.1736228549403e-17	2.22949221676826e-15
9800	ENSG00000154175	ABI3BP	ABI family member 3 binding protein [Source:HGNC Symbol;Acc:HGNC:17265]	protein_coding	HGNC:17265	25890	2.87627364157589	2.8770263374577	7.23861230029238	3.93792974694802e-11	2.6184555520096e-09
1957	ENSG00000091879	ANGPT2	angiopoietin 2 [Source:HGNC Symbol;Acc:HGNC:485]	protein_coding	HGNC:485	285	2.8646786826233	2.87533642846881	3.9623405439902	3.71569662310471e-11	2.49126530059691e-09
6254	ENSG00000130066	SAT1	spermidine/spermine N1-acetyltransferase 1 [Source:HGNC Symbol;Acc:HGNC:10540]	protein_coding	HGNC:10540	6303	2.85812155931439	2.85826661815655	9.60536102376217	7.67219564807059e-20	1.90103665210236e-17
7505	ENSG00000137331	IER3	immediate early response 3 [Source:HGNC Symbol;Acc:HGNC:5392]	protein_coding	HGNC:5392	8870	2.85396509990376	2.86214191171878	4.80232841777023	2.39134312393639e-09	1.16480892848833e-07
5013	ENSG00000119917	IFIT3	interferon induced protein with tetratricopeptide repeats 3 [Source:HGNC Symbol;Acc:HGNC:5411]	protein_coding	HGNC:5411	3437	2.85007362171884	2.85018962928749	10.4626045444766	2.56088415963891e-09	1.23682023947306e-07
8857	ENSG00000146072	TNFRSF21	TNF receptor superfamily member 21 [Source:HGNC Symbol;Acc:HGNC:13469]	protein_coding	HGNC:13469	27242	2.84379781114552	2.84718310589646	4.80113317278169	5.4622304696445e-12	4.23527230564681e-10
20434	ENSG00000205502	C2CD4B	C2 calcium dependent domain containing 4B [Source:HGNC Symbol;Acc:HGNC:33628]	protein_coding	HGNC:33628	388125	2.83474237554529	2.83571773358771	6.80850275635235	8.84413845112155e-14	9.08157568161112e-12
1819	ENSG00000089041	P2RX7	purinergic receptor P2X 7 [Source:HGNC Symbol;Acc:HGNC:8537]	protein_coding	HGNC:8537	5027	2.82384669210111	2.8287932186406	4.38908313357227	4.70427591605957e-12	3.77600964022866e-10
9572	ENSG00000152229	PSTPIP2	proline-serine-threonine phosphatase interacting protein 2 [Source:HGNC Symbol;Acc:HGNC:9581]	protein_coding	HGNC:9581	9050	2.80655003808971	2.81655911886557	5.14252635322585	1.39817084421596e-11	1.02156097963933e-09
6793	ENSG00000133313	CNDP2	carnosine dipeptidase 2 [Source:HGNC Symbol;Acc:HGNC:24437]	protein_coding	HGNC:24437	55748	2.80325743833504	2.80385785517392	7.45045789330074	4.74495169252875e-17	8.32045529099118e-15
2444	ENSG00000101017	CD40	CD40 molecule [Source:HGNC Symbol;Acc:HGNC:11919]	protein_coding	HGNC:11919	958	2.79766612772913	2.80654178063859	3.64537358326796	5.46644100221170e-11	3.50036486197803e-09
3425	ENSG00000107201	DDX58	DExD/H-box helicase 58 [Source:HGNC Symbol;Acc:HGNC:19102]	protein_coding	HGNC:19102	23586	2.78966360832526	2.79001444236622	8.4939346036672	8.83551063057655e-13	7.99263096565964e-11
10730	ENSG00000161940	BCL6B	B-cell CLL/lymphoma 6B [Source:HGNC Symbol;Acc:HGNC:1002]	protein_coding	HGNC:1002	255877	2.7796096595214	2.78422119254849	4.87081904824393	1.74944717845703e-08	7.25098143274664e-07
247	ENSG00000010030	ETV7	ETS variant 7 [Source:HGNC Symbol;Acc:HGNC:18160]	protein_coding	HGNC:18160	51513	2.77660132290675	2.78145917723616	4.95310008097989	4.98254248873058e-09	2.27164077146204e-07
9750	ENSG00000153823	PID1	phosphotyrosine interaction domain containing 1 [Source:HGNC Symbol;Acc:HGNC:26084]	protein_coding	HGNC:26084	55022	2.76057150223704	2.76422514361548	4.78121699370918	4.11530764371181e-16	6.25417020307029e-14
11124	ENSG00000163545	NUAK2	NUAK family kinase 2 [Source:HGNC Symbol;Acc:HGNC:29558]	protein_coding	HGNC:29558	81788	2.74726987260012	2.74912213532588	5.84689065231391	1.16417885398923e-12	1.02485701371955e-10
10131	ENSG00000157111	TMEM171	transmembrane protein 171 [Source:HGNC Symbol;Acc:HGNC:27031]	protein_coding	HGNC:27031	134285	2.74653308644811	2.74988388357993	5.52045337457305	1.2036729151747e-05	0.000302857922453891
6210	ENSG00000129667	RHBDF2	rhomboid 5 homolog 2 [Source:HGNC Symbol;Acc:HGNC:20788]	protein_coding	HGNC:20788	79651	2.74392474267663	2.74677909685133	5.16702103477108	5.83871106276661e-15	7.82936808157809e-13
6934	ENSG00000134321	RSAD2	radical S-adenosyl methionine domain containing 2 [Source:HGNC Symbol;Acc:HGNC:30908]	protein_coding	HGNC:30908	91543	2.71740189724668	2.71765688286089	9.22162289729594	4.6049462276964e-07	1.5257900320722e-05
460	ENSG00000026508	CD44	CD44 molecule (Indian blood group) [Source:HGNC Symbol;Acc:HGNC:1681]	protein_coding	HGNC:1681	960	2.70193661831828	2.70241963072155	7.68974972400881	3.25122966020368e-18	6.61741351196457e-16
4253	ENSG00000113739	STC2	stanniocalcin 2 [Source:HGNC Symbol;Acc:HGNC:11374]	protein_coding	HGNC:11374	8614	2.69898711779551	2.69952778896646	7.82725130245168	1.00159549405275e-12	8.91889487594781e-11
1472	ENSG00000079385	CEACAM1	carcinoembryonic antigen related cell adhesion molecule 1 [Source:HGNC Symbol;Acc:HGNC:1814]	protein_coding	HGNC:1814	634	2.69744327575506	2.71409824597683	3.42935518170993	6.14941348093864e-09	2.75948877384798e-07
7716	ENSG00000138411	HECW2	HECT, C2 and WW domain containing E3 ubiquitin protein ligase 2 [Source:HGNC Symbol;Acc:HGNC:29853]	protein_coding	HGNC:29853	57520	2.69075820523951	2.70198996688177	4.08794952943807	7.02874295446015e-11	4.38085745554185e-09
36527	ENSG00000239713	APOBEC3G	apolipoprotein B mRNA editing enzyme catalytic subunit 3G [Source:HGNC Symbol;Acc:HGNC:17357]	protein_coding	HGNC:17357	60489	2.68681760769616	2.69292196926893	4.06403316057856	1.75074283142759e-10	1.03393610324413e-08
14022	ENSG00000175592	FOSL1	FOS like 1, AP-1 transcription factor subunit [Source:HGNC Symbol;Acc:HGNC:13718]	protein_coding	HGNC:13718	8061	2.65769803321619	2.66341917453757	4.43229945318109	8.08519676459975e-11	5.00842786537543e-09
20400	ENSG00000205413	SAMD9	sterile alpha motif domain containing 9 [Source:HGNC Symbol;Acc:HGNC:1348]	protein_coding	HGNC:1348	54809	2.64982355688512	2.65022032509412	8.2802509282667	7.03366304934338e-11	4.38085745554185e-09
5455	ENSG00000123685	BATF3	basic leucine zipper ATF-like transcription factor 3 [Source:HGNC Symbol;Acc:HGNC:28915]	protein_coding	HGNC:28915	55509	2.63352729440305	2.64833854914359	3.23379999228077	6.19468711821667e-09	2.76890367738955e-07
13103	ENSG00000171223	JUNB	JunB proto-oncogene, AP-1 transcription factor subunit [Source:HGNC Symbol;Acc:HGNC:6205]	protein_coding	HGNC:6205	3726	2.63144015189315	2.63262533686954	7.40104888664149	1.71876493148761e-11	1.21680016702458e-09
52838	ENSG00000270069	MIR222HG	MIR222 host gene [Source:HGNC Symbol;Acc:HGNC:49555]	lincRNA	HGNC:49555	NA	2.6255909560693	2.63135325968009	4.24630004006784	4.41960379676467e-10	2.43355768480791e-08
12345	ENSG00000168016	TRANK1	tetratricopeptide repeat and ankyrin repeat containing 1 [Source:HGNC Symbol;Acc:HGNC:29011]	protein_coding	HGNC:29011	9881	2.62454342076054	2.62950132742478	4.76666193134476	4.55482696124512e-12	3.68197997902637e-10
639	ENSG00000048052	HDAC9	histone deacetylase 9 [Source:HGNC Symbol;Acc:HGNC:14065]	protein_coding	HGNC:14065	9734	2.62376801859173	2.6347769855446	4.68996935078636	3.25195310681496e-09	1.53799840296585e-07
8227	ENSG00000141837	CACNA1A	calcium voltage-gated channel subunit alpha1 A [Source:HGNC Symbol;Acc:HGNC:1388]	protein_coding	HGNC:1388	773	2.622565621487	2.63204288156679	4.03489143495955	7.3766572741122e-10	3.89255275973754e-08
8876	ENSG00000146232	NFKBIE	NFKB inhibitor epsilon [Source:HGNC Symbol;Acc:HGNC:7799]	protein_coding	HGNC:7799	4794	2.62251754321002	2.62838679374464	4.70050216517566	5.11687368593824e-11	3.31375717456387e-09
406	ENSG00000020633	RUNX3	runt related transcription factor 3 [Source:HGNC Symbol;Acc:HGNC:10473]	protein_coding	HGNC:10473	864	2.59919637365006	2.60784547058163	3.7324129704805	1.98756086801574e-09	9.84966033636669e-08
451	ENSG00000025708	TYMP	thymidine phosphorylase [Source:HGNC Symbol;Acc:HGNC:3148]	protein_coding	HGNC:3148	1890	2.5945813709617	2.59524682778345	7.32507793131547	1.16890166506002e-12	1.02485701371955e-10
17831	ENSG00000198133	TMEM229B	transmembrane protein 229B [Source:HGNC Symbol;Acc:HGNC:20130]	protein_coding	HGNC:20130	161145	2.54512094493355	2.54959606811324	4.59417009701743	1.27275960609766e-10	7.7164436118623e-09
8801	ENSG00000145779	TNFAIP8	TNF alpha induced protein 8 [Source:HGNC Symbol;Acc:HGNC:17260]	protein_coding	HGNC:17260	25816	2.53785509697731	2.53932758220811	6.09148183127253	4.49492413779015e-15	6.09918396696811e-13
5653	ENSG00000125148	MT2A	metallothionein 2A [Source:HGNC Symbol;Acc:HGNC:7406]	protein_coding	HGNC:7406	4502	2.53756969521484	2.53759628155902	11.5189368806429	2.00043624333734e-14	2.3751012814124e-12
7479	ENSG00000137198	GMPR	guanosine monophosphate reductase [Source:HGNC Symbol;Acc:HGNC:4376]	protein_coding	HGNC:4376	2766	2.53177761902524	2.53292479491088	6.66271048071681	4.42515800359668e-13	4.10064641666626e-11
20170	ENSG00000204642	HLA-F	major histocompatibility complex, class I, F [Source:HGNC Symbol;Acc:HGNC:4963]	protein_coding	HGNC:4963	3134	2.52745851413212	2.52797197099689	8.14663976046609	3.14073839106436e-08	1.23868983326476e-06
11385	ENSG00000164283	ESM1	endothelial cell specific molecule 1 [Source:HGNC Symbol;Acc:HGNC:3466]	protein_coding	HGNC:3466	11082	2.52491914399482	2.53107745596337	4.21520317378589	7.90136936207806e-12	5.92498736769511e-10
3142	ENSG00000105499	PLA2G4C	phospholipase A2 group IVC [Source:HGNC Symbol;Acc:HGNC:9037]	protein_coding	HGNC:9037	8605	2.51309037917691	2.51824209989019	4.80622622383997	3.95134545486621e-11	2.6184555520096e-09
6961	ENSG00000134470	IL15RA	interleukin 15 receptor subunit alpha [Source:HGNC Symbol;Acc:HGNC:5978]	protein_coding	HGNC:5978	3601	2.50849410554004	2.51857227758297	3.61359563888846	4.34497029955637e-06	0.000123809928685859
16203	ENSG00000185745	IFIT1	interferon induced protein with tetratricopeptide repeats 1 [Source:HGNC Symbol;Acc:HGNC:5407]	protein_coding	HGNC:5407	3434	2.50496681737845	2.50512103103975	9.5418316092624	7.10222734086783e-07	2.3128910637489e-05
35709	ENSG00000237927			lincRNA		NA	2.50414749045574	2.64399012909133	4.72761427836187	0.0014032494365637	0.0211005766199908
3990	ENSG00000111817	DSE	dermatan sulfate epimerase [Source:HGNC Symbol;Acc:HGNC:21144]	protein_coding	HGNC:21144	29940	2.4942206691493	2.49631727707307	5.97929891331236	2.26130752558407e-13	2.18426976072942e-11
15624	ENSG00000183486	MX2	MX dynamin like GTPase 2 [Source:HGNC Symbol;Acc:HGNC:7533]	protein_coding	HGNC:7533	4600	2.47979256151747	2.48004217775165	9.02775387594743	2.559652467381e-09	1.23682023947306e-07
5143	ENSG00000120875	DUSP4	dual specificity phosphatase 4 [Source:HGNC Symbol;Acc:HGNC:3070]	protein_coding	HGNC:3070	1846	2.4543968924863	2.46246204345721	3.74180392903155	1.26815791731507e-09	6.54048142151908e-08
6096	ENSG00000128641	MYO1B	myosin IB [Source:HGNC Symbol;Acc:HGNC:7596]	protein_coding	HGNC:7596	4430	2.44779572301407	2.4490823846452	5.86129054890548	8.32987071170891e-14	8.71044645615213e-12
12006	ENSG00000166750	SLFN5	schlafen family member 5 [Source:HGNC Symbol;Acc:HGNC:28286]	protein_coding	HGNC:28286	162394	2.44388517029845	2.44426806924952	8.10852648763593	4.60040062322402e-11	3.01352679905215e-09
1799	ENSG00000088826	SMOX	spermine oxidase [Source:HGNC Symbol;Acc:HGNC:15862]	protein_coding	HGNC:15862	54498	2.43887051593657	2.4478502272424	3.67797896459065	4.32660220704605e-10	2.39391320174325e-08
4606	ENSG00000116514	RNF19B	ring finger protein 19B [Source:HGNC Symbol;Acc:HGNC:26886]	protein_coding	HGNC:26886	127544	2.4274347936409	2.43114477175796	4.86562175886288	1.28837098445271e-09	6.61479841477117e-08
17403	ENSG00000196843	ARID5A	AT-rich interaction domain 5A [Source:HGNC Symbol;Acc:HGNC:17361]	protein_coding	HGNC:17361	10865	2.42707002717925	2.43014392180656	5.32628357079788	2.00177367352543e-09	9.87714992677178e-08
53153	ENSG00000270607			lincRNA		NA	2.42514883728969	2.4291262076374	4.94651716012143	4.08624984287162e-09	1.9010234983286e-07
7531	ENSG00000137496	IL18BP	interleukin 18 binding protein [Source:HGNC Symbol;Acc:HGNC:5987]	protein_coding	HGNC:5987	10068	2.42159669882668	2.42524395684996	4.60939563290819	4.53836772293152e-09	2.08581916556344e-07
11585	ENSG00000165029	ABCA1	ATP binding cassette subfamily A member 1 [Source:HGNC Symbol;Acc:HGNC:29]	protein_coding	HGNC:29	19	2.42131794503928	2.43199896580925	3.36504040819402	3.68657790765932e-09	1.72920226302473e-07
2422	ENSG00000100906	NFKBIA	NFKB inhibitor alpha [Source:HGNC Symbol;Acc:HGNC:7797]	protein_coding	HGNC:7797	4792	2.42018833765971	2.42029803630654	10.0480840904447	6.32191859843991e-15	8.36557122484326e-13
898	ENSG00000064651	SLC12A2	solute carrier family 12 member 2 [Source:HGNC Symbol;Acc:HGNC:10911]	protein_coding	HGNC:10911	6558	2.4157843109268	2.41658534472826	7.05036914583737	4.0239095945652e-12	3.27603725420387e-10
3606	ENSG00000108771	DHX58	DExH-box helicase 58 [Source:HGNC Symbol;Acc:HGNC:29517]	protein_coding	HGNC:29517	79132	2.41195696044339	2.41412650208153	5.97290889062046	7.55178032213274e-12	5.7003438484549e-10
7039	ENSG00000134954	ETS1	ETS proto-oncogene 1, transcription factor [Source:HGNC Symbol;Acc:HGNC:3488]	protein_coding	HGNC:3488	2113	2.40278075686026	2.40355712376543	7.08961024750512	1.84439737891382e-14	2.23642992817657e-12
14629	ENSG00000178607	ERN1	endoplasmic reticulum to nucleus signaling 1 [Source:HGNC Symbol;Acc:HGNC:3449]	protein_coding	HGNC:3449	2081	2.39177867320891	2.40707233131016	3.12015549061156	3.09169182180472e-08	1.22357997864341e-06
16746	ENSG00000187957	DNER	delta/notch like EGF repeat containing [Source:HGNC Symbol;Acc:HGNC:24456]	protein_coding	HGNC:24456	92737	2.38712022017225	2.38740189026311	8.52486597472077	8.53546615247899e-12	6.35864334679448e-10
584	ENSG00000042062	RIPOR3	RIPOR family member 3 [Source:HGNC Symbol;Acc:HGNC:16168]	protein_coding	HGNC:16168	140876	2.37695873982523	2.38393268015662	3.99205456290441	4.43264955683472e-05	0.000979134489317871
11412	ENSG00000164342	TLR3	toll like receptor 3 [Source:HGNC Symbol;Acc:HGNC:11849]	protein_coding	HGNC:11849	7098	2.36021153527008	2.36739790187058	3.93045003171457	1.99843089542739e-06	6.13965373209741e-05
3170	ENSG00000105639	JAK3	Janus kinase 3 [Source:HGNC Symbol;Acc:HGNC:6193]	protein_coding	HGNC:6193	3718	2.35918941075994	2.37424068572822	3.15198142211979	2.87296615356678e-06	8.54988726327785e-05
13107	ENSG00000171236	LRG1	leucine rich alpha-2-glycoprotein 1 [Source:HGNC Symbol;Acc:HGNC:29480]	protein_coding	HGNC:29480	116844	2.34147080303535	2.36208619973727	3.79854471446422	9.54010359509688e-07	3.05444103305939e-05
6389	ENSG00000130775	THEMIS2	thymocyte selection associated family member 2 [Source:HGNC Symbol;Acc:HGNC:16839]	protein_coding	HGNC:16839	9473	2.33736618077785	2.3414990080357	4.71499975114326	5.30944870981474e-07	1.74773434541254e-05
45	ENSG00000003989	SLC7A2	solute carrier family 7 member 2 [Source:HGNC Symbol;Acc:HGNC:11060]	protein_coding	HGNC:11060	6542	2.33301867680351	2.33315457761728	9.14237332115268	1.7361162284573e-09	8.7172919700248e-08
15157	ENSG00000181381	DDX60L	DEAD-box helicase 60 like [Source:HGNC Symbol;Acc:HGNC:26429]	protein_coding	HGNC:26429	91351	2.32719846952736	2.32753063154034	8.38048131849344	5.24133186788271e-10	2.81795757689279e-08
23	ENSG00000002549	LAP3	leucine aminopeptidase 3 [Source:HGNC Symbol;Acc:HGNC:18449]	protein_coding	HGNC:18449	51056	2.3266539631666	2.32677763011258	9.73005739619712	1.99044642537784e-11	1.3833602656376e-09
2919	ENSG00000104320	NBN	nibrin [Source:HGNC Symbol;Acc:HGNC:7652]	protein_coding	HGNC:7652	4683	2.31791641379397	2.31882113091464	6.55613124967873	4.81759863028386e-11	3.13777081074145e-09
3099	ENSG00000105327	BBC3	BCL2 binding component 3 [Source:HGNC Symbol;Acc:HGNC:17868]	protein_coding	HGNC:17868	27113	2.31419693147966	2.31480641037003	8.12305939577208	2.15084013109475e-10	1.2257637907109e-08
57706	ENSG00000277443	MARCKS	myristoylated alanine rich protein kinase C substrate [Source:HGNC Symbol;Acc:HGNC:6759]	protein_coding	HGNC:6759	4082	2.30335232734082	2.30353496309777	8.58939740048075	1.87134958383382e-13	1.83876228935671e-11
13200	ENSG00000171621	SPSB1	splA/ryanodine receptor domain and SOCS box containing 1 [Source:HGNC Symbol;Acc:HGNC:30628]	protein_coding	HGNC:30628	80176	2.30202091855038	2.30668792818659	4.21334503873418	1.01126366316334e-09	5.26318869074693e-08
54183	ENSG00000272269			antisense_RNA		NA	2.29868641225396	2.30861555046543	4.18745186781923	2.66419928158995e-08	1.06176725215253e-06
11765	ENSG00000165801	ARHGEF40	Rho guanine nucleotide exchange factor 40 [Source:HGNC Symbol;Acc:HGNC:25516]	protein_coding	HGNC:25516	55701	2.29489198844707	2.30526120180873	3.13147237381761	6.72594822369904e-07	2.19662916486309e-05
6028	ENSG00000128165	ADM2	adrenomedullin 2 [Source:HGNC Symbol;Acc:HGNC:28898]	protein_coding	HGNC:28898	79924	2.2857940963219	2.30260145595404	3.38725717591581	1.70205062903268e-05	0.000420823710839793
10421	ENSG00000159403	C1R	complement C1r [Source:HGNC Symbol;Acc:HGNC:1246]	protein_coding	HGNC:1246	715	2.28440789720834	2.28464665574855	9.01844725168088	3.00797679984145e-09	1.44054283884844e-07
10251	ENSG00000158125	XDH	xanthine dehydrogenase [Source:HGNC Symbol;Acc:HGNC:12805]	protein_coding	HGNC:12805	7498	2.28337014869688	2.29931519993962	3.33663685711803	2.75386111361332e-05	0.000644527904989006
9334	ENSG00000149948	HMGA2	high mobility group AT-hook 2 [Source:HGNC Symbol;Acc:HGNC:5009]	protein_coding	HGNC:5009	8091	2.27019529698486	2.27153329474587	5.5458935465774	2.6702671889827e-14	3.07431367879039e-12
7294	ENSG00000136237	RAPGEF5	Rap guanine nucleotide exchange factor 5 [Source:HGNC Symbol;Acc:HGNC:16862]	protein_coding	HGNC:16862	9771	2.26328025926523	2.26539409085097	5.58556182683229	2.5564362387022e-12	2.14251913593586e-10
335	ENSG00000013374	NUB1	negative regulator of ubiquitin like proteins 1 [Source:HGNC Symbol;Acc:HGNC:17623]	protein_coding	HGNC:17623	51667	2.25837552604825	2.25853242692342	8.95444752200851	8.13665364262037e-15	1.04204020470322e-12
16014	ENSG00000185022	MAFF	MAF bZIP transcription factor F [Source:HGNC Symbol;Acc:HGNC:6780]	protein_coding	HGNC:6780	23764	2.25836330385633	2.25982793450812	6.61434471476944	1.71015359136135e-11	1.21680016702458e-09
1615	ENSG00000083799	CYLD	CYLD lysine 63 deubiquitinase [Source:HGNC Symbol;Acc:HGNC:2584]	protein_coding	HGNC:2584	1540	2.25789648817358	2.25881727000367	6.90742656569929	3.58772276021056e-16	5.52606270552432e-14
9738	ENSG00000153721	CNKSR3	CNKSR family member 3 [Source:HGNC Symbol;Acc:HGNC:23034]	protein_coding	HGNC:23034	154043	2.2533282732775	2.25587231127015	5.54786247227	1.53493542611122e-11	1.10032666583746e-09
40865	ENSG00000251136			lincRNA		101929709	2.25192365125683	2.26367979494803	3.18661344360328	2.03478262339719e-06	6.22327858478051e-05
8198	ENSG00000141574	SECTM1	secreted and transmembrane 1 [Source:HGNC Symbol;Acc:HGNC:10707]	protein_coding	HGNC:10707	6398	2.23904601013817	2.23971302641087	7.36175507087182	3.93662923921452e-09	1.83892213395767e-07
11560	ENSG00000164932	CTHRC1	collagen triple helix repeat containing 1 [Source:HGNC Symbol;Acc:HGNC:18831]	protein_coding	HGNC:18831	115908	2.23013517055088	2.23297074674919	4.89161613095486	1.12181118903304e-07	4.20605392519689e-06
10799	ENSG00000162407	PLPP3	phospholipid phosphatase 3 [Source:HGNC Symbol;Acc:HGNC:9229]	protein_coding	HGNC:9229	8613	2.2273550858716	2.22883828188844	5.69102454720873	1.37055832987725e-10	8.26540944123857e-09
12432	ENSG00000168394	TAP1	transporter 1, ATP binding cassette subfamily B member [Source:HGNC Symbol;Acc:HGNC:43]	protein_coding	HGNC:43	6890	2.22720682868854	2.22821029392628	6.92968257180892	1.54019904225918e-09	7.76778260339388e-08
7753	ENSG00000138642	HERC6	HECT and RLD domain containing E3 ubiquitin protein ligase family member 6 [Source:HGNC Symbol;Acc:HGNC:26072]	protein_coding	HGNC:26072	55008	2.22598353331319	2.22702973248215	6.59952598198707	2.83330765282502e-11	1.92226432302974e-09
5354	ENSG00000122861	PLAU	plasminogen activator, urokinase [Source:HGNC Symbol;Acc:HGNC:9052]	protein_coding	HGNC:9052	5328	2.22557360165547	2.22779187005813	5.60036365841985	0.000254817612482364	0.00473802797238824
274	ENSG00000010818	HIVEP2	human immunodeficiency virus type I enhancer binding protein 2 [Source:HGNC Symbol;Acc:HGNC:4921]	protein_coding	HGNC:4921	3097	2.22471946150699	2.22651582208146	6.17128787680285	5.10507169899797e-12	3.98545254966979e-10
46160	ENSG00000258791	LINC00520	long intergenic non-protein coding RNA 520 [Source:HGNC Symbol;Acc:HGNC:19843]	lincRNA	HGNC:19843	NA	2.21599949025966	2.21803628182938	5.78901214018216	1.40480319786837e-07	5.14853596440632e-06
23119	ENSG00000214226	C17orf67	chromosome 17 open reading frame 67 [Source:HGNC Symbol;Acc:HGNC:27900]	protein_coding	HGNC:27900	339210	2.21118332034969	2.21534803170104	4.41158556445087	1.72509627542772e-08	7.20243492576014e-07
3740	ENSG00000109861	CTSC	cathepsin C [Source:HGNC Symbol;Acc:HGNC:2528]	protein_coding	HGNC:2528	1075	2.20547232188814	2.20738108976204	5.25494390680952	1.51855385628154e-10	9.06202976643824e-09
7754	ENSG00000138646	HERC5	HECT and RLD domain containing E3 ubiquitin protein ligase 5 [Source:HGNC Symbol;Acc:HGNC:24368]	protein_coding	HGNC:24368	51191	2.19911621991152	2.19930998489952	9.07330999084811	3.28715167644578e-08	1.291963958901e-06
17384	ENSG00000196776	CD47	CD47 molecule [Source:HGNC Symbol;Acc:HGNC:1682]	protein_coding	HGNC:1682	961	2.19322999217226	2.19388224111267	7.35575081155232	1.07747310672406e-08	4.65190851153063e-07
7257	ENSG00000136048	DRAM1	DNA damage regulated autophagy modulator 1 [Source:HGNC Symbol;Acc:HGNC:25645]	protein_coding	HGNC:25645	55332	2.19167252096869	2.19204637233866	7.97186175240581	1.26868384389849e-15	1.83043777882975e-13
6056	ENSG00000128335	APOL2	apolipoprotein L2 [Source:HGNC Symbol;Acc:HGNC:619]	protein_coding	HGNC:619	23780	2.17803347577241	2.17950615974449	5.70390096479737	5.85275561820132e-09	2.64721065620074e-07
658	ENSG00000049192	ADAMTS6	ADAM metallopeptidase with thrombospondin type 1 motif 6 [Source:HGNC Symbol;Acc:HGNC:222]	protein_coding	HGNC:222	11174	2.17178555208781	2.17409859311185	5.05909429398315	5.37943895693285e-06	0.000147746615014749
8214	ENSG00000141682	PMAIP1	phorbol-12-myristate-13-acetate-induced protein 1 [Source:HGNC Symbol;Acc:HGNC:9108]	protein_coding	HGNC:9108	5366	2.16466287265885	2.16506884120142	8.38270989169936	6.7946275838293e-14	7.30614766042324e-12
11355	ENSG00000164171	ITGA2	integrin subunit alpha 2 [Source:HGNC Symbol;Acc:HGNC:6137]	protein_coding	HGNC:6137	3673	2.16406702223769	2.16502870961935	6.40276313986166	1.53400260094317e-14	1.88006039199464e-12
6816	ENSG00000133574	GIMAP4	GTPase, IMAP family member 4 [Source:HGNC Symbol;Acc:HGNC:21872]	protein_coding	HGNC:21872	55303	2.16246938984114	2.17403347947963	3.17259310055832	5.5411485962371e-06	0.0001518221435094
298	ENSG00000011422	PLAUR	plasminogen activator, urokinase receptor [Source:HGNC Symbol;Acc:HGNC:9053]	protein_coding	HGNC:9053	5329	2.15115541519311	2.1522066292621	6.60940976407447	1.64577905987895e-07	5.95510784904771e-06
5377	ENSG00000123095	BHLHE41	basic helix-loop-helix family member e41 [Source:HGNC Symbol;Acc:HGNC:16617]	protein_coding	HGNC:16617	79365	2.15043525798397	2.15492338368954	3.93106978055077	2.11619213185382e-09	1.0353787236759e-07
14533	ENSG00000178078	STAP2	signal transducing adaptor family member 2 [Source:HGNC Symbol;Acc:HGNC:30430]	protein_coding	HGNC:30430	55620	2.14939303319329	2.15362046508605	4.36322450504509	6.38043089276836e-08	2.42413837719246e-06
17944	ENSG00000198535	C2CD4A	C2 calcium dependent domain containing 4A [Source:HGNC Symbol;Acc:HGNC:33627]	protein_coding	HGNC:33627	145741	2.14706719193024	2.15244374578795	3.98220364808001	2.43733465856092e-08	9.78195085854838e-07
40	ENSG00000003402	CFLAR	CASP8 and FADD like apoptosis regulator [Source:HGNC Symbol;Acc:HGNC:1876]	protein_coding	HGNC:1876	8837	2.14133690863637	2.14150455497399	9.10057166263252	4.94589187186083e-10	2.69728591174496e-08
6047	ENSG00000128284	APOL3	apolipoprotein L3 [Source:HGNC Symbol;Acc:HGNC:14868]	protein_coding	HGNC:14868	80833	2.13976180917932	2.14037731295217	6.87660003136762	2.49706718858386e-11	1.70428573745382e-09
4233	ENSG00000113594	LIFR	LIF receptor alpha [Source:HGNC Symbol;Acc:HGNC:6597]	protein_coding	HGNC:6597	3977	2.13572624204257	2.13816025149651	4.99853515630326	4.54451716731647e-11	2.99412755335683e-09
1039	ENSG00000068079	IFI35	interferon induced protein 35 [Source:HGNC Symbol;Acc:HGNC:5399]	protein_coding	HGNC:5399	3430	2.13263657792546	2.13329990446558	7.08303509184173	4.27848444525693e-06	0.000122528054540298
8909	ENSG00000146457	WTAP	WT1 associated protein [Source:HGNC Symbol;Acc:HGNC:16846]	protein_coding	HGNC:16846	9589	2.13008933302248	2.130771630673	7.50058421656676	3.2407231979073e-13	3.02768549260224e-11
6604	ENSG00000132274	TRIM22	tripartite motif containing 22 [Source:HGNC Symbol;Acc:HGNC:16379]	protein_coding	HGNC:16379	10346	2.12812837321394	2.12883455044996	7.19979086863787	2.03460938798002e-07	7.20201174043362e-06
4106	ENSG00000112541	PDE10A	phosphodiesterase 10A [Source:HGNC Symbol;Acc:HGNC:8772]	protein_coding	HGNC:8772	10846	2.12662026575588	2.13474082592015	3.2996578460788	7.54420431845977e-06	0.000201379018318043
13508	ENSG00000172936	MYD88	myeloid differentiation primary response 88 [Source:HGNC Symbol;Acc:HGNC:7562]	protein_coding	HGNC:7562	4615	2.12540865531275	2.12840156772037	4.93805149197929	7.70839666405731e-06	0.000204326291109128
17547	ENSG00000197301			antisense_RNA		100129940	2.12379560558846	2.12908555296151	3.80185738551646	3.47049370555858e-05	0.000789554635847438
12436	ENSG00000168404	MLKL	mixed lineage kinase domain like pseudokinase [Source:HGNC Symbol;Acc:HGNC:26617]	protein_coding	HGNC:26617	197259	2.10243063818814	2.10483008188253	5.43876068005555	1.47978387188178e-07	5.38868261076949e-06
28396	ENSG00000227376	FTH1P16	ferritin heavy chain 1 pseudogene 16 [Source:HGNC Symbol;Acc:HGNC:3986]	processed_pseudogene	HGNC:3986	NA	2.10101936238498	2.10485544224517	4.2086023786583	1.05725903286708e-05	0.000271410776049976
45539	ENSG00000257894			lincRNA		NA	2.09252274951648	2.09837996032922	3.57086531113304	4.34067159659256e-05	0.000960679123455574
1907	ENSG00000090776	EFNB1	ephrin B1 [Source:HGNC Symbol;Acc:HGNC:3226]	protein_coding	HGNC:3226	1947	2.08349587009789	2.08797179898614	4.13768857300613	3.50971141402409e-08	1.3699894074331e-06
24958	ENSG00000221963	APOL6	apolipoprotein L6 [Source:HGNC Symbol;Acc:HGNC:14870]	protein_coding	HGNC:14870	80830	2.08319032586429	2.08359237429659	7.9202657620818	7.18924877969887e-09	3.17608750352743e-07
356	ENSG00000014914	MTMR11	myotubularin related protein 11 [Source:HGNC Symbol;Acc:HGNC:24307]	protein_coding	HGNC:24307	10903	2.08301508164937	2.09093111383407	3.27869839433128	2.11158829868273e-06	6.43526294876625e-05
13710	ENSG00000173926	2003-03-01	membrane associated ring-CH-type finger 3 [Source:HGNC Symbol;Acc:HGNC:28728]	protein_coding	HGNC:28728	115123	2.07896365259642	2.08277188577641	4.12706329750712	8.30007828786268e-07	2.6724376363011e-05
5326	ENSG00000122643	NT5C3A	5'-nucleotidase, cytosolic IIIA [Source:HGNC Symbol;Acc:HGNC:17820]	protein_coding	HGNC:17820	51251	2.06446128514036	2.06562341897151	6.25492611181602	1.33179264123428e-09	6.80707288107097e-08
4497	ENSG00000115652	UXS1	UDP-glucuronate decarboxylase 1 [Source:HGNC Symbol;Acc:HGNC:17729]	protein_coding	HGNC:17729	80146	2.05292115599143	2.05329243457937	7.74276263297112	2.34885005603222e-08	9.52747079667448e-07
4747	ENSG00000117475	BLZF1	basic leucine zipper nuclear factor 1 [Source:HGNC Symbol;Acc:HGNC:1065]	protein_coding	HGNC:1065	8548	2.04889799581124	2.05053099975561	5.6725790001761	5.94495893690932e-10	3.15165776571593e-08
6062	ENSG00000128394	APOBEC3F	apolipoprotein B mRNA editing enzyme catalytic subunit 3F [Source:HGNC Symbol;Acc:HGNC:17356]	protein_coding	HGNC:17356	200316	2.04771607296513	2.05270585540082	3.88518115719806	7.22169593155041e-06	0.000193677388771321
3684	ENSG00000109320	NFKB1	nuclear factor kappa B subunit 1 [Source:HGNC Symbol;Acc:HGNC:7794]	protein_coding	HGNC:7794	4790	2.03905376849475	2.04008344397011	7.01269095012437	1.46206315078432e-12	1.25297712726614e-10
30367	ENSG00000230266	XXYLT1-AS2	XXYLT1 antisense RNA 2 [Source:HGNC Symbol;Acc:HGNC:41154]	antisense_RNA	HGNC:41154	101410543	2.03712400175546	2.04544202442272	3.55262119091308	1.4810468793444e-06	4.61228752206762e-05
4155	ENSG00000112972	HMGCS1	3-hydroxy-3-methylglutaryl-CoA synthase 1 [Source:HGNC Symbol;Acc:HGNC:5007]	protein_coding	HGNC:5007	3157	2.03373629787203	2.03462071101585	6.65126953899368	5.31192605761822e-10	2.84250390632547e-08
2370	ENSG00000100600	LGMN	legumain [Source:HGNC Symbol;Acc:HGNC:9472]	protein_coding	HGNC:9472	5641	2.02293014097511	2.02430510668402	5.9716239386056	1.29843447953675e-06	4.0770127266556e-05
5400	ENSG00000123240	OPTN	optineurin [Source:HGNC Symbol;Acc:HGNC:17142]	protein_coding	HGNC:17142	10133	2.02048095869497	2.02062927641707	8.97540382605477	1.78442225258411e-10	1.04839406365741e-08
6526	ENSG00000131669	NINJ1	ninjurin 1 [Source:HGNC Symbol;Acc:HGNC:7824]	protein_coding	HGNC:7824	4814	2.01765557224996	2.01867333376675	5.82037456551386	1.61353430806553e-06	4.99757175090513e-05
9141	ENSG00000148344	PTGES	prostaglandin E synthase [Source:HGNC Symbol;Acc:HGNC:9599]	protein_coding	HGNC:9599	9536	2.00943120947682	2.01381302801042	3.9808901030483	0.000380860327137478	0.00684707572352204
7537	ENSG00000137507	LRRC32	leucine rich repeat containing 32 [Source:HGNC Symbol;Acc:HGNC:4161]	protein_coding	HGNC:4161	2615	2.00025111941052	2.0014249320883	6.05176103689571	8.94853253293879e-11	5.51326344921278e-09
2289	ENSG00000100342	APOL1	apolipoprotein L1 [Source:HGNC Symbol;Acc:HGNC:618]	protein_coding	HGNC:618	8542	1.98994983619885	1.99025759772025	8.04371698192957	2.38966321210089e-08	9.62451635742967e-07
16641	ENSG00000187583	PLEKHN1	pleckstrin homology domain containing N1 [Source:HGNC Symbol;Acc:HGNC:25284]	protein_coding	HGNC:25284	84069	1.98959728333186	1.99859429764385	3.01803548017068	7.86370081023919e-06	0.000207959308202103
7075	ENSG00000135148	TRAFD1	TRAF-type zinc finger domain containing 1 [Source:HGNC Symbol;Acc:HGNC:24808]	protein_coding	HGNC:24808	10906	1.98910553131124	1.99236126504641	4.63651773966258	1.22471039139912e-07	4.54698665836063e-06
42472	ENSG00000253276	CCDC71L	coiled-coil domain containing 71 like [Source:HGNC Symbol;Acc:HGNC:26685]	protein_coding	HGNC:26685	168455	1.98773901880426	1.98985804888854	5.68273888001818	1.61213629879872e-07	5.85195208079865e-06
9250	ENSG00000149289	ZC3H12C	zinc finger CCCH-type containing 12C [Source:HGNC Symbol;Acc:HGNC:29362]	protein_coding	HGNC:29362	85463	1.98291420411287	1.98502347012691	5.45335078398638	1.53671059517899e-08	6.48719531994449e-07
2907	ENSG00000104213	PDGFRL	platelet derived growth factor receptor like [Source:HGNC Symbol;Acc:HGNC:8805]	protein_coding	HGNC:8805	5157	1.97863457756298	1.98145297062389	5.03845813324025	1.71530842616091e-07	6.16753483955269e-06
9923	ENSG00000155287	SLC25A28	solute carrier family 25 member 28 [Source:HGNC Symbol;Acc:HGNC:23472]	protein_coding	HGNC:23472	81894	1.97518831897393	1.97595407149185	6.85851627312571	9.10846964072832e-12	6.74145045227412e-10
9290	ENSG00000149557	FEZ1	fasciculation and elongation protein zeta 1 [Source:HGNC Symbol;Acc:HGNC:3659]	protein_coding	HGNC:3659	9638	1.97478027388632	1.98035727739866	3.18873818247676	4.31382496336748e-06	0.000123230518627726
2081	ENSG00000096968	JAK2	Janus kinase 2 [Source:HGNC Symbol;Acc:HGNC:6192]	protein_coding	HGNC:6192	3717	1.97375863575352	1.97531908556741	5.30835091418372	1.76979246135842e-09	8.84740985726461e-08
12126	ENSG00000167191	GPRC5B	G protein-coupled receptor class C group 5 member B [Source:HGNC Symbol;Acc:HGNC:13308]	protein_coding	HGNC:13308	51704	1.97219963142745	1.97247072685819	8.15351244971953	2.06012187154778e-07	7.26974275291072e-06
12638	ENSG00000169242	EFNA1	ephrin A1 [Source:HGNC Symbol;Acc:HGNC:3221]	protein_coding	HGNC:3221	1942	1.96944936919385	1.96993325598428	7.66162655419676	7.66058978483519e-07	2.48055120362362e-05
3785	ENSG00000110218	PANX1	pannexin 1 [Source:HGNC Symbol;Acc:HGNC:8599]	protein_coding	HGNC:8599	24145	1.96488347426281	1.96860204175321	4.63081234057027	2.56780284980451e-06	7.72237912455719e-05
1831	ENSG00000089127	OAS1	2'-5'-oligoadenylate synthetase 1 [Source:HGNC Symbol;Acc:HGNC:8086]	protein_coding	HGNC:8086	4938	1.96401719753702	1.96434957672651	8.16149321211166	1.38956251686738e-06	4.35116306792702e-05
7678	ENSG00000138166	DUSP5	dual specificity phosphatase 5 [Source:HGNC Symbol;Acc:HGNC:3071]	protein_coding	HGNC:3071	1847	1.96116336531309	1.96165773239138	7.24102871618189	1.48006480699979e-11	1.06770751077112e-09
15995	ENSG00000184979	USP18	ubiquitin specific peptidase 18 [Source:HGNC Symbol;Acc:HGNC:12616]	protein_coding	HGNC:12616	11274	1.95989578040343	1.96028367278275	7.72220777333014	1.30837043151328e-07	4.82615086679234e-06
5449	ENSG00000123609	NMI	N-myc and STAT interactor [Source:HGNC Symbol;Acc:HGNC:7854]	protein_coding	HGNC:7854	9111	1.95550912419874	1.95572451052065	8.51774470378772	4.35220811580181e-07	1.45901376776203e-05
6886	ENSG00000134107	BHLHE40	basic helix-loop-helix family member e40 [Source:HGNC Symbol;Acc:HGNC:1046]	protein_coding	HGNC:1046	8553	1.95443664752392	1.96010006685849	4.32175137011517	6.93539826211665e-05	0.00147480726476876
33132	ENSG00000234222	LIX1L-AS1	LIX1L antisense RNA 1 [Source:HGNC Symbol;Acc:HGNC:41210]	antisense_RNA	HGNC:41210	105371260	1.95408775392706	1.96297145582314	3.27629631506155	0.00103991056236517	0.0162146382897924
7861	ENSG00000139318	DUSP6	dual specificity phosphatase 6 [Source:HGNC Symbol;Acc:HGNC:3072]	protein_coding	HGNC:3072	1848	1.93933702929934	1.94155041006023	5.68503206177292	4.46778248367751e-07	1.49252190272161e-05
9701	ENSG00000153234	NR4A2	nuclear receptor subfamily 4 group A member 2 [Source:HGNC Symbol;Acc:HGNC:7981]	protein_coding	HGNC:7981	4929	1.93931469516783	1.95196663304454	3.7697528620413	2.69036730124858e-05	0.00063226405153879
6803	ENSG00000133401	PDZD2	PDZ domain containing 2 [Source:HGNC Symbol;Acc:HGNC:18486]	protein_coding	HGNC:18486	23037	1.93534402495698	1.93953551866591	4.37025566954714	2.22394345583481e-07	7.72820350902597e-06
9680	ENSG00000153071	DAB2	DAB2, clathrin adaptor protein [Source:HGNC Symbol;Acc:HGNC:2662]	protein_coding	HGNC:2662	1601	1.93439719418527	1.93470465083878	7.92207235249588	1.32332912055734e-11	9.73116472007261e-10
24921	ENSG00000221869	CEBPD	CCAAT/enhancer binding protein delta [Source:HGNC Symbol;Acc:HGNC:1835]	protein_coding	HGNC:1835	1052	1.93388095491418	1.93440265442559	7.31738906534739	1.42153639446429e-09	7.20118747737954e-08
17622	ENSG00000197536	C5orf56	chromosome 5 open reading frame 56 [Source:HGNC Symbol;Acc:HGNC:33838]	protein_coding	HGNC:33838	NA	1.93241639329266	1.93356822086291	6.19043870302105	3.87869729237022e-07	1.31968333547569e-05
53825	ENSG00000271646			lincRNA		NA	1.92238760690087	1.92865947150389	4.0583065833996	2.03657037385781e-06	6.22327858478051e-05
7012	ENSG00000134802	SLC43A3	solute carrier family 43 member 3 [Source:HGNC Symbol;Acc:HGNC:17466]	protein_coding	HGNC:17466	29015	1.91194419686346	1.91327381831281	5.63206962393165	3.56640418701014e-06	0.000103434796243108
1362	ENSG00000076685	NT5C2	5'-nucleotidase, cytosolic II [Source:HGNC Symbol;Acc:HGNC:8022]	protein_coding	HGNC:8022	22978	1.90119439150467	1.90387522859847	4.78462510159752	2.50876369357992e-05	0.000592899353112215
9506	ENSG00000151694	ADAM17	ADAM metallopeptidase domain 17 [Source:HGNC Symbol;Acc:HGNC:195]	protein_coding	HGNC:195	6868	1.90083058945589	1.90787322175628	3.26412135055425	3.13217742562526e-05	0.000722683366341633
4290	ENSG00000114127	XRN1	5'-3' exoribonuclease 1 [Source:HGNC Symbol;Acc:HGNC:30654]	protein_coding	HGNC:30654	54464	1.89810485365127	1.89845526068419	7.6864513692847	6.49667054940947e-09	2.89254105164723e-07
8353	ENSG00000142961	MOB3C	MOB kinase activator 3C [Source:HGNC Symbol;Acc:HGNC:29800]	protein_coding	HGNC:29800	148932	1.89277827886565	1.89511055940402	4.7440797292127	4.80825001741448e-05	0.00105393141727866
8772	ENSG00000145555	MYO10	myosin X [Source:HGNC Symbol;Acc:HGNC:7593]	protein_coding	HGNC:7593	NA	1.89258479870471	1.89284591362773	7.82439817945069	1.92371627019693e-10	1.11869990039309e-08
13689	ENSG00000173821	RNF213	ring finger protein 213 [Source:HGNC Symbol;Acc:HGNC:14539]	protein_coding	HGNC:14539	57674	1.89071390692705	1.89078637614098	9.8129404975911	6.54041004148711e-09	2.90068457793269e-07
2894	ENSG00000104081	BMF	Bcl2 modifying factor [Source:HGNC Symbol;Acc:HGNC:24132]	protein_coding	HGNC:24132	90427	1.89061305544538	1.89552671089051	3.64857662931073	4.73408465392959e-06	0.000132577633625281
6070	ENSG00000128512	DOCK4	dedicator of cytokinesis 4 [Source:HGNC Symbol;Acc:HGNC:19192]	protein_coding	HGNC:19192	9732	1.88900331144949	1.89005815301666	5.8831137875405	1.7447182542831e-08	7.25098143274664e-07
7269	ENSG00000136114	THSD1	thrombospondin type 1 domain containing 1 [Source:HGNC Symbol;Acc:HGNC:17754]	protein_coding	HGNC:17754	55901	1.88541199110825	1.88600210949157	6.77588768049653	2.68069456813297e-08	1.06461869991567e-06
54801	ENSG00000273319			lincRNA		NA	1.88253666959892	1.88861178285342	3.41703615420657	0.00045536296701975	0.00793612706130139
7275	ENSG00000136147	PHF11	PHD finger protein 11 [Source:HGNC Symbol;Acc:HGNC:17024]	protein_coding	HGNC:17024	51131	1.87748409535887	1.87837074422937	6.51905228236605	3.39257207679437e-08	1.3288156883609e-06
3854	ENSG00000110911	SLC11A2	solute carrier family 11 member 2 [Source:HGNC Symbol;Acc:HGNC:10908]	protein_coding	HGNC:10908	4891	1.86883109378659	1.86962609281536	6.24769234644615	8.78187642079835e-10	4.61271094213178e-08
9473	ENSG00000151474	FRMD4A	FERM domain containing 4A [Source:HGNC Symbol;Acc:HGNC:25491]	protein_coding	HGNC:25491	55691	1.86222810284389	1.86451360548995	4.42361464129479	4.06270914249901e-07	1.37817734542273e-05
11348	ENSG00000164161	HHIP	hedgehog interacting protein [Source:HGNC Symbol;Acc:HGNC:14866]	protein_coding	HGNC:14866	64399	1.86123810246023	1.86196542056524	6.28754125298451	9.53098586563769e-10	4.98321912369442e-08
27635	ENSG00000226312	CFLAR-AS1	CFLAR antisense RNA 1 [Source:HGNC Symbol;Acc:HGNC:14437]	antisense_RNA	HGNC:14437	65072	1.84943229765782	1.85831174429501	3.29320119871683	0.00042773389853168	0.00755862166738618
378	ENSG00000017483	SLC38A5	solute carrier family 38 member 5 [Source:HGNC Symbol;Acc:HGNC:18070]	protein_coding	HGNC:18070	92745	1.84936075364429	1.85047499289836	5.85468776685065	8.87756372956028e-06	0.000233148551588774
14215	ENSG00000176597	B3GNT5	UDP-GlcNAc:betaGal beta-1,3-N-acetylglucosaminyltransferase 5 [Source:HGNC Symbol;Acc:HGNC:15684]	protein_coding	HGNC:15684	84002	1.84149360450033	1.84580442559998	4.05967222476665	3.29518660156318e-06	9.63039407297876e-05
11165	ENSG00000163644	PPM1K	protein phosphatase, Mg2+/Mn2+ dependent 1K [Source:HGNC Symbol;Acc:HGNC:25415]	protein_coding	HGNC:25415	152926	1.8319496959294	1.83370139297633	5.8408061357419	7.05919085671408e-06	0.000190665064892955
4539	ENSG00000115963	RND3	Rho family GTPase 3 [Source:HGNC Symbol;Acc:HGNC:671]	protein_coding	HGNC:671	390	1.83090627446699	1.83101438438112	9.25829244737058	3.52511778361652e-09	1.66030134287856e-07
15696	ENSG00000183722	LHFPL6	LHFPL tetraspan subfamily member 6 [Source:HGNC Symbol;Acc:HGNC:6586]	protein_coding	HGNC:6586	10186	1.82530455850185	1.83062696459807	3.77961710833419	9.08512375666268e-05	0.00187935100868314
4219	ENSG00000113504	SLC12A7	solute carrier family 12 member 7 [Source:HGNC Symbol;Acc:HGNC:10915]	protein_coding	HGNC:10915	10723	1.82422590028526	1.82681551296004	4.76025018086271	4.21530241072979e-07	1.41728663355452e-05
8363	ENSG00000143067	ZNF697	zinc finger protein 697 [Source:HGNC Symbol;Acc:HGNC:32034]	protein_coding	HGNC:32034	90874	1.82300182914381	1.82688848399522	4.19258342012749	3.0988827089971e-06	9.12689021114959e-05
8699	ENSG00000144959	NCEH1	neutral cholesterol ester hydrolase 1 [Source:HGNC Symbol;Acc:HGNC:29260]	protein_coding	HGNC:29260	57552	1.82163368086998	1.82276408980958	5.78455881249055	4.50011295086116e-06	0.000126647623244236
5514	ENSG00000124201	ZNFX1	zinc finger NFX1-type containing 1 [Source:HGNC Symbol;Acc:HGNC:29271]	protein_coding	HGNC:29271	57169	1.8200556229857	1.82015617859295	9.21517886183009	1.13361646503164e-06	3.57921342615807e-05
3808	ENSG00000110446	SLC15A3	solute carrier family 15 member 3 [Source:HGNC Symbol;Acc:HGNC:18068]	protein_coding	HGNC:18068	51296	1.81552454595158	1.81737851563187	5.25108768684622	0.000127072490025973	0.00254995112907753
16174	ENSG00000185650	ZFP36L1	ZFP36 ring finger protein like 1 [Source:HGNC Symbol;Acc:HGNC:1107]	protein_coding	HGNC:1107	677	1.80402953460084	1.80414867158647	8.98434958476919	2.76970553632754e-09	1.33202969211229e-07
941	ENSG00000065534	MYLK	myosin light chain kinase [Source:HGNC Symbol;Acc:HGNC:7590]	protein_coding	HGNC:7590	4638	1.79968002392465	1.79989709044872	7.84046655954437	5.12760550999969e-07	1.69404195950656e-05
12593	ENSG00000169067	ACTBL2	actin, beta like 2 [Source:HGNC Symbol;Acc:HGNC:17780]	protein_coding	HGNC:17780	345651	1.79890764572429	1.80641794346475	3.13809314533732	0.000303290655229627	0.00555772811624965
126	ENSG00000006118	TMEM132A	transmembrane protein 132A [Source:HGNC Symbol;Acc:HGNC:31092]	protein_coding	HGNC:31092	54972	1.79177872173399	1.80324825553783	3.86916071183126	0.00112725126142354	0.0174333919643223
13395	ENSG00000172403	SYNPO2	synaptopodin 2 [Source:HGNC Symbol;Acc:HGNC:17732]	protein_coding	HGNC:17732	171024	1.78915820910051	1.80075988436925	3.23913982892902	0.000415844252657371	0.0073943725300916
6397	ENSG00000130813	C19orf66	chromosome 19 open reading frame 66 [Source:HGNC Symbol;Acc:HGNC:25649]	protein_coding	HGNC:25649	55337	1.78885309912117	1.79001107533238	5.73934851447239	2.10610667683807e-07	7.40907527858034e-06
4012	ENSG00000111912	NCOA7	nuclear receptor coactivator 7 [Source:HGNC Symbol;Acc:HGNC:21081]	protein_coding	HGNC:21081	135112	1.78855832782387	1.78886533196642	7.96300049671178	4.57560192104356e-09	2.09448637333552e-07
7072	ENSG00000135124	P2RX4	purinergic receptor P2X 4 [Source:HGNC Symbol;Acc:HGNC:8535]	protein_coding	HGNC:8535	5025	1.78732012419233	1.78868324034155	5.42827747338189	1.09808109074597e-05	0.000279373398935771
4205	ENSG00000113369	ARRDC3	arrestin domain containing 3 [Source:HGNC Symbol;Acc:HGNC:29263]	protein_coding	HGNC:29263	57561	1.78692465143329	1.78934736310572	5.33090650584381	4.23014285861757e-06	0.000121448786656229
10184	ENSG00000157557	ETS2	ETS proto-oncogene 2, transcription factor [Source:HGNC Symbol;Acc:HGNC:3489]	protein_coding	HGNC:3489	2114	1.78566794111027	1.78603696268704	7.62261642597409	5.52180799519986e-09	2.50747280993179e-07
14831	ENSG00000179630	LACC1	laccase domain containing 1 [Source:HGNC Symbol;Acc:HGNC:26789]	protein_coding	HGNC:26789	144811	1.78462770692175	1.78821099585397	4.62242213712577	3.40107120291199e-06	9.89789155835117e-05
3245	ENSG00000105939	ZC3HAV1	zinc finger CCCH-type containing, antiviral 1 [Source:HGNC Symbol;Acc:HGNC:23721]	protein_coding	HGNC:23721	56829	1.78448487196118	1.78457608164609	9.22907103379572	4.56478392718436e-05	0.00100637151261213
6937	ENSG00000134326	CMPK2	cytidine/uridine monophosphate kinase 2 [Source:HGNC Symbol;Acc:HGNC:27015]	protein_coding	HGNC:27015	129607	1.7777823793382	1.77826035849908	7.58358148412931	0.00022878359634359	0.0043102073241723
3226	ENSG00000105835	NAMPT	nicotinamide phosphoribosyltransferase [Source:HGNC Symbol;Acc:HGNC:30092]	protein_coding	HGNC:30092	10135	1.77774860614237	1.77794877496652	8.66522196088535	1.28072288010303e-08	5.46729565071696e-07
1693	ENSG00000086062	B4GALT1	beta-1,4-galactosyltransferase 1 [Source:HGNC Symbol;Acc:HGNC:924]	protein_coding	HGNC:924	2683	1.77681754524735	1.77690945271562	9.46796238050177	5.3722320501899e-07	1.75956037092139e-05
7393	ENSG00000136826	KLF4	Kruppel like factor 4 [Source:HGNC Symbol;Acc:HGNC:6348]	protein_coding	HGNC:6348	9314	1.77639136434526	1.77944818263857	4.93878054271834	0.000212749695773632	0.00403481037009627
13557	ENSG00000173193	PARP14	poly(ADP-ribose) polymerase family member 14 [Source:HGNC Symbol;Acc:HGNC:29232]	protein_coding	HGNC:29232	54625	1.76472301294467	1.76478836386895	10.0472907415863	1.01575239649907e-06	3.22494312403799e-05
1084	ENSG00000069493	CLEC2D	C-type lectin domain family 2 member D [Source:HGNC Symbol;Acc:HGNC:14351]	protein_coding	HGNC:14351	29121	1.76172025160516	1.76902297985819	3.55946204433904	0.000159489586771332	0.00312885079177219
11064	ENSG00000163376	KBTBD8	kelch repeat and BTB domain containing 8 [Source:HGNC Symbol;Acc:HGNC:30691]	protein_coding	HGNC:30691	84541	1.7611750782784	1.77075402891709	3.05709021979085	0.000439222214713676	0.0077257186910404
3911	ENSG00000111335	OAS2	2'-5'-oligoadenylate synthetase 2 [Source:HGNC Symbol;Acc:HGNC:8087]	protein_coding	HGNC:8087	4939	1.76115362249716	1.76131412461203	8.76227910831081	5.0689610074912e-06	0.000140917116008255
4768	ENSG00000117595	IRF6	interferon regulatory factor 6 [Source:HGNC Symbol;Acc:HGNC:6121]	protein_coding	HGNC:6121	3664	1.74554618605893	1.75337148792113	3.43788993863221	0.000660418779549193	0.0110130734997839
10196	ENSG00000157657	ZNF618	zinc finger protein 618 [Source:HGNC Symbol;Acc:HGNC:29416]	protein_coding	HGNC:29416	114991	1.73581669773854	1.73742646220614	4.84603650754271	1.25245319365319e-06	3.9434976522815e-05
4244	ENSG00000113657	DPYSL3	dihydropyrimidinase like 3 [Source:HGNC Symbol;Acc:HGNC:3015]	protein_coding	HGNC:3015	1809	1.73532265879194	1.73628897980488	5.6501473460156	4.90013362753482e-05	0.00107201004005071
16648	ENSG00000187608	ISG15	ISG15 ubiquitin-like modifier [Source:HGNC Symbol;Acc:HGNC:4053]	protein_coding	HGNC:4053	9636	1.72763558219783	1.72767479446967	10.5365432859009	0.000534098826562884	0.00915437357167481
5528	ENSG00000124226	RNF114	ring finger protein 114 [Source:HGNC Symbol;Acc:HGNC:13094]	protein_coding	HGNC:13094	55905	1.72119365314784	1.72176277290848	6.52334583452375	8.01576809827037e-08	3.02528890013529e-06
14102	ENSG00000176046	NUPR1	nuclear protein 1, transcriptional regulator [Source:HGNC Symbol;Acc:HGNC:29990]	protein_coding	HGNC:29990	26471	1.70996017818815	1.71050773660221	6.70520456425436	7.1809790977951e-05	0.0015185306077304
13931	ENSG00000175155	YPEL2	yippee like 2 [Source:HGNC Symbol;Acc:HGNC:18326]	protein_coding	HGNC:18326	388403	1.70831810423731	1.70958572874463	5.36571126088189	3.09602662800428e-06	9.12689021114959e-05
38224	ENSG00000243811	APOBEC3D	apolipoprotein B mRNA editing enzyme catalytic subunit 3D [Source:HGNC Symbol;Acc:HGNC:17354]	protein_coding	HGNC:17354	140564	1.70464670110579	1.70711138130764	4.62087122261083	1.83826145669865e-05	0.000446748487920068
6763	ENSG00000133106	EPSTI1	epithelial stromal interaction 1 [Source:HGNC Symbol;Acc:HGNC:16465]	protein_coding	HGNC:16465	94240	1.6993204546669	1.69949095080386	8.60366250452941	3.54425268385986e-07	1.21313489761666e-05
6656	ENSG00000132530	XAF1	XIAP associated factor 1 [Source:HGNC Symbol;Acc:HGNC:30932]	protein_coding	HGNC:30932	54739	1.68725599522285	1.69164360954941	3.92188694412316	0.00265104749022126	0.0354239616571417
4845	ENSG00000118473	SGIP1	SH3 domain GRB2 like endophilin interacting protein 1 [Source:HGNC Symbol;Acc:HGNC:25412]	protein_coding	HGNC:25412	84251	1.68657342584133	1.68833185645255	5.17420480069324	7.25568744744146e-06	0.000194132219544455
17188	ENSG00000196209	SIRPB2	signal regulatory protein beta 2 [Source:HGNC Symbol;Acc:HGNC:16247]	protein_coding	HGNC:16247	284759	1.68475351545651	1.68970132058782	3.79712160250171	0.00282309433960331	0.0371995714252005
12743	ENSG00000169715	MT1E	metallothionein 1E [Source:HGNC Symbol;Acc:HGNC:7397]	protein_coding	HGNC:7397	4493	1.68421683046675	1.68438484976453	7.96179782911137	0.000481464138048537	0.00831687737848676
4198	ENSG00000113319	RASGRF2	Ras protein specific guanine nucleotide releasing factor 2 [Source:HGNC Symbol;Acc:HGNC:9876]	protein_coding	HGNC:9876	5924	1.68330699307346	1.68515092200531	5.01440148847785	4.7965005631875e-06	0.000133996356419635
6585	ENSG00000132109	TRIM21	tripartite motif containing 21 [Source:HGNC Symbol;Acc:HGNC:11312]	protein_coding	HGNC:11312	6737	1.67859913294507	1.6800358680085	5.84813677426571	1.67276226879083e-05	0.000415384408271848
136	ENSG00000006451	RALA	RAS like proto-oncogene A [Source:HGNC Symbol;Acc:HGNC:9839]	protein_coding	HGNC:9839	5898	1.67314040954644	1.67335391914971	7.80729420339096	1.93261971920785e-07	6.90532901552698e-06
15908	ENSG00000184588	PDE4B	phosphodiesterase 4B [Source:HGNC Symbol;Acc:HGNC:8781]	protein_coding	HGNC:8781	5142	1.67209527871414	1.67353297592296	5.41002185941688	2.9036341632461e-06	8.61865161267683e-05
10330	ENSG00000158769	F11R	F11 receptor [Source:HGNC Symbol;Acc:HGNC:14685]	protein_coding	HGNC:14685	50848	1.67179203632122	1.67251163646654	6.20671206418376	1.04324256624202e-05	0.000268417127991569
20541	ENSG00000205885	C1RL-AS1	C1RL antisense RNA 1 [Source:HGNC Symbol;Acc:HGNC:27461]	antisense_RNA	HGNC:27461	283314	1.66451321857206	1.66786241393608	4.23929432526609	0.000367334804345305	0.00664584460305998
7989	ENSG00000140280	LYSMD2	LysM domain containing 2 [Source:HGNC Symbol;Acc:HGNC:28571]	protein_coding	HGNC:28571	256586	1.66280438886488	1.66986135734039	3.34251543706981	0.00309537637880632	0.0402752282712722
7629	ENSG00000137965	IFI44	interferon induced protein 44 [Source:HGNC Symbol;Acc:HGNC:16938]	protein_coding	HGNC:16938	10561	1.6594072354979	1.65964030058878	8.20916397039822	0.000177125250585818	0.0034451768023501
1185	ENSG00000072121	ZFYVE26	zinc finger FYVE-type containing 26 [Source:HGNC Symbol;Acc:HGNC:20761]	protein_coding	HGNC:20761	23503	1.65672774615488	1.65831100406201	5.18240016933254	5.10974068564356e-05	0.00111241035755597
9703	ENSG00000153246	PLA2R1	phospholipase A2 receptor 1 [Source:HGNC Symbol;Acc:HGNC:9042]	protein_coding	HGNC:9042	22925	1.65615418730892	1.66231513469228	3.18112299129977	0.000441839439731186	0.00774404008718129
3429	ENSG00000107262	BAG1	BCL2 associated athanogene 1 [Source:HGNC Symbol;Acc:HGNC:937]	protein_coding	HGNC:937	573	1.6556086746002	1.65596744649119	7.39476329069757	4.15473980785459e-07	1.40105693283807e-05
10905	ENSG00000162772	ATF3	activating transcription factor 3 [Source:HGNC Symbol;Acc:HGNC:785]	protein_coding	HGNC:785	467	1.64994578026406	1.6513828570127	7.02897501923841	1.01963451711258e-05	0.000263031494792634
10072	ENSG00000156587	UBE2L6	ubiquitin conjugating enzyme E2 L6 [Source:HGNC Symbol;Acc:HGNC:12490]	protein_coding	HGNC:12490	9246	1.64784231951611	1.6482871500992	7.07567342002471	2.7500760177472e-05	0.000644527904989006
7101	ENSG00000135318	NT5E	5'-nucleotidase ecto [Source:HGNC Symbol;Acc:HGNC:8021]	protein_coding	HGNC:8021	4907	1.64490073504347	1.64527402501352	7.40249973177626	5.12187028050487e-05	0.00111241035755597
1080	ENSG00000069399	BCL3	B-cell CLL/lymphoma 3 [Source:HGNC Symbol;Acc:HGNC:998]	protein_coding	HGNC:998	602	1.64359164541938	1.64415503200291	7.07554650872104	8.1923347155898e-07	2.64521901099979e-05
7951	ENSG00000139926	FRMD6	FERM domain containing 6 [Source:HGNC Symbol;Acc:HGNC:19839]	protein_coding	HGNC:19839	122786	1.64314618151303	1.6436430856093	6.9959097492335	7.2879540515736e-07	2.36661254358507e-05
27334	ENSG00000225886			antisense_RNA		NA	1.64094472750496	1.6449763481566	3.82524593127907	0.000912914667055979	0.0144319020459141
6824	ENSG00000133639	BTG1	BTG anti-proliferation factor 1 [Source:HGNC Symbol;Acc:HGNC:1130]	protein_coding	HGNC:1130	694	1.63986767762743	1.63999895149535	8.79649161392283	4.15717278791597e-06	0.000119655190496632
3092	ENSG00000105287	PRKD2	protein kinase D2 [Source:HGNC Symbol;Acc:HGNC:17293]	protein_coding	HGNC:17293	25865	1.63895616872247	1.64117919635624	4.59246124526598	0.000134357586430664	0.00268668029848545
10645	ENSG00000161011	SQSTM1	sequestosome 1 [Source:HGNC Symbol;Acc:HGNC:11280]	protein_coding	HGNC:11280	8878	1.63590228742631	1.63599451126216	9.29753803258234	7.60675077320485e-06	0.00020257417129203
8023	ENSG00000140464	PML	promyelocytic leukemia [Source:HGNC Symbol;Acc:HGNC:9113]	protein_coding	HGNC:9113	5371	1.63294971357271	1.63319571372157	7.64902888523276	2.33543812703008e-05	0.000555727009851542
2914	ENSG00000104267	CA2	carbonic anhydrase 2 [Source:HGNC Symbol;Acc:HGNC:1373]	protein_coding	HGNC:1373	760	1.62745690010693	1.62875309531991	5.56957520073184	0.000106981001018765	0.00218917315908777
6429	ENSG00000131018	SYNE1	spectrin repeat containing nuclear envelope protein 1 [Source:HGNC Symbol;Acc:HGNC:17089]	protein_coding	HGNC:17089	23345	1.62435568750853	1.62502663123638	6.50778087229445	8.66188570848106e-06	0.0002280096381184
4165	ENSG00000113070	HBEGF	heparin binding EGF like growth factor [Source:HGNC Symbol;Acc:HGNC:3059]	protein_coding	HGNC:3059	1839	1.6240322296807	1.6255022949307	5.7657369455812	7.66634755523029e-06	0.000203685383297237
11924	ENSG00000166401	SERPINB8	serpin family B member 8 [Source:HGNC Symbol;Acc:HGNC:8952]	protein_coding	HGNC:8952	5271	1.62103459051402	1.62206784190405	5.86239232799857	4.70239931458852e-06	0.000132014648738128
6798	ENSG00000133321	RARRES3	retinoic acid receptor responder 3 [Source:HGNC Symbol;Acc:HGNC:9869]	protein_coding	HGNC:9869	5920	1.6194019411104	1.6210861597943	5.25967341187889	0.000121707357820595	0.00244659693904611
3280	ENSG00000106070	GRB10	growth factor receptor bound protein 10 [Source:HGNC Symbol;Acc:HGNC:4564]	protein_coding	HGNC:4564	2887	1.61932215893813	1.62058109763754	5.19374673588454	1.02000281363699e-05	0.000263031494792634
9415	ENSG00000151014	NOCT	nocturnin [Source:HGNC Symbol;Acc:HGNC:14254]	protein_coding	HGNC:14254	25819	1.61284499820106	1.61986108791928	3.11881953085939	0.00321431928098338	0.0416327399598279
2723	ENSG00000102802	MEDAG	mesenteric estrogen dependent adipogenesis [Source:HGNC Symbol;Acc:HGNC:25926]	protein_coding	HGNC:25926	84935	1.6094083368066	1.61175110161258	4.59064169597913	0.00202284846792988	0.0283596886069677
1213	ENSG00000072786	STK10	serine/threonine kinase 10 [Source:HGNC Symbol;Acc:HGNC:11388]	protein_coding	HGNC:11388	6793	1.60251105340579	1.6034201324995	5.85123772016854	6.45054054567291e-06	0.000175892969233445
17558	ENSG00000197329	PELI1	pellino E3 ubiquitin protein ligase 1 [Source:HGNC Symbol;Acc:HGNC:8827]	protein_coding	HGNC:8827	57162	1.59860508818691	1.60047513153148	4.79365336167223	4.10738809173024e-05	0.000917960969991004
5476	ENSG00000123992	DNPEP	aspartyl aminopeptidase [Source:HGNC Symbol;Acc:HGNC:2981]	protein_coding	HGNC:2981	23549	1.59670768715175	1.59753630372337	5.93208622430679	6.51068343878523e-06	0.000177109235883709
7580	ENSG00000137767	SQOR	sulfide quinone oxidoreductase [Source:HGNC Symbol;Acc:HGNC:20390]	protein_coding	HGNC:20390	58472	1.59584820284683	1.5962975751012	7.00572167992391	2.69016140973747e-06	8.02682192360935e-05
3636	ENSG00000108932	SLC16A6	solute carrier family 16 member 6 [Source:HGNC Symbol;Acc:HGNC:10927]	protein_coding	HGNC:10927	9120	1.59558814371015	1.60375562738426	3.49554676442114	0.00124756608638217	0.0191125782964839
2730	ENSG00000102871	TRADD	TNFRSF1A associated via death domain [Source:HGNC Symbol;Acc:HGNC:12030]	protein_coding	HGNC:12030	8717	1.59528812906669	1.59676799294349	5.11285878548905	2.36688473581042e-05	0.000562036504557649
20439	ENSG00000205542	TMSB4X	thymosin beta 4, X-linked [Source:HGNC Symbol;Acc:HGNC:11881]	protein_coding	HGNC:11881	7114	1.59328006601296	1.59338737042842	8.44795264201801	0.00235803878954233	0.0326176287902955
9210	ENSG00000148926	ADM	adrenomedullin [Source:HGNC Symbol;Acc:HGNC:259]	protein_coding	HGNC:259	133	1.59127558894755	1.59141736387746	8.63261804659757	2.60596274365704e-06	7.8025312879957e-05
5297	ENSG00000122417	ODF2L	outer dense fiber of sperm tails 2 like [Source:HGNC Symbol;Acc:HGNC:29225]	protein_coding	HGNC:29225	57489	1.59075951975546	1.59125651006207	6.72462324947647	4.47943993119054e-06	0.000126377862217103
10043	ENSG00000156384	SFR1	SWI5 dependent homologous recombination repair protein 1 [Source:HGNC Symbol;Acc:HGNC:29574]	protein_coding	HGNC:29574	119392	1.59051120434029	1.59470538965627	3.75782240226306	0.000549270173448742	0.00938153112369749
13461	ENSG00000172738	TMEM217	transmembrane protein 217 [Source:HGNC Symbol;Acc:HGNC:21238]	protein_coding	HGNC:21238	221468	1.58926250826892	1.59107914566433	5.35178522476312	0.00072921623665488	0.0119455703817523
7767	ENSG00000138685	FGF2	fibroblast growth factor 2 [Source:HGNC Symbol;Acc:HGNC:3676]	protein_coding	HGNC:3676	2247	1.58861818119248	1.5890568711489	6.65670314617118	3.40408272580598e-06	9.89789155835117e-05
20007	ENSG00000204267	TAP2	transporter 2, ATP binding cassette subfamily B member [Source:HGNC Symbol;Acc:HGNC:44]	protein_coding	HGNC:44	6891	1.58202401815362	1.5821592092561	8.67253666167293	0.000354899059462291	0.0064413049040624
5917	ENSG00000126947	ARMCX1	armadillo repeat containing, X-linked 1 [Source:HGNC Symbol;Acc:HGNC:18073]	protein_coding	HGNC:18073	51309	1.57804609470698	1.58046147544701	4.62863900880512	0.000796447046704213	0.0129130916619269
1279	ENSG00000074660	SCARF1	scavenger receptor class F member 1 [Source:HGNC Symbol;Acc:HGNC:16820]	protein_coding	HGNC:16820	8578	1.57784459614747	1.58258129010303	3.58997721980825	0.000884049478650443	0.0140731787118125
10366	ENSG00000159110	IFNAR2	interferon alpha and beta receptor subunit 2 [Source:HGNC Symbol;Acc:HGNC:5433]	protein_coding	HGNC:5433	3455	1.5761707893176	1.58042103539671	3.76192686007882	0.000481587916283669	0.00831687737848676
7583	ENSG00000137801	THBS1	thrombospondin 1 [Source:HGNC Symbol;Acc:HGNC:11785]	protein_coding	HGNC:11785	7057	1.57591475331098	1.57616906925003	7.84531963797647	3.8608824413193e-06	0.000111408450800398
2802	ENSG00000103241	FOXF1	forkhead box F1 [Source:HGNC Symbol;Acc:HGNC:3809]	protein_coding	HGNC:3809	2294	1.57382260154075	1.57682685675543	4.43036843120016	0.000519666701047157	0.00894737320020468
17041	ENSG00000189067	LITAF	lipopolysaccharide induced TNF factor [Source:HGNC Symbol;Acc:HGNC:16841]	protein_coding	HGNC:16841	9516	1.56964441996488	1.57018789573017	6.3450706702323	2.09739606413001e-05	0.000507560941379063
3987	ENSG00000111801	BTN3A3	butyrophilin subfamily 3 member A3 [Source:HGNC Symbol;Acc:HGNC:1140]	protein_coding	HGNC:1140	10384	1.56932847561538	1.5713388837857	4.69594459798895	8.9748882154939e-05	0.00186331103606921
7784	ENSG00000138760	SCARB2	scavenger receptor class B member 2 [Source:HGNC Symbol;Acc:HGNC:1665]	protein_coding	HGNC:1665	950	1.56815220809575	1.56840604340492	7.91873027970571	4.25973323725617e-05	0.000948289832778239
34017	ENSG00000235505			transcribed_unprocessed_pseudogene		643733	1.56590557137925	1.56782296491666	4.63635448104161	0.000805279875641655	0.0130377557138687
8504	ENSG00000143669	LYST	lysosomal trafficking regulator [Source:HGNC Symbol;Acc:HGNC:1968]	protein_coding	HGNC:1968	1130	1.56284823356366	1.56425726028959	5.24648377792508	4.06792809317483e-05	0.000916328940830172
13196	ENSG00000171608	PIK3CD	phosphatidylinositol-4,5-bisphosphate 3-kinase catalytic subunit delta [Source:HGNC Symbol;Acc:HGNC:8977]	protein_coding	HGNC:8977	5293	1.56262062517316	1.5676921371579	3.18239273700107	0.00123176912123504	0.0188959682958775
12948	ENSG00000170581	STAT2	signal transducer and activator of transcription 2 [Source:HGNC Symbol;Acc:HGNC:11363]	protein_coding	HGNC:11363	6773	1.56139097092693	1.56179444479373	7.12624949231451	6.72394292129324e-06	0.000182475003373572
4137	ENSG00000112773	FAM46A	family with sequence similarity 46 member A [Source:HGNC Symbol;Acc:HGNC:18345]	protein_coding	HGNC:18345	55603	1.55251402174507	1.55334036756791	6.27116015904645	0.000260422247730984	0.00483435306129928
9642	ENSG00000152778	IFIT5	interferon induced protein with tetratricopeptide repeats 5 [Source:HGNC Symbol;Acc:HGNC:13328]	protein_coding	HGNC:13328	24138	1.55210996513989	1.55291709539346	6.2556384731891	0.000207749357929049	0.00394654530279218
809	ENSG00000059728	MXD1	MAX dimerization protein 1 [Source:HGNC Symbol;Acc:HGNC:6761]	protein_coding	HGNC:6761	4084	1.55190222082226	1.55317183257253	5.69365697734502	3.52309264398537e-05	0.000798334193959149
3841	ENSG00000110841	PPFIBP1	PPFIA binding protein 1 [Source:HGNC Symbol;Acc:HGNC:9249]	protein_coding	HGNC:9249	8496	1.55125584181723	1.55191136779811	6.3188828379246	1.83140600284787e-05	0.000446033453428632
7178	ENSG00000135655	USP15	ubiquitin specific peptidase 15 [Source:HGNC Symbol;Acc:HGNC:12613]	protein_coding	HGNC:12613	9958	1.55108034214061	1.55179746509435	6.18055001239059	0.000392828710650902	0.00704003403144493
16411	ENSG00000186480	INSIG1	insulin induced gene 1 [Source:HGNC Symbol;Acc:HGNC:6083]	protein_coding	HGNC:6083	3638	1.55024186779928	1.55057378130417	8.06210899539805	9.07246849308158e-06	0.000237719530768147
8749	ENSG00000145365	TIFA	TRAF interacting protein with forkhead associated domain [Source:HGNC Symbol;Acc:HGNC:19075]	protein_coding	HGNC:19075	92610	1.54490463949874	1.54662328021261	5.30607862193428	0.000282359386952853	0.00520765743121136
6044	ENSG00000128274	A4GALT	alpha 1,4-galactosyltransferase (P blood group) [Source:HGNC Symbol;Acc:HGNC:18149]	protein_coding	HGNC:18149	53947	1.54135551014931	1.54275523925991	5.01045710762299	0.000177624188708498	0.00344899574599568
38177	ENSG00000243701	DUBR	DPPA2 upstream binding RNA [Source:HGNC Symbol;Acc:HGNC:48569]	lincRNA	HGNC:48569	344595	1.54089154197651	1.54389723110134	3.73318439591767	0.00190002636152797	0.0268691072812604
1271	ENSG00000074410	CA12	carbonic anhydrase 12 [Source:HGNC Symbol;Acc:HGNC:1371]	protein_coding	HGNC:1371	771	1.54056540500087	1.5411931758367	6.3387436065953	1.72725217096458e-05	0.00042429353975548
7643	ENSG00000138035	PNPT1	polyribonucleotide nucleotidyltransferase 1 [Source:HGNC Symbol;Acc:HGNC:23166]	protein_coding	HGNC:23166	87178	1.53772194686771	1.53796628843059	7.87062181627697	1.067492322296e-05	0.000272808912321296
9628	ENSG00000152661	GJA1	gap junction protein alpha 1 [Source:HGNC Symbol;Acc:HGNC:4274]	protein_coding	HGNC:4274	2697	1.53690892862244	1.53741609411023	6.54429255237687	8.92013952999654e-05	0.00185532391173176
43176	ENSG00000254087	LYN	LYN proto-oncogene, Src family tyrosine kinase [Source:HGNC Symbol;Acc:HGNC:6735]	protein_coding	HGNC:6735	4067	1.53645271499867	1.53767303468923	5.73064090290345	4.66437533545193e-05	0.00102436512665667
1302	ENSG00000075223	SEMA3C	semaphorin 3C [Source:HGNC Symbol;Acc:HGNC:10725]	protein_coding	HGNC:10725	10512	1.53635827343142	1.53700070360006	6.34597979881578	6.4800110258945e-05	0.00138572543476821
9698	ENSG00000153214	TMEM87B	transmembrane protein 87B [Source:HGNC Symbol;Acc:HGNC:25913]	protein_coding	HGNC:25913	84910	1.52689976135342	1.52769990299623	6.14721356413919	3.18588614215077e-05	0.000733590510065343
8681	ENSG00000144824	PHLDB2	pleckstrin homology like domain family B member 2 [Source:HGNC Symbol;Acc:HGNC:29573]	protein_coding	HGNC:29573	90102	1.52306086856408	1.52327196029779	8.08936621149585	1.55897304267157e-05	0.000388822204384477
23027	ENSG00000214013	GANC	glucosidase alpha, neutral C [Source:HGNC Symbol;Acc:HGNC:4139]	protein_coding	HGNC:4139	2595	1.52093204123461	1.52488093947793	3.69190823589607	0.000983955521594615	0.0154478306269083
7216	ENSG00000135899	SP110	SP110 nuclear body protein [Source:HGNC Symbol;Acc:HGNC:5401]	protein_coding	HGNC:5401	3431	1.51705755478822	1.5178987850552	6.14632520737468	0.000753616110957559	0.0122885785875454
4454	ENSG00000115415	STAT1	signal transducer and activator of transcription 1 [Source:HGNC Symbol;Acc:HGNC:11362]	protein_coding	HGNC:11362	6772	1.51675589418628	1.51681236687814	9.86286091955859	9.48065920426977e-05	0.0019540787271296
2236	ENSG00000100209	HSCB	HscB mitochondrial iron-sulfur cluster cochaperone [Source:HGNC Symbol;Acc:HGNC:28913]	protein_coding	HGNC:28913	150274	1.51138186660685	1.51309926880549	5.16118199897506	0.000156462597872335	0.00309074643076061
6648	ENSG00000132481	TRIM47	tripartite motif containing 47 [Source:HGNC Symbol;Acc:HGNC:19020]	protein_coding	HGNC:19020	91107	1.50870110777805	1.51117488090363	4.53621891443235	0.000395191935307416	0.00707126794134055
3910	ENSG00000111331	OAS3	2'-5'-oligoadenylate synthetase 3 [Source:HGNC Symbol;Acc:HGNC:8088]	protein_coding	HGNC:8088	4940	1.50831101309685	1.50838113514478	9.55597078760229	0.000190273337656728	0.00366960321930861
33490	ENSG00000234745	HLA-B	major histocompatibility complex, class I, B [Source:HGNC Symbol;Acc:HGNC:4932]	protein_coding	HGNC:4932	3106	1.5003095022279	1.50032839161617	11.4922256739162	8.91008904935659e-05	0.00185532391173176
4269	ENSG00000113916	BCL6	B-cell CLL/lymphoma 6 [Source:HGNC Symbol;Acc:HGNC:1001]	protein_coding	HGNC:1001	604	1.49965342076124	1.50053908540382	6.26506590688011	6.21411099883722e-05	0.00133386887315907
4426	ENSG00000115271	GCA	grancalcin [Source:HGNC Symbol;Acc:HGNC:15990]	protein_coding	HGNC:15990	25801	1.49775267287334	1.49916470008164	5.97624467525114	0.000115016266228384	0.00232993355766484
7404	ENSG00000136859	ANGPTL2	angiopoietin like 2 [Source:HGNC Symbol;Acc:HGNC:490]	protein_coding	HGNC:490	23452	1.49750303076603	1.4988456342251	5.31720072395698	0.000817104361005076	0.0131751839982307
9683	ENSG00000153094	BCL2L11	BCL2 like 11 [Source:HGNC Symbol;Acc:HGNC:994]	protein_coding	HGNC:994	10018	1.49577996160453	1.49795821472078	4.70614690116199	0.000369126240709258	0.00666767177750257
12061	ENSG00000166923	GREM1	gremlin 1, DAN family BMP antagonist [Source:HGNC Symbol;Acc:HGNC:2001]	protein_coding	HGNC:2001	26585	1.49208385633375	1.49414495563377	4.73966063958467	0.00185879614651695	0.0264171552094765
11196	ENSG00000163738	MTHFD2L	methylenetetrahydrofolate dehydrogenase (NADP+ dependent) 2 like [Source:HGNC Symbol;Acc:HGNC:31865]	protein_coding	HGNC:31865	441024	1.49060584140069	1.49325237553511	3.99773544152659	0.000791846168852787	0.0128567843769004
10539	ENSG00000160285	LSS	lanosterol synthase [Source:HGNC Symbol;Acc:HGNC:6708]	protein_coding	HGNC:6708	4047	1.48647847257929	1.48878665224553	4.53793076474189	0.00056675878513179	0.00961297117995855
12418	ENSG00000168310	IRF2	interferon regulatory factor 2 [Source:HGNC Symbol;Acc:HGNC:6117]	protein_coding	HGNC:6117	3660	1.48533485874648	1.48633695885771	5.80330946228075	0.000111512189866096	0.00226967132159601
36674	ENSG00000240065	PSMB9	proteasome subunit beta 9 [Source:HGNC Symbol;Acc:HGNC:9546]	protein_coding	HGNC:9546	5698	1.48365800316847	1.48405764138117	7.06926887467121	4.640068053537e-05	0.00102099412498484
11351	ENSG00000164164	OTUD4	OTU deubiquitinase 4 [Source:HGNC Symbol;Acc:HGNC:24949]	protein_coding	HGNC:24949	54726	1.47552611555339	1.47635320825347	6.01480900599928	0.000108374548915185	0.00221371524827111
4680	ENSG00000116977	LGALS8	galectin 8 [Source:HGNC Symbol;Acc:HGNC:6569]	protein_coding	HGNC:6569	3964	1.46767525131184	1.46880803408098	5.4635975494043	0.000200793860304823	0.00382717127049226
9033	ENSG00000147454	SLC25A37	solute carrier family 25 member 37 [Source:HGNC Symbol;Acc:HGNC:29786]	protein_coding	HGNC:29786	51312	1.46625276454164	1.46643365743173	7.72652765495133	5.75402144737533e-05	0.00123977951714904
11842	ENSG00000166128	RAB8B	RAB8B, member RAS oncogene family [Source:HGNC Symbol;Acc:HGNC:30273]	protein_coding	HGNC:30273	51762	1.46274555282231	1.46319190834088	6.69134507749621	8.14763941864273e-05	0.00171025403487458
1726	ENSG00000087074	PPP1R15A	protein phosphatase 1 regulatory subunit 15A [Source:HGNC Symbol;Acc:HGNC:14375]	protein_coding	HGNC:14375	23645	1.46266812846268	1.46309779366001	7.42639946398095	0.000137743079821215	0.00274474759405981
7919	ENSG00000139679	LPAR6	lysophosphatidic acid receptor 6 [Source:HGNC Symbol;Acc:HGNC:15520]	protein_coding	HGNC:15520	10161	1.45947039667227	1.46316508856441	4.12571932031924	0.0016229017906571	0.0237128748606283
9927	ENSG00000155324	GRAMD2B	GRAM domain containing 2B [Source:HGNC Symbol;Acc:HGNC:24911]	protein_coding	HGNC:24911	65983	1.45661691908274	1.45962529135665	4.27461986017356	0.00126238211167554	0.0192877095293267
20631	ENSG00000206503	HLA-A	major histocompatibility complex, class I, A [Source:HGNC Symbol;Acc:HGNC:4931]	protein_coding	HGNC:4931	3105	1.45653926962054	1.45658085520513	10.2087503507384	9.97683956390958e-05	0.00205263569222818
2724	ENSG00000102804	TSC22D1	TSC22 domain family member 1 [Source:HGNC Symbol;Acc:HGNC:16826]	protein_coding	HGNC:16826	8848	1.45647567050955	1.45701127853882	6.59569296116369	0.000104375565224573	0.0021435544007742
6339	ENSG00000130589	HELZ2	helicase with zinc finger 2 [Source:HGNC Symbol;Acc:HGNC:30021]	protein_coding	HGNC:30021	85441	1.45433915670024	1.45448162775144	8.34400633389215	8.6865820102186e-05	0.00181336376836029
6323	ENSG00000130513	GDF15	growth differentiation factor 15 [Source:HGNC Symbol;Acc:HGNC:30142]	protein_coding	HGNC:30142	9518	1.45337772893285	1.45350136330526	9.21250052808485	0.00247338548360245	0.0337220666771539
6260	ENSG00000130164	LDLR	low density lipoprotein receptor [Source:HGNC Symbol;Acc:HGNC:6547]	protein_coding	HGNC:6547	3949	1.45225705826996	1.45241373587707	8.66931886708642	9.07424669186117e-05	0.00187935100868314
5243	ENSG00000121895	TMEM156	transmembrane protein 156 [Source:HGNC Symbol;Acc:HGNC:26260]	protein_coding	HGNC:26260	80008	1.45212835778446	1.45295959323458	6.14964467071797	0.00181061996071797	0.0258847089681046
682	ENSG00000050344	NFE2L3	nuclear factor, erythroid 2 like 3 [Source:HGNC Symbol;Acc:HGNC:7783]	protein_coding	HGNC:7783	9603	1.4416335068943	1.44222646855442	6.61799741657239	0.000152051056564903	0.00300881587278953
10626	ENSG00000160888	IER2	immediate early response 2 [Source:HGNC Symbol;Acc:HGNC:28871]	protein_coding	HGNC:28871	9592	1.43814927792845	1.43861039116253	7.45436742598268	0.00238551966088926	0.0328383491483283
16118	ENSG00000185404	SP140L	SP140 nuclear body protein like [Source:HGNC Symbol;Acc:HGNC:25105]	protein_coding	HGNC:25105	93349	1.43078068911192	1.4313681766518	6.36214125159929	0.000199310458883748	0.00380526065386426
10189	ENSG00000157601	MX1	MX dynamin like GTPase 1 [Source:HGNC Symbol;Acc:HGNC:7532]	protein_coding	HGNC:7532	4599	1.42857709897649	1.42861194133694	10.6813237640442	0.000390331099173085	0.00700628955649578
14062	ENSG00000175793	SFN	stratifin [Source:HGNC Symbol;Acc:HGNC:10773]	protein_coding	HGNC:10773	2810	1.42794799148981	1.42862843880911	6.27647104635853	0.00332344966949957	0.0427065155952154
7361	ENSG00000136643	RPS6KC1	ribosomal protein S6 kinase C1 [Source:HGNC Symbol;Acc:HGNC:10439]	protein_coding	HGNC:10439	26750	1.4277915878888	1.4293197374889	4.86235937456883	0.000729514129914052	0.0119455703817523
464	ENSG00000026950	BTN3A1	butyrophilin subfamily 3 member A1 [Source:HGNC Symbol;Acc:HGNC:1138]	protein_coding	HGNC:1138	11119	1.42680502843294	1.42829624469303	5.10096191706922	0.000639831503539412	0.0107404999666307
472	ENSG00000028137	TNFRSF1B	TNF receptor superfamily member 1B [Source:HGNC Symbol;Acc:HGNC:11917]	protein_coding	HGNC:11917	7133	1.42497069529091	1.42522694560322	7.02187039004389	0.00140122196325828	0.0210979232988346
1692	ENSG00000086061	DNAJA1	DnaJ heat shock protein family (Hsp40) member A1 [Source:HGNC Symbol;Acc:HGNC:5229]	protein_coding	HGNC:5229	3301	1.41821438312344	1.41833381456806	8.66340202719467	0.000183093429968789	0.0035431220964079
15004	ENSG00000180573	HIST1H2AC	histone cluster 1 H2A family member c [Source:HGNC Symbol;Acc:HGNC:4733]	protein_coding	HGNC:4733	8334	1.41742939446765	1.42096077375139	4.02590013231098	0.00345006454372986	0.0441840850218348
12798	ENSG00000169946	ZFPM2	zinc finger protein, FOG family member 2 [Source:HGNC Symbol;Acc:HGNC:16700]	protein_coding	HGNC:16700	23414	1.4153606986834	1.41770898133942	4.69406613277093	0.00258110761930504	0.0347511021942972
11506	ENSG00000164736	SOX17	SRY-box 17 [Source:HGNC Symbol;Acc:HGNC:18122]	protein_coding	HGNC:18122	64321	1.41146316823217	1.41303569546261	5.08976028547932	0.000864303629812787	0.0137780877938547
3898	ENSG00000111266	DUSP16	dual specificity phosphatase 16 [Source:HGNC Symbol;Acc:HGNC:17909]	protein_coding	HGNC:17909	80824	1.41004792468707	1.41097424077	5.97592551772082	0.000439396668937876	0.0077257186910404
15656	ENSG00000183621	ZNF438	zinc finger protein 438 [Source:HGNC Symbol;Acc:HGNC:21029]	protein_coding	HGNC:21029	220929	1.40954177004757	1.41265662993529	4.01516738741694	0.00271985382440128	0.0361315779609857
9930	ENSG00000155363	MOV10	Mov10 RISC complex RNA helicase [Source:HGNC Symbol;Acc:HGNC:7200]	protein_coding	HGNC:7200	4343	1.40580198418096	1.40647410933014	5.92681869916219	0.000574132500060405	0.00972356944381648
8863	ENSG00000146112	PPP1R18	protein phosphatase 1 regulatory subunit 18 [Source:HGNC Symbol;Acc:HGNC:29413]	protein_coding	HGNC:29413	170954	1.40569602270635	1.40598356450636	7.50984932333578	0.000241943198185813	0.00452076815233097
2100	ENSG00000099290	WASHC2A	WASH complex subunit 2A [Source:HGNC Symbol;Acc:HGNC:23416]	protein_coding	HGNC:23416	387680	1.40535372663198	1.40615774605507	6.02371274377047	0.00194897893977918	0.0274591618734278
1327	ENSG00000075651	PLD1	phospholipase D1 [Source:HGNC Symbol;Acc:HGNC:9067]	protein_coding	HGNC:9067	5337	1.40117592295676	1.40261983323012	5.20673085187831	0.000908382713247294	0.0143802030077676
20006	ENSG00000204264	PSMB8	proteasome subunit beta 8 [Source:HGNC Symbol;Acc:HGNC:9545]	protein_coding	HGNC:9545	5696	1.40063955609476	1.40098537566033	7.28134027783939	0.000279953330511416	0.00517165001810231
17665	ENSG00000197646	PDCD1LG2	programmed cell death 1 ligand 2 [Source:HGNC Symbol;Acc:HGNC:18731]	protein_coding	HGNC:18731	80380	1.39461668865866	1.39548566537101	5.82967103555258	0.000581802273504039	0.00983884616231312
12072	ENSG00000166949	SMAD3	SMAD family member 3 [Source:HGNC Symbol;Acc:HGNC:6769]	protein_coding	HGNC:6769	4088	1.38709236642265	1.38735783496363	7.21430327153005	0.000340543415695119	0.00620050136117088
4679	ENSG00000116962	NID1	nidogen 1 [Source:HGNC Symbol;Acc:HGNC:7821]	protein_coding	HGNC:7821	4811	1.3828967079692	1.38323577976209	7.11156466258329	0.000839705186875823	0.0134992379689854
1585	ENSG00000082641	NFE2L1	nuclear factor, erythroid 2 like 1 [Source:HGNC Symbol;Acc:HGNC:7781]	protein_coding	HGNC:7781	4779	1.38073687711312	1.38103189209155	7.26260317471204	0.000397787134058428	0.00710654820375857
2533	ENSG00000101384	JAG1	jagged 1 [Source:HGNC Symbol;Acc:HGNC:6188]	protein_coding	HGNC:6188	182	1.37527096862173	1.37602622966708	6.08251290856824	0.000714131211105194	0.011796619629242
578	ENSG00000041357	PSMA4	proteasome subunit alpha 4 [Source:HGNC Symbol;Acc:HGNC:9533]	protein_coding	HGNC:9533	5685	1.37508684388543	1.37521962653433	8.31177836245281	0.000424782692016697	0.00751812596833279
2382	ENSG00000100644	HIF1A	hypoxia inducible factor 1 alpha subunit [Source:HGNC Symbol;Acc:HGNC:4910]	protein_coding	HGNC:4910	3091	1.37479392123599	1.37503932569324	7.66529157907233	0.000611234799649561	0.0102907743669213
10289	ENSG00000158470	B4GALT5	beta-1,4-galactosyltransferase 5 [Source:HGNC Symbol;Acc:HGNC:928]	protein_coding	HGNC:928	9334	1.37392140495918	1.3741402646739	7.76067670955419	0.000439900985303142	0.0077257186910404
13530	ENSG00000173039	RELA	RELA proto-oncogene, NF-kB subunit [Source:HGNC Symbol;Acc:HGNC:9955]	protein_coding	HGNC:9955	5970	1.37203346274036	1.37226469240266	7.34996955089543	0.00191022027152543	0.0269463993253055
11831	ENSG00000166073	GPR176	G protein-coupled receptor 176 [Source:HGNC Symbol;Acc:HGNC:32370]	protein_coding	HGNC:32370	11245	1.37165833055926	1.37226351209998	6.33060627293024	0.000646837838752341	0.0108262227402337
6827	ENSG00000133657	ATP13A3	ATPase 13A3 [Source:HGNC Symbol;Acc:HGNC:24113]	protein_coding	HGNC:24113	79572	1.37086608719781	1.37106569039805	7.84073047054387	0.000461945522524683	0.00803855735226922
12836	ENSG00000170142	UBE2E1	ubiquitin conjugating enzyme E2 E1 [Source:HGNC Symbol;Acc:HGNC:12477]	protein_coding	HGNC:12477	7324	1.36861235729196	1.36875995604417	8.00932690967333	0.000468005208586817	0.00813159049919595
20395	ENSG00000205364	MT1M	metallothionein 1M [Source:HGNC Symbol;Acc:HGNC:14296]	protein_coding	HGNC:14296	4499	1.36812094572458	1.36984245805255	4.41141501229628	0.00249290757133229	0.0339071127661641
11433	ENSG00000164430	MB21D1	Mab-21 domain containing 1 [Source:HGNC Symbol;Acc:HGNC:21367]	protein_coding	HGNC:21367	115004	1.36501025369091	1.36681223744413	5.09363455931926	0.00266513413960792	0.0355704905424486
38693	ENSG00000245556	SCAMP1-AS1	SCAMP1 antisense RNA 1 [Source:HGNC Symbol;Acc:HGNC:50544]	lincRNA	HGNC:50544	728769	1.36182245117617	1.36469357682582	4.54329623349803	0.00370391053748828	0.0469601471705133
5267	ENSG00000122068	FYTTD1	forty-two-three domain containing 1 [Source:HGNC Symbol;Acc:HGNC:25407]	protein_coding	HGNC:25407	84248	1.35588781286581	1.3564125480336	6.29883708297114	0.000817235926193115	0.0131751839982307
11483	ENSG00000164647	STEAP1	STEAP family member 1 [Source:HGNC Symbol;Acc:HGNC:11378]	protein_coding	HGNC:11378	26872	1.35356517141039	1.35534177761084	4.88185912426617	0.00276593258857708	0.036700930901748
14850	ENSG00000179776	CDH5	cadherin 5 [Source:HGNC Symbol;Acc:HGNC:1764]	protein_coding	HGNC:1764	1003	1.35334607253731	1.3540544592692	6.08955967310493	0.00260349885300595	0.0349525087474227
6620	ENSG00000132357	CARD6	caspase recruitment domain family member 6 [Source:HGNC Symbol;Acc:HGNC:16394]	protein_coding	HGNC:16394	84674	1.35304417672139	1.35411350987979	5.5214480741335	0.00174005051151998	0.0251370034604623
14539	ENSG00000178104	PDE4DIP	phosphodiesterase 4D interacting protein [Source:HGNC Symbol;Acc:HGNC:15580]	protein_coding	HGNC:15580	653513	1.35272699540156	1.35464551741998	4.39856328168963	0.00329488039237027	0.0425794180410843
7149	ENSG00000135503	ACVR1B	activin A receptor type 1B [Source:HGNC Symbol;Acc:HGNC:172]	protein_coding	HGNC:172	91	1.35156791609212	1.35213065985518	6.10289890171628	0.0036020471082021	0.0458727742338408
3812	ENSG00000110492	MDK	midkine (neurite growth-promoting factor 2) [Source:HGNC Symbol;Acc:HGNC:6972]	protein_coding	HGNC:6972	4192	1.35145572403895	1.35284289458943	5.34961704948398	0.00182268414073057	0.0259686922950588
16898	ENSG00000188559	RALGAPA2	Ral GTPase activating protein catalytic alpha subunit 2 [Source:HGNC Symbol;Acc:HGNC:16207]	protein_coding	HGNC:16207	57186	1.34874860938202	1.34978484336857	5.72224681503755	0.00198678181377683	0.0279227362680991
31522	ENSG00000231925	TAPBP	TAP binding protein [Source:HGNC Symbol;Acc:HGNC:11566]	protein_coding	HGNC:11566	6892	1.34847835706267	1.34855608926638	9.15549901058403	0.00139921018037664	0.0210954995184298
7292	ENSG00000136231	IGF2BP3	insulin like growth factor 2 mRNA binding protein 3 [Source:HGNC Symbol;Acc:HGNC:28868]	protein_coding	HGNC:28868	10643	1.34533805935814	1.3461998953015	5.67218972870346	0.00143346026429232	0.0215264559847219
11026	ENSG00000163219	ARHGAP25	Rho GTPase activating protein 25 [Source:HGNC Symbol;Acc:HGNC:28951]	protein_coding	HGNC:28951	9938	1.33998667837173	1.34104485964138	5.39829858100449	0.00182038200923657	0.0259683531179955
1003	ENSG00000067066	SP100	SP100 nuclear antigen [Source:HGNC Symbol;Acc:HGNC:11206]	protein_coding	HGNC:11206	6672	1.33135882510417	1.33146470210033	8.81231090562297	0.00145865270146552	0.0217045998580992
20147	ENSG00000204592	HLA-E	major histocompatibility complex, class I, E [Source:HGNC Symbol;Acc:HGNC:4962]	protein_coding	HGNC:4962	3133	1.33127122718063	1.33131172823254	10.1334758340819	0.00178840898436995	0.0256729037831848
17969	ENSG00000198604	BAZ1A	bromodomain adjacent to zinc finger domain 1A [Source:HGNC Symbol;Acc:HGNC:960]	protein_coding	HGNC:960	11177	1.33122059059164	1.3313936916457	8.25194942593066	0.000995762993407111	0.0156117009612851
8905	ENSG00000146425	DYNLT1	dynein light chain Tctex-type 1 [Source:HGNC Symbol;Acc:HGNC:11697]	protein_coding	HGNC:11697	6993	1.32893430627228	1.3291248395468	7.58965919236512	0.0009971813120589	0.0156124623555595
10879	ENSG00000162702	ZNF281	zinc finger protein 281 [Source:HGNC Symbol;Acc:HGNC:13075]	protein_coding	HGNC:13075	23528	1.32695490560413	1.32736460596916	6.68739052312389	0.00139035742046481	0.0209897932165006
11405	ENSG00000164327	RICTOR	RPTOR independent companion of MTOR complex 2 [Source:HGNC Symbol;Acc:HGNC:28611]	protein_coding	HGNC:28611	253260	1.32633409144805	1.32698370305102	6.1365604737319	0.00152853258994615	0.0225676353111479
9489	ENSG00000151612	ZNF827	zinc finger protein 827 [Source:HGNC Symbol;Acc:HGNC:27193]	protein_coding	HGNC:27193	152485	1.32517282132195	1.32541471251383	7.50664843081393	0.00110390624952992	0.0171188073906694
14443	ENSG00000177606	JUN	Jun proto-oncogene, AP-1 transcription factor subunit [Source:HGNC Symbol;Acc:HGNC:6204]	protein_coding	HGNC:6204	3725	1.32395598230451	1.32404229951064	9.58991419410915	0.00125363306786654	0.019179744573883
12791	ENSG00000169908	TM4SF1	transmembrane 4 L six family member 1 [Source:HGNC Symbol;Acc:HGNC:11853]	protein_coding	HGNC:11853	4071	1.31884844378225	1.31889642220082	10.4463076555466	0.00146576037934901	0.0217535635466406
7213	ENSG00000135862	LAMC1	laminin subunit gamma 1 [Source:HGNC Symbol;Acc:HGNC:6492]	protein_coding	HGNC:6492	3915	1.31843643538099	1.31857112781	8.14187878596678	0.00120119250574293	0.0184517414830969
15974	ENSG00000184898	RBM43	RNA binding motif protein 43 [Source:HGNC Symbol;Acc:HGNC:24790]	protein_coding	HGNC:24790	375287	1.31610886677578	1.31792698861781	5.09507558845596	0.00388705188004856	0.048793631419376
11814	ENSG00000165997	ARL5B	ADP ribosylation factor like GTPase 5B [Source:HGNC Symbol;Acc:HGNC:23052]	protein_coding	HGNC:23052	221079	1.312484120923	1.31398460081252	5.13622950886008	0.00385552820892157	0.0485583541715891
6002	ENSG00000127920	GNG11	G protein subunit gamma 11 [Source:HGNC Symbol;Acc:HGNC:4403]	protein_coding	HGNC:4403	2791	1.31232800513467	1.31284435784723	6.17252518936811	0.00176181929350715	0.0253871255466428
11850	ENSG00000166147	FBN1	fibrillin 1 [Source:HGNC Symbol;Acc:HGNC:3603]	protein_coding	HGNC:3603	2200	1.31159222221057	1.31199825975119	6.81749776299296	0.00180955121878254	0.0258847089681046
5167	ENSG00000121060	TRIM25	tripartite motif containing 25 [Source:HGNC Symbol;Acc:HGNC:12932]	protein_coding	HGNC:12932	7706	1.30834762078242	1.30852301936515	7.8297574212786	0.00143723699511304	0.0215547727240769
771	ENSG00000056972	TRAF3IP2	TRAF3 interacting protein 2 [Source:HGNC Symbol;Acc:HGNC:1343]	protein_coding	HGNC:1343	10758	1.30704273953361	1.30822290842588	5.36381175953307	0.00316794936432655	0.0411256114517016
17437	ENSG00000196954	CASP4	caspase 4 [Source:HGNC Symbol;Acc:HGNC:1505]	protein_coding	HGNC:1505	837	1.30665589453043	1.30693267180094	7.41099121216315	0.00155232700113377	0.0228597198435695
8426	ENSG00000143355	LHX9	LIM homeobox 9 [Source:HGNC Symbol;Acc:HGNC:14222]	protein_coding	HGNC:14222	56956	1.30656142595436	1.30702401534316	6.61395557209373	0.00190691807591304	0.0269331502221274
2240	ENSG00000100219	XBP1	X-box binding protein 1 [Source:HGNC Symbol;Acc:HGNC:12801]	protein_coding	HGNC:12801	7494	1.30399818982294	1.30438473580439	6.93792582278586	0.00171006025087455	0.0247980492868552
6602	ENSG00000132256	TRIM5	tripartite motif containing 5 [Source:HGNC Symbol;Acc:HGNC:16276]	protein_coding	HGNC:16276	85363	1.30391137475571	1.30460735002843	6.21141179152671	0.00222256718776078	0.0308936839098748
5893	ENSG00000126778	SIX1	SIX homeobox 1 [Source:HGNC Symbol;Acc:HGNC:10887]	protein_coding	HGNC:10887	6495	1.30181819060403	1.30203657876492	7.46352695110394	0.00162482499264351	0.0237128748606283
11170	ENSG00000163660	CCNL1	cyclin L1 [Source:HGNC Symbol;Acc:HGNC:20569]	protein_coding	HGNC:20569	57018	1.30142150845297	1.30173793800478	7.54632671855948	0.00259463178561515	0.0348745437410867
8778	ENSG00000145632	PLK2	polo like kinase 2 [Source:HGNC Symbol;Acc:HGNC:19699]	protein_coding	HGNC:19699	10769	1.30092781541995	1.30106653541329	7.94880806878399	0.0022315889514375	0.0309813043465098
14950	ENSG00000180263	FGD6	FYVE, RhoGEF and PH domain containing 6 [Source:HGNC Symbol;Acc:HGNC:21740]	protein_coding	HGNC:21740	55785	1.29139704852316	1.29236359233406	5.46276824461408	0.0035087621207047	0.0448350567845204
4230	ENSG00000113580	NR3C1	nuclear receptor subfamily 3 group C member 1 [Source:HGNC Symbol;Acc:HGNC:7978]	protein_coding	HGNC:7978	2908	1.28411555325411	1.28432171109709	7.55299440615889	0.00217833651306986	0.0303900606805021
3240	ENSG00000105889	STEAP1B	STEAP family member 1B [Source:HGNC Symbol;Acc:HGNC:41907]	protein_coding	HGNC:41907	256227	1.28341277529491	1.28384939106585	6.52922480316626	0.00253902173371593	0.0343702728276652
11569	ENSG00000164951	PDP1	pyruvate dehyrogenase phosphatase catalytic subunit 1 [Source:HGNC Symbol;Acc:HGNC:9279]	protein_coding	HGNC:9279	54704	1.28030282939649	1.28066393171204	6.88187288895089	0.0024911660942218	0.0339071127661641
12940	ENSG00000170542	SERPINB9	serpin family B member 9 [Source:HGNC Symbol;Acc:HGNC:8955]	protein_coding	HGNC:8955	5272	1.27926546814315	1.27967750082555	6.53565449453329	0.00266835116866722	0.03557177382511
2958	ENSG00000104549	SQLE	squalene epoxidase [Source:HGNC Symbol;Acc:HGNC:11279]	protein_coding	HGNC:11279	6713	1.27597019927097	1.2764088552932	6.90110678442291	0.00278812728751647	0.0369094945680752
7055	ENSG00000135052	GOLM1	golgi membrane protein 1 [Source:HGNC Symbol;Acc:HGNC:15451]	protein_coding	HGNC:15451	51280	1.27157737268379	1.27178076027971	7.80270703369428	0.00268919054116015	0.035765920406235
2424	ENSG00000100911	PSME2	proteasome activator subunit 2 [Source:HGNC Symbol;Acc:HGNC:9569]	protein_coding	HGNC:9569	5721	1.25336535861762	1.25368560740863	7.05788331168166	0.00370068239534424	0.0469601471705133
853	ENSG00000062716	VMP1	vacuole membrane protein 1 [Source:HGNC Symbol;Acc:HGNC:29559]	protein_coding	HGNC:29559	81671	1.24894327438092	1.24915819478364	7.54330788897728	0.00381185859091068	0.0481146890578072
1318	ENSG00000075420	FNDC3B	fibronectin type III domain containing 3B [Source:HGNC Symbol;Acc:HGNC:24670]	protein_coding	HGNC:24670	64778	1.24582236743158	1.24603203167149	7.58720125665	0.00399085393267165	0.0499865418951555
9643	ENSG00000152779	SLC16A12	solute carrier family 16 member 12 [Source:HGNC Symbol;Acc:HGNC:23094]	protein_coding	HGNC:23094	387700	-3.69186152369103	-3.70495995181355	4.08165506265285	1.19652658723984e-07	4.45686602658812e-06
23178	ENSG00000214357	NEURL1B	neuralized E3 ubiquitin protein ligase 1B [Source:HGNC Symbol;Acc:HGNC:35422]	protein_coding	HGNC:35422	54492	-3.05369928939883	-3.06381294213592	3.91985864674703	1.0723791522036e-05	0.000273444688519388
10178	ENSG00000157514	TSC22D3	TSC22 domain family member 3 [Source:HGNC Symbol;Acc:HGNC:3051]	protein_coding	HGNC:3051	1831	-3.03361111534145	-3.03464259999469	7.9154410330301	5.56430945180626e-11	3.54312844311105e-09
10706	ENSG00000161682	FAM171A2	family with sequence similarity 171 member A2 [Source:HGNC Symbol;Acc:HGNC:30480]	protein_coding	HGNC:30480	284069	-2.8822778234773	-2.89666104448245	3.40275870099994	2.48658767331573e-06	7.53779954799274e-05
61	ENSG00000004799	PDK4	pyruvate dehydrogenase kinase 4 [Source:HGNC Symbol;Acc:HGNC:8812]	protein_coding	HGNC:8812	5166	-2.88219317128107	-2.8910806515119	4.18073166927652	2.03636939628681e-08	8.31918938311006e-07
16122	ENSG00000185432	METTL7A	methyltransferase like 7A [Source:HGNC Symbol;Acc:HGNC:24550]	protein_coding	HGNC:24550	25840	-2.79158610156021	-2.79531944730198	5.3261254569758	1.70211915746131e-10	1.01045594566375e-08
14774	ENSG00000179314	WSCD1	WSC domain containing 1 [Source:HGNC Symbol;Acc:HGNC:29060]	protein_coding	HGNC:29060	23302	-2.77705421480191	-2.78371916930996	4.39254962382376	1.16137569308417e-07	4.34011808189289e-06
10134	ENSG00000157150	TIMP4	TIMP metallopeptidase inhibitor 4 [Source:HGNC Symbol;Acc:HGNC:11823]	protein_coding	HGNC:11823	7079	-2.76896577397178	-2.77216237975812	5.66146542989168	1.28698335045132e-08	5.47352098076275e-07
13838	ENSG00000174684	B4GAT1	beta-1,4-glucuronyltransferase 1 [Source:HGNC Symbol;Acc:HGNC:15685]	protein_coding	HGNC:15685	11041	-2.69140149308875	-2.69374861602921	5.82862274905297	1.23241088030882e-07	4.56072052394801e-06
1255	ENSG00000073910	FRY	FRY microtubule binding protein [Source:HGNC Symbol;Acc:HGNC:20367]	protein_coding	HGNC:20367	10129	-2.62087019824319	-2.62750500662641	4.80393201594606	3.76885401257392e-07	1.28614964177597e-05
8450	ENSG00000143434	SEMA6C	semaphorin 6C [Source:HGNC Symbol;Acc:HGNC:10740]	protein_coding	HGNC:10740	10500	-2.61268707169551	-2.6223157309524	3.72581891446737	1.06035485432523e-05	0.000271593811901101
13458	ENSG00000172731	LRRC20	leucine rich repeat containing 20 [Source:HGNC Symbol;Acc:HGNC:23421]	protein_coding	HGNC:23421	55222	-2.566147359888	-2.57762808798344	3.52791766459866	4.10625071223664e-07	1.38881441003185e-05
2098	ENSG00000099282	TSPAN15	tetraspanin 15 [Source:HGNC Symbol;Acc:HGNC:23298]	protein_coding	HGNC:23298	23555	-2.51169585535583	-2.52541277264823	3.54028266204451	9.13754810101306e-06	0.000238875626732447
3481	ENSG00000107821	KAZALD1	Kazal type serine peptidase inhibitor domain 1 [Source:HGNC Symbol;Acc:HGNC:25460]	protein_coding	HGNC:25460	81621	-2.51117873598317	-2.54410183692481	3.02473294301178	0.000723228678104674	0.0119123706257761
9627	ENSG00000152642	GPD1L	glycerol-3-phosphate dehydrogenase 1 like [Source:HGNC Symbol;Acc:HGNC:28956]	protein_coding	HGNC:28956	23171	-2.48157297539467	-2.48906230822333	3.98905245485097	1.78044341305041e-08	7.35271522534367e-07
9443	ENSG00000151276	MAGI1	membrane associated guanylate kinase, WW and PDZ domain containing 1 [Source:HGNC Symbol;Acc:HGNC:946]	protein_coding	HGNC:946	9223	-2.47109031684277	-2.47886685614266	4.13867615342592	3.18823321961716e-09	1.51414509321652e-07
10844	ENSG00000162599	NFIA	nuclear factor I A [Source:HGNC Symbol;Acc:HGNC:7784]	protein_coding	HGNC:7784	4774	-2.46031672698854	-2.46129523836958	6.8595969163131	5.31238654348207e-11	3.42093682613608e-09
1222	ENSG00000072954	TMEM38A	transmembrane protein 38A [Source:HGNC Symbol;Acc:HGNC:28462]	protein_coding	HGNC:28462	79041	-2.4374993103521	-2.44430915827304	4.10516747227625	3.2625387479635e-06	9.55949014120514e-05
4458	ENSG00000115425	PECR	peroxisomal trans-2-enoyl-CoA reductase [Source:HGNC Symbol;Acc:HGNC:18281]	protein_coding	HGNC:18281	55825	-2.43120783422985	-2.44633900014328	3.13835176584493	3.68053300483157e-06	0.00010647389641896
16135	ENSG00000185483	ROR1	receptor tyrosine kinase like orphan receptor 1 [Source:HGNC Symbol;Acc:HGNC:10256]	protein_coding	HGNC:10256	4919	-2.41477295446709	-2.42279603988721	3.74558719776325	3.44550039806459e-07	1.18645962347855e-05
5535	ENSG00000124249	KCNK15	potassium two pore domain channel subfamily K member 15 [Source:HGNC Symbol;Acc:HGNC:13814]	protein_coding	HGNC:13814	60598	-2.4137413724554	-2.41952690221574	4.45430206891856	0.00010694778685224	0.00218917315908777
6466	ENSG00000131188	PRR7	proline rich 7, synaptic [Source:HGNC Symbol;Acc:HGNC:28130]	protein_coding	HGNC:28130	80758	-2.40756241679327	-2.41982792762249	3.12005875085585	0.0005558726209264	0.00944237873818048
13655	ENSG00000173638	SLC19A1	solute carrier family 19 member 1 [Source:HGNC Symbol;Acc:HGNC:10937]	protein_coding	HGNC:10937	6573	-2.38450903798805	-2.39479087481638	3.56929171874025	3.47997261771964e-05	0.000790134021847977
17183	ENSG00000196196	HRCT1	histidine rich carboxyl terminus 1 [Source:HGNC Symbol;Acc:HGNC:33872]	protein_coding	HGNC:33872	646962	-2.35259394410225	-2.36472469077358	3.21132370067212	2.99357857733469e-05	0.000693512370415869
12326	ENSG00000167972	ABCA3	ATP binding cassette subfamily A member 3 [Source:HGNC Symbol;Acc:HGNC:33]	protein_coding	HGNC:33	21	-2.33887876604394	-2.34475945208242	4.33371188024946	9.94309424774185e-07	3.1656812356358e-05
4208	ENSG00000113389	NPR3	natriuretic peptide receptor 3 [Source:HGNC Symbol;Acc:HGNC:7945]	protein_coding	HGNC:7945	4883	-2.33323484914008	-2.33527949070189	5.58447586962688	1.41230360662627e-06	4.41025657762364e-05
13076	ENSG00000171130	ATP6V0E2	ATPase H+ transporting V0 subunit e2 [Source:HGNC Symbol;Acc:HGNC:21723]	protein_coding	HGNC:21723	155066	-2.30140732102668	-2.30312934184049	6.08769688458231	4.49144597853582e-07	1.49252190272161e-05
6268	ENSG00000130193	THEM6	thioesterase superfamily member 6 [Source:HGNC Symbol;Acc:HGNC:29656]	protein_coding	HGNC:29656	51337	-2.24884332929719	-2.2521110196003	5.03891153747953	1.73516221717497e-07	6.21930155703154e-06
17079	ENSG00000189221	MAOA	monoamine oxidase A [Source:HGNC Symbol;Acc:HGNC:6833]	protein_coding	HGNC:6833	4128	-2.22113492956434	-2.22280019882173	5.85421830368762	2.65623681762147e-10	1.50625807200246e-08
11301	ENSG00000164056	SPRY1	sprouty RTK signaling antagonist 1 [Source:HGNC Symbol;Acc:HGNC:11269]	protein_coding	HGNC:11269	10252	-2.21254765126222	-2.22518728428959	3.6529138633095	0.000115589714371971	0.00233597795108463
2519	ENSG00000101335	MYL9	myosin light chain 9 [Source:HGNC Symbol;Acc:HGNC:15754]	protein_coding	HGNC:15754	10398	-2.20451743549934	-2.20602525121464	5.74127394215574	0.000192158906319993	0.00369346916397181
13063	ENSG00000171097	KYAT1	kynurenine aminotransferase 1 [Source:HGNC Symbol;Acc:HGNC:1564]	protein_coding	HGNC:1564	883	-2.16393663674764	-2.17247241579909	3.57228426243105	6.26298334924046e-06	0.000171188211545906
2275	ENSG00000100307	CBX7	chromobox 7 [Source:HGNC Symbol;Acc:HGNC:1557]	protein_coding	HGNC:1557	23492	-2.15156633533529	-2.15613789891038	4.27234611570958	1.11163031424221e-05	0.000282190697588701
12273	ENSG00000167767	KRT80	keratin 80 [Source:HGNC Symbol;Acc:HGNC:27056]	protein_coding	HGNC:27056	144501	-2.1454232406863	-2.15110166872733	4.10140689884984	0.000537335525799455	0.00919602150609938
13702	ENSG00000173894	CBX2	chromobox 2 [Source:HGNC Symbol;Acc:HGNC:1552]	protein_coding	HGNC:1552	84733	-2.12393930152247	-2.13169653267223	3.70676325223767	0.000227367802243451	0.00429774164174271
6644	ENSG00000132470	ITGB4	integrin subunit beta 4 [Source:HGNC Symbol;Acc:HGNC:6158]	protein_coding	HGNC:6158	3691	-2.12288187392772	-2.1254326450066	4.94856818356188	2.10345326712523e-05	0.000507948312260453
7601	ENSG00000137834	SMAD6	SMAD family member 6 [Source:HGNC Symbol;Acc:HGNC:6772]	protein_coding	HGNC:6772	4091	-2.11535720159873	-2.12038311648668	3.97477975523656	1.52969207046314e-06	4.75079842483347e-05
8761	ENSG00000145431	PDGFC	platelet derived growth factor C [Source:HGNC Symbol;Acc:HGNC:8801]	protein_coding	HGNC:8801	56034	-2.11288628291999	-2.11588706376509	5.11272662991529	1.12097396754905e-05	0.000283930250713869
6808	ENSG00000133460	SLC2A11	solute carrier family 2 member 11 [Source:HGNC Symbol;Acc:HGNC:14239]	protein_coding	HGNC:14239	66035	-2.08125873321209	-2.0898549547533	3.5572570323978	6.05338540294467e-05	0.00130182050608987
14202	ENSG00000176532	PRR15	proline rich 15 [Source:HGNC Symbol;Acc:HGNC:22310]	protein_coding	HGNC:22310	222171	-2.07455062115215	-2.08478175734875	3.59602840320878	9.47540335957184e-05	0.0019540787271296
2452	ENSG00000101079	NDRG3	NDRG family member 3 [Source:HGNC Symbol;Acc:HGNC:14462]	protein_coding	HGNC:14462	57446	-2.07150839134295	-2.0731116894271	5.66266390283931	2.22337283093879e-07	7.72820350902597e-06
2809	ENSG00000103260	METRN	meteorin, glial cell differentiation regulator [Source:HGNC Symbol;Acc:HGNC:14151]	protein_coding	HGNC:14151	79006	-2.06698220681356	-2.07781564537301	3.04187765969778	0.00115790746695784	0.0178349044707912
10881	ENSG00000162706	CADM3	cell adhesion molecule 3 [Source:HGNC Symbol;Acc:HGNC:17601]	protein_coding	HGNC:17601	57863	-2.05031674222682	-2.05780340540538	3.47332814605488	0.00243759592013977	0.0332739141290457
10229	ENSG00000157985	AGAP1	ArfGAP with GTPase domain, ankyrin repeat and PH domain 1 [Source:HGNC Symbol;Acc:HGNC:16922]	protein_coding	HGNC:16922	116987	-2.04434923285274	-2.0539877337764	3.29795958766308	2.63577989100917e-05	0.000620715272680217
15949	ENSG00000184785	SMIM10	small integral membrane protein 10 [Source:HGNC Symbol;Acc:HGNC:41913]	protein_coding	HGNC:41913	644538	-2.03070047358622	-2.03337466913044	5.00481355406679	1.41321800216748e-07	5.16277525279006e-06
15270	ENSG00000182010	RTKN2	rhotekin 2 [Source:HGNC Symbol;Acc:HGNC:19364]	protein_coding	HGNC:19364	219790	-2.03057323162385	-2.03413682949877	4.72829786030409	0.000157070488036353	0.003097386544357
2818	ENSG00000103319	EEF2K	eukaryotic elongation factor 2 kinase [Source:HGNC Symbol;Acc:HGNC:24615]	protein_coding	HGNC:24615	29904	-2.02634011126525	-2.03482768324398	3.4894121766412	2.32360906660212e-05	0.000554068956927425
2535	ENSG00000101400	SNTA1	syntrophin alpha 1 [Source:HGNC Symbol;Acc:HGNC:11167]	protein_coding	HGNC:11167	6640	-2.02326459300188	-2.02687764726827	4.32092897836771	2.89085334328612e-05	0.000675203819810968
16003	ENSG00000184992	BRI3BP	BRI3 binding protein [Source:HGNC Symbol;Acc:HGNC:14251]	protein_coding	HGNC:14251	140707	-2.02204804639192	-2.02592564314733	4.38060766753321	3.5408627088306e-07	1.21313489761666e-05
9082	ENSG00000147852	VLDLR	very low density lipoprotein receptor [Source:HGNC Symbol;Acc:HGNC:12698]	protein_coding	HGNC:12698	7436	-2.01750830219414	-2.02762515163918	3.52711541026702	3.66409120535215e-05	0.000826996268487205
8215	ENSG00000141696	P3H4	prolyl 3-hydroxylase family member 4 (non-enzymatic) [Source:HGNC Symbol;Acc:HGNC:16946]	protein_coding	HGNC:16946	10609	-2.0124647321923	-2.01487905115515	5.14878509761019	8.31356753949005e-06	0.000219347321331268
3215	ENSG00000105784	RUNDC3B	RUN domain containing 3B [Source:HGNC Symbol;Acc:HGNC:30286]	protein_coding	HGNC:30286	154661	-2.01082765747941	-2.01516400907324	4.51577657852559	2.49596143092559e-06	7.54614546145619e-05
6487	ENSG00000131386	GALNT15	polypeptide N-acetylgalactosaminyltransferase 15 [Source:HGNC Symbol;Acc:HGNC:21531]	protein_coding	HGNC:21531	117248	-2.0009567227232	-2.00406677512812	5.29601108293794	5.91889754292179e-08	2.25630749813454e-06
8229	ENSG00000141858	SAMD1	sterile alpha motif domain containing 1 [Source:HGNC Symbol;Acc:HGNC:17958]	protein_coding	HGNC:17958	NA	-2.0006045778175	-2.00227045024972	5.81677905769824	1.41975516445858e-08	6.01575069312228e-07
952	ENSG00000065717	TLE2	transducin like enhancer of split 2 [Source:HGNC Symbol;Acc:HGNC:11838]	protein_coding	HGNC:11838	7089	-1.99030876341131	-2.00161632823092	3.25772323427233	0.0004480408298934	0.00782560065611283
13123	ENSG00000171345	KRT19	keratin 19 [Source:HGNC Symbol;Acc:HGNC:6436]	protein_coding	HGNC:6436	3880	-1.97479045704546	-1.98280336463797	3.38988799272075	0.00137791926413278	0.0208420881540258
4527	ENSG00000115884	SDC1	syndecan 1 [Source:HGNC Symbol;Acc:HGNC:10658]	protein_coding	HGNC:10658	6382	-1.9673118409371	-1.97074225582768	4.47471861840926	2.90303722238622e-05	0.000675282005321596
8840	ENSG00000145990	GFOD1	glucose-fructose oxidoreductase domain containing 1 [Source:HGNC Symbol;Acc:HGNC:21096]	protein_coding	HGNC:21096	54438	-1.94925650041534	-1.95070074032209	5.79496183321418	1.16229999479281e-08	4.98041178219867e-07
5509	ENSG00000124191	TOX2	TOX high mobility group box family member 2 [Source:HGNC Symbol;Acc:HGNC:16095]	protein_coding	HGNC:16095	84969	-1.94848133240235	-1.95359085086608	4.17990550213365	0.000163514570784126	0.00320230082095785
36441	ENSG00000239521	GATS	GATS, stromal antigen 3 opposite strand [Source:HGNC Symbol;Acc:HGNC:29954]	protein_coding	HGNC:29954	352954	-1.94723226482664	-1.95536805686578	3.41816495268526	0.000299720592511462	0.00550115187350345
1189	ENSG00000072163	LIMS2	LIM zinc finger domain containing 2 [Source:HGNC Symbol;Acc:HGNC:16084]	protein_coding	HGNC:16084	55679	-1.94544987784375	-1.94610414737637	6.55705648360651	1.7469655795535e-05	0.000427294284887355
5809	ENSG00000125968	ID1	inhibitor of DNA binding 1, HLH protein [Source:HGNC Symbol;Acc:HGNC:5360]	protein_coding	HGNC:5360	3397	-1.94515826482682	-1.94627368136909	6.03840298727019	0.000167325037501327	0.00326570338602762
8628	ENSG00000144485	HES6	hes family bHLH transcription factor 6 [Source:HGNC Symbol;Acc:HGNC:18254]	protein_coding	HGNC:18254	55502	-1.9243407824319	-1.93027587041208	3.81504029295167	6.64837819928775e-05	0.00141906769130116
10873	ENSG00000162687	KCNT2	potassium sodium-activated channel subfamily T member 2 [Source:HGNC Symbol;Acc:HGNC:18866]	protein_coding	HGNC:18866	343450	-1.91905308622403	-1.92864895443001	3.43222690158846	0.000238133607125248	0.00446422179936443
12460	ENSG00000168497	CAVIN2	caveolae associated protein 2 [Source:HGNC Symbol;Acc:HGNC:10690]	protein_coding	HGNC:10690	8436	-1.91549349500322	-1.91653843532469	6.27203845271873	4.48849360420843e-07	1.49252190272161e-05
9795	ENSG00000154146	NRGN	neurogranin [Source:HGNC Symbol;Acc:HGNC:8000]	protein_coding	HGNC:8000	4900	-1.90849636390389	-1.9091976123441	6.79073934026101	0.000164478084742928	0.00321564529999982
7168	ENSG00000135617	PRADC1	protease associated domain containing 1 [Source:HGNC Symbol;Acc:HGNC:16047]	protein_coding	HGNC:16047	84279	-1.90769128227202	-1.9150857581423	3.48659682736515	6.89391266499377e-05	0.00146872554309531
4665	ENSG00000116857	TMEM9	transmembrane protein 9 [Source:HGNC Symbol;Acc:HGNC:18823]	protein_coding	HGNC:18823	252839	-1.89945170485867	-1.90222184200845	4.91040380989226	9.75236209691081e-07	3.11365331038066e-05
5664	ENSG00000125266	EFNB2	ephrin B2 [Source:HGNC Symbol;Acc:HGNC:3227]	protein_coding	HGNC:3227	1948	-1.89825850347255	-1.91046143352122	3.08163222385683	0.00240412621020893	0.0330545603666603
14285	ENSG00000176912	TYMSOS	TYMS opposite strand [Source:HGNC Symbol;Acc:HGNC:29553]	bidirectional_promoter_lncRNA	HGNC:29553	NA	-1.89763458362722	-1.91067883258526	3.69340102224174	0.000488100945770648	0.00841660299530082
919	ENSG00000065057	NTHL1	nth like DNA glycosylase 1 [Source:HGNC Symbol;Acc:HGNC:8028]	protein_coding	HGNC:8028	4913	-1.89709084056634	-1.89961058691646	4.72622194458373	0.000784776740636592	0.0127601787300654
4432	ENSG00000115290	GRB14	growth factor receptor bound protein 14 [Source:HGNC Symbol;Acc:HGNC:4565]	protein_coding	HGNC:4565	2888	-1.88476312759228	-1.89457124090756	3.4034826242003	0.000971846405149274	0.0152787659667468
5909	ENSG00000126878	AIF1L	allograft inflammatory factor 1 like [Source:HGNC Symbol;Acc:HGNC:28904]	protein_coding	HGNC:28904	83543	-1.87650059608605	-1.87728486788058	6.62811493082394	3.25020721655286e-05	0.000746222672942262
11390	ENSG00000164294	GPX8	glutathione peroxidase 8 (putative) [Source:HGNC Symbol;Acc:HGNC:33100]	protein_coding	HGNC:33100	493869	-1.8664334418583	-1.86991573741699	4.87469505375756	3.0025034920519e-06	8.88897007854741e-05
8775	ENSG00000145604	SKP2	S-phase kinase associated protein 2 [Source:HGNC Symbol;Acc:HGNC:10901]	protein_coding	HGNC:10901	6502	-1.85607539768225	-1.86191560358617	3.72037971059284	0.00022832484866558	0.00430868646538126
15023	ENSG00000180694	TMEM64	transmembrane protein 64 [Source:HGNC Symbol;Acc:HGNC:25441]	protein_coding	HGNC:25441	169200	-1.83972327801228	-1.84746455692343	3.48368779298065	0.000642309888261564	0.0107662472153019
9973	ENSG00000155850	SLC26A2	solute carrier family 26 member 2 [Source:HGNC Symbol;Acc:HGNC:10994]	protein_coding	HGNC:10994	1836	-1.8331304919	-1.83348487068581	7.48218173322614	1.96654857246817e-07	7.00460019656006e-06
16006	ENSG00000185000	DGAT1	diacylglycerol O-acyltransferase 1 [Source:HGNC Symbol;Acc:HGNC:2843]	protein_coding	HGNC:2843	8694	-1.82633957506102	-1.83462768641106	3.18691616189313	0.00151694759818611	0.0224256403685152
16512	ENSG00000186918	ZNF395	zinc finger protein 395 [Source:HGNC Symbol;Acc:HGNC:18737]	protein_coding	HGNC:18737	55893	-1.82395435449176	-1.82692171075298	4.66233260169073	2.269688231123e-05	0.000543485429797059
1158	ENSG00000071242	RPS6KA2	ribosomal protein S6 kinase A2 [Source:HGNC Symbol;Acc:HGNC:10431]	protein_coding	HGNC:10431	6196	-1.82372466319841	-1.82440472549498	6.69246000594785	1.9684594298906e-06	6.06391907618732e-05
15239	ENSG00000181852	RNF41	ring finger protein 41 [Source:HGNC Symbol;Acc:HGNC:18401]	protein_coding	HGNC:18401	10193	-1.82019447115064	-1.82199685362974	5.068596077697	4.23536297693638e-05	0.00094470973015892
10542	ENSG00000160298	C21orf58	chromosome 21 open reading frame 58 [Source:HGNC Symbol;Acc:HGNC:1300]	protein_coding	HGNC:1300	54058	-1.81570504476191	-1.81900819033943	4.44170773922122	4.09947536061367e-05	0.000917960969991004
10684	ENSG00000161544	CYGB	cytoglobin [Source:HGNC Symbol;Acc:HGNC:16505]	protein_coding	HGNC:16505	114757	-1.81429098756624	-1.81493967975436	6.80535486043835	0.000523878747439862	0.00900628953743521
5470	ENSG00000123933	MXD4	MAX dimerization protein 4 [Source:HGNC Symbol;Acc:HGNC:13906]	protein_coding	HGNC:13906	10608	-1.80419041126884	-1.80482812885745	6.73373995966577	1.61435621559777e-05	0.000401756160379551
13767	ENSG00000174306	ZHX3	zinc fingers and homeoboxes 3 [Source:HGNC Symbol;Acc:HGNC:15935]	protein_coding	HGNC:15935	23051	-1.79305862142005	-1.79547098129838	4.74816624062846	5.27032000295831e-06	0.000145099293221543
15187	ENSG00000181588	MEX3D	mex-3 RNA binding family member D [Source:HGNC Symbol;Acc:HGNC:16734]	protein_coding	HGNC:16734	399664	-1.788115673695	-1.79310115387719	3.92083743204597	8.29464660132109e-05	0.00173791143312239
8852	ENSG00000146054	TRIM7	tripartite motif containing 7 [Source:HGNC Symbol;Acc:HGNC:16278]	protein_coding	HGNC:16278	81786	-1.78596353682394	-1.79209751571931	3.61163759647869	0.000549821266066847	0.00938153112369749
962	ENSG00000065989	PDE4A	phosphodiesterase 4A [Source:HGNC Symbol;Acc:HGNC:8780]	protein_coding	HGNC:8780	5141	-1.78442218512475	-1.78955347872372	3.81902413131611	0.000197775305641151	0.00378569649581191
11727	ENSG00000165644	COMTD1	catechol-O-methyltransferase domain containing 1 [Source:HGNC Symbol;Acc:HGNC:26309]	protein_coding	HGNC:26309	118881	-1.77615447634181	-1.78167857307317	3.81050359761866	0.000730484519747441	0.0119455703817523
2540	ENSG00000101417	PXMP4	peroxisomal membrane protein 4 [Source:HGNC Symbol;Acc:HGNC:15920]	protein_coding	HGNC:15920	11264	-1.77354548159905	-1.77762492248848	4.12850674670632	5.24881158665931e-05	0.00113737556016621
3389	ENSG00000106799	TGFBR1	transforming growth factor beta receptor 1 [Source:HGNC Symbol;Acc:HGNC:11772]	protein_coding	HGNC:11772	7046	-1.75699286412905	-1.76100396987594	4.22847765676766	0.00242324479677887	0.0331574360068254
11792	ENSG00000165912	PACSIN3	protein kinase C and casein kinase substrate in neurons 3 [Source:HGNC Symbol;Acc:HGNC:8572]	protein_coding	HGNC:8572	29763	-1.73946754876709	-1.74336563019919	4.15122640357419	0.000205780392528387	0.00391566763612446
5754	ENSG00000125810	CD93	CD93 molecule [Source:HGNC Symbol;Acc:HGNC:15855]	protein_coding	HGNC:15855	22918	-1.73649859426362	-1.73734314196654	6.27885856241305	2.12673273098934e-05	0.000512484136740308
12895	ENSG00000170379	TCAF2	TRPM8 channel associated factor 2 [Source:HGNC Symbol;Acc:HGNC:26878]	protein_coding	HGNC:26878	285966	-1.73510337948028	-1.74161713498056	3.6388464063233	0.000413670908766784	0.00736722034081845
12652	ENSG00000169291	SHE	Src homology 2 domain containing E [Source:HGNC Symbol;Acc:HGNC:27004]	protein_coding	HGNC:27004	126669	-1.73300938946099	-1.7375864211836	4.29179274959005	0.000115086207489498	0.00232993355766484
8735	ENSG00000145284	SCD5	stearoyl-CoA desaturase 5 [Source:HGNC Symbol;Acc:HGNC:21088]	protein_coding	HGNC:21088	79966	-1.73228145208176	-1.73441294579729	5.09139855295549	9.40124301872322e-06	0.000244646958738373
14803	ENSG00000179456	ZBTB18	zinc finger and BTB domain containing 18 [Source:HGNC Symbol;Acc:HGNC:13030]	protein_coding	HGNC:13030	10472	-1.71283388818504	-1.7140186240726	5.72381764434047	0.000270099905540368	0.00500585158268149
52491	ENSG00000269190	FBXO17	F-box protein 17 [Source:HGNC Symbol;Acc:HGNC:18754]	protein_coding	HGNC:18754	115290	-1.70434528917128	-1.70757308695983	4.23701589353661	0.000847079017986045	0.0135455782105331
13068	ENSG00000171105	INSR	insulin receptor [Source:HGNC Symbol;Acc:HGNC:6091]	protein_coding	HGNC:6091	3643	-1.69901328083547	-1.70036366054657	5.66664357986408	7.09777031936999e-06	0.000191253867849123
4507	ENSG00000115738	ID2	inhibitor of DNA binding 2, HLH protein [Source:HGNC Symbol;Acc:HGNC:5361]	protein_coding	HGNC:5361	3398	-1.69128711445003	-1.69873196021483	3.80215786085788	0.00397485919848223	0.0498409737561061
198	ENSG00000007968	E2F2	E2F transcription factor 2 [Source:HGNC Symbol;Acc:HGNC:3114]	protein_coding	HGNC:3114	1870	-1.69046906235201	-1.69454511188574	4.10027824902913	0.000283820257184192	0.00522614425102653
1889	ENSG00000090447	TFAP4	transcription factor AP-4 [Source:HGNC Symbol;Acc:HGNC:11745]	protein_coding	HGNC:11745	7023	-1.68482466689453	-1.69237469360902	3.26556760050963	0.00210546127575034	0.0294093720845617
14896	ENSG00000179981	TSHZ1	teashirt zinc finger homeobox 1 [Source:HGNC Symbol;Acc:HGNC:10669]	protein_coding	HGNC:10669	10194	-1.67450943977822	-1.68174872292456	3.30298854453966	0.00144700451022292	0.0216244711593601
33393	ENSG00000234608	MAPKAPK5-AS1	MAPKAPK5 antisense RNA 1 [Source:HGNC Symbol;Acc:HGNC:24091]	lincRNA	HGNC:24091	51275	-1.67356487374327	-1.67709998344165	4.1359455335786	0.000404281707830193	0.00721127215312761
9296	ENSG00000149582	TMEM25	transmembrane protein 25 [Source:HGNC Symbol;Acc:HGNC:25890]	protein_coding	HGNC:25890	84866	-1.67282098083016	-1.67737773326721	3.98161179995617	0.000325688992513775	0.00593952501867521
11633	ENSG00000165209	STRBP	spermatid perinuclear RNA binding protein [Source:HGNC Symbol;Acc:HGNC:16462]	protein_coding	HGNC:16462	55342	-1.66498214460574	-1.6668183694528	5.24179196740267	2.31185036948645e-05	0.000552420765438294
2050	ENSG00000095637	SORBS1	sorbin and SH3 domain containing 1 [Source:HGNC Symbol;Acc:HGNC:14565]	protein_coding	HGNC:14565	10580	-1.66432431615513	-1.66624195375291	5.27700674296784	2.51246172620811e-05	0.000592899353112215
9479	ENSG00000151502	VPS26B	VPS26, retromer complex component B [Source:HGNC Symbol;Acc:HGNC:28119]	protein_coding	HGNC:28119	112936	-1.66190785761273	-1.66567586366713	3.93562139218174	0.000272165474474419	0.00503594493191465
4495	ENSG00000115648	MLPH	melanophilin [Source:HGNC Symbol;Acc:HGNC:29643]	protein_coding	HGNC:29643	79083	-1.66074968232864	-1.66921129177098	3.05939684491152	0.00222072349992567	0.0308936839098748
2538	ENSG00000101412	E2F1	E2F transcription factor 1 [Source:HGNC Symbol;Acc:HGNC:3113]	protein_coding	HGNC:3113	1869	-1.65701565821403	-1.65751030747972	7.08372847342594	0.00103720576695574	0.016194618262687
7030	ENSG00000134897	BIVM	basic, immunoglobulin-like variable motif containing [Source:HGNC Symbol;Acc:HGNC:16034]	protein_coding	HGNC:16034	54841	-1.65537673524236	-1.65708033803108	5.04034580607558	7.91393458175292e-05	0.00166733874977486
5562	ENSG00000124440	HIF3A	hypoxia inducible factor 3 alpha subunit [Source:HGNC Symbol;Acc:HGNC:15825]	protein_coding	HGNC:15825	64344	-1.65356362862989	-1.65509997560819	5.22953599470799	2.13152492558622e-05	0.000512555297506998
9393	ENSG00000150764	DIXDC1	DIX domain containing 1 [Source:HGNC Symbol;Acc:HGNC:23695]	protein_coding	HGNC:23695	85458	-1.65024307775783	-1.65203061617012	5.07133282613731	3.33348584668252e-05	0.000762953246596131
6521	ENSG00000131634	TMEM204	transmembrane protein 204 [Source:HGNC Symbol;Acc:HGNC:14158]	protein_coding	HGNC:14158	79652	-1.64885642978179	-1.65196629646441	4.57916988955109	0.000808190746619341	0.013066323588606
12383	ENSG00000168159	RNF187	ring finger protein 187 [Source:HGNC Symbol;Acc:HGNC:27146]	protein_coding	HGNC:27146	149603	-1.64448252581244	-1.64491382049475	7.13145095584854	0.00066090035741816	0.0110130734997839
2756	ENSG00000102981	PARD6A	par-6 family cell polarity regulator alpha [Source:HGNC Symbol;Acc:HGNC:15943]	protein_coding	HGNC:15943	50855	-1.64102023953929	-1.64508387395312	3.9388351911033	0.00113657799372276	0.0175538156808293
11639	ENSG00000165244	ZNF367	zinc finger protein 367 [Source:HGNC Symbol;Acc:HGNC:18320]	protein_coding	HGNC:18320	195828	-1.63942445738408	-1.64080559712884	5.75669291761905	7.75425511336537e-05	0.00163672221818775
1420	ENSG00000078114	NEBL	nebulette [Source:HGNC Symbol;Acc:HGNC:16932]	protein_coding	HGNC:16932	10529	-1.6370934181531	-1.63872198302852	5.31680506010207	3.07305961306448e-05	0.000710481409121886
12539	ENSG00000168874	ATOH8	atonal bHLH transcription factor 8 [Source:HGNC Symbol;Acc:HGNC:24126]	protein_coding	HGNC:24126	84913	-1.63686742008677	-1.63794559798231	5.49609470151925	0.000424452143173065	0.00751812596833279
38867	ENSG00000247903			antisense_RNA		NA	-1.62799137247624	-1.63229904639071	3.99487651222547	0.000529104087725014	0.00908242227694233
10324	ENSG00000158716	DUSP23	dual specificity phosphatase 23 [Source:HGNC Symbol;Acc:HGNC:21480]	protein_coding	HGNC:21480	54935	-1.62358067563966	-1.62470788704799	6.25185526971231	1.40715114281419e-05	0.000353275522594629
11186	ENSG00000163704	PRRT3	proline rich transmembrane protein 3 [Source:HGNC Symbol;Acc:HGNC:26591]	protein_coding	HGNC:26591	285368	-1.61930938928241	-1.62746897646926	3.19444607106923	0.00258239897864272	0.0347511021942972
3737	ENSG00000109846	CRYAB	crystallin alpha B [Source:HGNC Symbol;Acc:HGNC:2389]	protein_coding	HGNC:2389	1410	-1.61896823140937	-1.62290939118933	4.03639200968507	0.00199161029575438	0.0279561258017345
14905	ENSG00000180035	ZNF48	zinc finger protein 48 [Source:HGNC Symbol;Acc:HGNC:13114]	protein_coding	HGNC:13114	197407	-1.6173428017562	-1.62128159460341	3.91916126149878	0.00177355743805443	0.0254918129620989
15279	ENSG00000182054	IDH2	isocitrate dehydrogenase (NADP(+)) 2, mitochondrial [Source:HGNC Symbol;Acc:HGNC:5383]	protein_coding	HGNC:5383	3418	-1.61621770646722	-1.61807206634702	5.02765720599578	6.94961541079099e-05	0.00147507851866286
2229	ENSG00000100196	KDELR3	KDEL endoplasmic reticulum protein retention receptor 3 [Source:HGNC Symbol;Acc:HGNC:6306]	protein_coding	HGNC:6306	11015	-1.61569728780094	-1.62403691906683	3.13010570252602	0.00286697210855635	0.037647175222725
9061	ENSG00000147642	SYBU	syntabulin [Source:HGNC Symbol;Acc:HGNC:26011]	protein_coding	HGNC:26011	55638	-1.61487609534788	-1.62244854472322	3.27909730296895	0.00280458814649498	0.0369984903862845
6155	ENSG00000129173	E2F8	E2F transcription factor 8 [Source:HGNC Symbol;Acc:HGNC:24727]	protein_coding	HGNC:24727	79733	-1.60862893419414	-1.6155491202579	3.76738340338154	0.00170872908129923	0.0247980492868552
1878	ENSG00000090238	YPEL3	yippee like 3 [Source:HGNC Symbol;Acc:HGNC:18327]	protein_coding	HGNC:18327	83719	-1.60706402922442	-1.6092482635619	5.15376643186829	0.00109557740026899	0.0170127945616703
60432	ENSG00000280832	GSEC	G-quadruplex forming sequence containing lncRNA [Source:HGNC Symbol;Acc:HGNC:48645]	antisense_RNA	HGNC:48645	NA	-1.60527737144346	-1.61300333948578	3.21552284638587	0.00330867653463675	0.0426221991843615
17397	ENSG00000196814	MVB12B	multivesicular body subunit 12B [Source:HGNC Symbol;Acc:HGNC:23368]	protein_coding	HGNC:23368	89853	-1.60278312916299	-1.6087973529705	3.3605727682551	0.00346944709432038	0.0443824444231916
3742	ENSG00000109906	ZBTB16	zinc finger and BTB domain containing 16 [Source:HGNC Symbol;Acc:HGNC:12930]	protein_coding	HGNC:12930	7704	-1.59690121103734	-1.59745359342203	6.50842549562634	0.00012002355860475	0.00241701152116068
3564	ENSG00000108479	GALK1	galactokinase 1 [Source:HGNC Symbol;Acc:HGNC:4118]	protein_coding	HGNC:4118	2584	-1.59484965995071	-1.59777367454305	4.33182742890982	0.00227100670410795	0.0314519251681924
2092	ENSG00000099219	ERMP1	endoplasmic reticulum metallopeptidase 1 [Source:HGNC Symbol;Acc:HGNC:23703]	protein_coding	HGNC:23703	79956	-1.59365765688997	-1.59546876275982	5.28132691959611	8.55109284796684e-05	0.00178835516112158
8928	ENSG00000146674	IGFBP3	insulin like growth factor binding protein 3 [Source:HGNC Symbol;Acc:HGNC:5472]	protein_coding	HGNC:5472	3486	-1.59151388904724	-1.59430383413791	4.97808710942693	0.0010222535160239	0.0159830529158305
17107	ENSG00000189339	SLC35E2B	solute carrier family 35 member E2B [Source:HGNC Symbol;Acc:HGNC:33941]	protein_coding	HGNC:33941	728661	-1.58441346002188	-1.58568946262339	5.51561506765076	0.00146263719622213	0.0217355133801041
12867	ENSG00000170271	FAXDC2	fatty acid hydroxylase domain containing 2 [Source:HGNC Symbol;Acc:HGNC:1334]	protein_coding	HGNC:1334	10826	-1.576938804139	-1.58460784118419	3.31178425024717	0.00330924064407469	0.0426221991843615
22	ENSG00000002330	BAD	BCL2 associated agonist of cell death [Source:HGNC Symbol;Acc:HGNC:936]	protein_coding	HGNC:936	572	-1.57494124462652	-1.57967860629949	3.74084337928392	0.00153652811428825	0.0226563356360381
2103	ENSG00000099330	OCEL1	occludin/ELL domain containing 1 [Source:HGNC Symbol;Acc:HGNC:26221]	protein_coding	HGNC:26221	79629	-1.56819777621189	-1.57462485464785	3.56351150708277	0.00300864371503522	0.0392244614556831
2069	ENSG00000096092	TMEM14A	transmembrane protein 14A [Source:HGNC Symbol;Acc:HGNC:21076]	protein_coding	HGNC:21076	28978	-1.56127356764926	-1.56468219960912	4.30669291224419	0.00280038088245496	0.0369984903862845
1341	ENSG00000076003	MCM6	minichromosome maintenance complex component 6 [Source:HGNC Symbol;Acc:HGNC:6949]	protein_coding	HGNC:6949	4175	-1.5607719810191	-1.56233466431552	5.4986835873513	0.000109944446491014	0.00224176529714593
3321	ENSG00000106348	IMPDH1	inosine monophosphate dehydrogenase 1 [Source:HGNC Symbol;Acc:HGNC:6052]	protein_coding	HGNC:6052	3614	-1.56028535236569	-1.56340329495426	4.08945003563641	0.000710999777217648	0.0117788620553473
2137	ENSG00000099860	GADD45B	growth arrest and DNA damage inducible beta [Source:HGNC Symbol;Acc:HGNC:4096]	protein_coding	HGNC:4096	4616	-1.55805291781597	-1.55871076425524	7.03444689026518	5.47645451417089e-05	0.00118220887410075
10039	ENSG00000156313	RPGR	retinitis pigmentosa GTPase regulator [Source:HGNC Symbol;Acc:HGNC:10295]	protein_coding	HGNC:10295	6103	-1.55647988592947	-1.55859728044211	5.43820805467831	0.00019616624991962	0.00376414632421521
690	ENSG00000050748	MAPK9	mitogen-activated protein kinase 9 [Source:HGNC Symbol;Acc:HGNC:6886]	protein_coding	HGNC:6886	5601	-1.55021444930049	-1.55534615238571	3.74032533442462	0.00354689217573454	0.0452715308163744
3146	ENSG00000105514	RAB3D	RAB3D, member RAS oncogene family [Source:HGNC Symbol;Acc:HGNC:9779]	protein_coding	HGNC:9779	9545	-1.54803303693071	-1.54980198013759	4.98003466551104	0.00301117773063017	0.0392244614556831
7663	ENSG00000138101	DTNB	dystrobrevin beta [Source:HGNC Symbol;Acc:HGNC:3058]	protein_coding	HGNC:3058	1838	-1.54652752753774	-1.55165400135884	3.6847334290483	0.00332255761175057	0.0427065155952154
22938	ENSG00000213853	EMP2	epithelial membrane protein 2 [Source:HGNC Symbol;Acc:HGNC:3334]	protein_coding	HGNC:3334	2013	-1.54500208783074	-1.54553705450718	6.79298318430794	2.91917156473275e-05	0.000677652087470955
14072	ENSG00000175866	BAIAP2	BAI1 associated protein 2 [Source:HGNC Symbol;Acc:HGNC:947]	protein_coding	HGNC:947	10458	-1.53833725715847	-1.54005183007937	4.97665765443458	0.000242679631489283	0.00452710710264296
10228	ENSG00000157978	LDLRAP1	low density lipoprotein receptor adaptor protein 1 [Source:HGNC Symbol;Acc:HGNC:18640]	protein_coding	HGNC:18640	26119	-1.53617469597354	-1.53709043479237	5.8811538786731	0.000344219173658027	0.00625743244235118
10079	ENSG00000156675	RAB11FIP1	RAB11 family interacting protein 1 [Source:HGNC Symbol;Acc:HGNC:30265]	protein_coding	HGNC:30265	80223	-1.52737509951148	-1.52993409315356	4.23940830179261	0.00318554177733082	0.0413069455950133
16106	ENSG00000185340	GAS2L1	growth arrest specific 2 like 1 [Source:HGNC Symbol;Acc:HGNC:16955]	protein_coding	HGNC:16955	10634	-1.52575998168787	-1.52696349419387	5.33746180367145	0.00268258751731717	0.0357197809840901
279	ENSG00000011028	MRC2	mannose receptor C type 2 [Source:HGNC Symbol;Acc:HGNC:16875]	protein_coding	HGNC:16875	9902	-1.5246598049698	-1.52668572328234	5.1550420491941	0.00170870632793279	0.0247980492868552
15716	ENSG00000183779	ZNF703	zinc finger protein 703 [Source:HGNC Symbol;Acc:HGNC:25883]	protein_coding	HGNC:25883	80139	-1.51225584120889	-1.51408429681069	5.14794485169382	0.000712022807170931	0.0117788620553473
100	ENSG00000005469	CROT	carnitine O-octanoyltransferase [Source:HGNC Symbol;Acc:HGNC:2366]	protein_coding	HGNC:2366	54677	-1.50084368449154	-1.50448550614567	4.03011454410289	0.00189969481623016	0.0268691072812604
13194	ENSG00000171604	CXXC5	CXXC finger protein 5 [Source:HGNC Symbol;Acc:HGNC:26943]	protein_coding	HGNC:26943	51523	-1.49949669122229	-1.50259565059348	4.05142051165678	0.00156304052268965	0.0229877882291828
5151	ENSG00000120913	PDLIM2	PDZ and LIM domain 2 [Source:HGNC Symbol;Acc:HGNC:13992]	protein_coding	HGNC:13992	64236	-1.49239369242422	-1.49282834177261	6.99677787897867	0.00144350256678299	0.0216202920580717
12588	ENSG00000169047	IRS1	insulin receptor substrate 1 [Source:HGNC Symbol;Acc:HGNC:6125]	protein_coding	HGNC:6125	3667	-1.49133167137809	-1.49464833038324	4.08375776881291	0.00241305018878917	0.0330974080045957
9559	ENSG00000152133	GPATCH11	G-patch domain containing 11 [Source:HGNC Symbol;Acc:HGNC:26768]	protein_coding	HGNC:26768	253635	-1.48897754921574	-1.48982234456765	6.19413469143672	0.000157941807127552	0.00310382882351695
4248	ENSG00000113719	ERGIC1	endoplasmic reticulum-golgi intermediate compartment 1 [Source:HGNC Symbol;Acc:HGNC:29205]	protein_coding	HGNC:29205	57222	-1.48637508512574	-1.48697088979326	6.34716242379411	0.000308115534503971	0.00563708003575644
1404	ENSG00000077684	JADE1	jade family PHD finger 1 [Source:HGNC Symbol;Acc:HGNC:30027]	protein_coding	HGNC:30027	79960	-1.48473410594575	-1.48552578522126	6.03899047369804	0.000169548129250592	0.00330343517469786
10216	ENSG00000157870	FAM213B	family with sequence similarity 213 member B [Source:HGNC Symbol;Acc:HGNC:28390]	protein_coding	HGNC:28390	127281	-1.48118771781274	-1.48576028407709	3.55531950980081	0.00381159328206752	0.0481146890578072
16121	ENSG00000185420	SMYD3	SET and MYND domain containing 3 [Source:HGNC Symbol;Acc:HGNC:15513]	protein_coding	HGNC:15513	64754	-1.48056007984131	-1.48393489501639	4.16489408275667	0.00206689284027132	0.0289060669857823
8604	ENSG00000144320	LNPK	lunapark, ER junction formation factor [Source:HGNC Symbol;Acc:HGNC:21610]	protein_coding	HGNC:21610	80856	-1.47442444624583	-1.47548138547738	5.5796235834418	0.000309389953011913	0.00565132481479133
11461	ENSG00000164574	GALNT10	polypeptide N-acetylgalactosaminyltransferase 10 [Source:HGNC Symbol;Acc:HGNC:19873]	protein_coding	HGNC:19873	55568	-1.47200301208234	-1.47319973229164	5.47570202980322	0.000376357350309004	0.00678753335256649
7798	ENSG00000138796	HADH	hydroxyacyl-CoA dehydrogenase [Source:HGNC Symbol;Acc:HGNC:4799]	protein_coding	HGNC:4799	3033	-1.46555375303608	-1.46961427321437	3.92937563316231	0.0033642764494536	0.0431824583005317
2224	ENSG00000100162	CENPM	centromere protein M [Source:HGNC Symbol;Acc:HGNC:18352]	protein_coding	HGNC:18352	79019	-1.4616347573353	-1.46333063510129	5.19467609566295	0.00072612264615842	0.0119427791066575
141	ENSG00000006534	ALDH3B1	aldehyde dehydrogenase 3 family member B1 [Source:HGNC Symbol;Acc:HGNC:410]	protein_coding	HGNC:410	221	-1.46162396692765	-1.46377219067483	4.45166321425787	0.00204060890283369	0.0285735384207597
5116	ENSG00000120693	SMAD9	SMAD family member 9 [Source:HGNC Symbol;Acc:HGNC:6774]	protein_coding	HGNC:6774	4093	-1.4580311877343	-1.4605573250099	4.58156488841775	0.00160436761508786	0.0235046042117885
6817	ENSG00000133597	ADCK2	aarF domain containing kinase 2 [Source:HGNC Symbol;Acc:HGNC:19039]	protein_coding	HGNC:19039	90956	-1.45593520789999	-1.45873049205082	4.54335757853483	0.00189462895400812	0.0268594288778414
7969	ENSG00000140044	JDP2	Jun dimerization protein 2 [Source:HGNC Symbol;Acc:HGNC:17546]	protein_coding	HGNC:17546	122953	-1.44733232949875	-1.44891131600908	5.06416436698907	0.00291833664925003	0.0382335645151171
5293	ENSG00000122378	FAM213A	family with sequence similarity 213 member A [Source:HGNC Symbol;Acc:HGNC:28651]	protein_coding	HGNC:28651	84293	-1.44232850416128	-1.44265908848863	7.52715820006068	0.000190912348784025	0.00367570768824378
6084	ENSG00000128591	FLNC	filamin C [Source:HGNC Symbol;Acc:HGNC:3756]	protein_coding	HGNC:3756	2318	-1.43723673741446	-1.43996830959961	4.26895477460289	0.00257813535004136	0.0347511021942972
14592	ENSG00000178397	FAM220A	family with sequence similarity 220 member A [Source:HGNC Symbol;Acc:HGNC:22422]	protein_coding	HGNC:22422	84792	-1.42752631837338	-1.43017237175665	4.62587872107177	0.002422159160782	0.0331574360068254
7803	ENSG00000138814	PPP3CA	protein phosphatase 3 catalytic subunit alpha [Source:HGNC Symbol;Acc:HGNC:9314]	protein_coding	HGNC:9314	5530	-1.42299548801921	-1.42338751701053	7.17613932961443	0.00029224285266504	0.00537255489463891
7503	ENSG00000137310	TCF19	transcription factor 19 [Source:HGNC Symbol;Acc:HGNC:11629]	protein_coding	HGNC:11629	6941	-1.41915448187476	-1.42008485120754	5.74420071571631	0.000666338150405079	0.0110713152162057
4300	ENSG00000114302	PRKAR2A	protein kinase cAMP-dependent type II regulatory subunit alpha [Source:HGNC Symbol;Acc:HGNC:9391]	protein_coding	HGNC:9391	5576	-1.41843577088825	-1.41872065653966	7.32548220517778	0.000418414877171875	0.0074284934112228
7595	ENSG00000137819	PAQR5	progestin and adipoQ receptor family member 5 [Source:HGNC Symbol;Acc:HGNC:29645]	protein_coding	HGNC:29645	54852	-1.41816205091671	-1.41983968662917	4.90663397933477	0.00150874421291669	0.0223333331673045
4933	ENSG00000119408	NEK6	NIMA related kinase 6 [Source:HGNC Symbol;Acc:HGNC:7749]	protein_coding	HGNC:7749	10783	-1.41714069757979	-1.41799451348677	5.79519663524793	0.00197631404793492	0.0278099105164966
8172	ENSG00000141480	ARRB2	arrestin beta 2 [Source:HGNC Symbol;Acc:HGNC:712]	protein_coding	HGNC:712	409	-1.41514823317774	-1.41618742092942	5.76504713493995	0.000965397836415387	0.0151983488114124
15386	ENSG00000182512	GLRX5	glutaredoxin 5 [Source:HGNC Symbol;Acc:HGNC:20134]	protein_coding	HGNC:20134	51218	-1.41206430866942	-1.41262968043072	6.47310553764485	0.00044833455241636	0.00782560065611283
1195	ENSG00000072274	TFRC	transferrin receptor [Source:HGNC Symbol;Acc:HGNC:11763]	protein_coding	HGNC:11763	7037	-1.39309726960369	-1.39333148019269	7.84201442133963	0.000442303044109056	0.00774404008718129
6746	ENSG00000133026	MYH10	myosin heavy chain 10 [Source:HGNC Symbol;Acc:HGNC:7568]	protein_coding	HGNC:7568	4628	-1.39153041221778	-1.39270234570551	5.49880514153538	0.00130722986988842	0.0198399548029137
14277	ENSG00000176894	PXMP2	peroxisomal membrane protein 2 [Source:HGNC Symbol;Acc:HGNC:9716]	protein_coding	HGNC:9716	5827	-1.38836854576118	-1.38976272789288	5.06370131482199	0.00278254477681887	0.0368784248443971
6112	ENSG00000128739	SNRPN	small nuclear ribonucleoprotein polypeptide N [Source:HGNC Symbol;Acc:HGNC:11164]	protein_coding	HGNC:11164	6638	-1.37998386177614	-1.38162106874676	4.95590138414571	0.00242636995330602	0.0331603893618489
12	ENSG00000001461	NIPAL3	NIPA like domain containing 3 [Source:HGNC Symbol;Acc:HGNC:25233]	protein_coding	HGNC:25233	57185	-1.37750942749369	-1.37873258064891	5.25994172829663	0.00237671569574871	0.0327963746975106
8659	ENSG00000144677	CTDSPL	CTD small phosphatase like [Source:HGNC Symbol;Acc:HGNC:16890]	protein_coding	HGNC:16890	10217	-1.37503854894957	-1.37562281295909	6.24629168908702	0.000905035547882174	0.0143471421067608
6927	ENSG00000134291	TMEM106C	transmembrane protein 106C [Source:HGNC Symbol;Acc:HGNC:28775]	protein_coding	HGNC:28775	79022	-1.37120939089439	-1.37160215820154	6.96624261880226	0.000736580752010249	0.0120280048874109
13914	ENSG00000175066	GK5	glycerol kinase 5 (putative) [Source:HGNC Symbol;Acc:HGNC:28635]	protein_coding	HGNC:28635	256356	-1.36524862872725	-1.36594449549014	5.97466310208583	0.00128433589197982	0.0195706691133503
4546	ENSG00000116005	PCYOX1	prenylcysteine oxidase 1 [Source:HGNC Symbol;Acc:HGNC:20588]	protein_coding	HGNC:20588	51449	-1.36139412122861	-1.36176264773564	7.06600225344574	0.000855765343686281	0.0136610831755409
5853	ENSG00000126351	THRA	thyroid hormone receptor, alpha [Source:HGNC Symbol;Acc:HGNC:11796]	protein_coding	HGNC:11796	7067	-1.35894663594118	-1.35998935702582	5.39401201304556	0.00330940921899982	0.0426221991843615
15426	ENSG00000182670	TTC3	tetratricopeptide repeat domain 3 [Source:HGNC Symbol;Acc:HGNC:12393]	protein_coding	HGNC:12393	7267	-1.35684609139698	-1.35718013689247	7.18802603778293	0.000900071097615535	0.0143082431947306
8523	ENSG00000143797	MBOAT2	membrane bound O-acyltransferase domain containing 2 [Source:HGNC Symbol;Acc:HGNC:25193]	protein_coding	HGNC:25193	129642	-1.35617500282039	-1.35794971086226	4.76741885409624	0.00375194894392746	0.0474636116125251
10719	ENSG00000161888	SPC24	SPC24, NDC80 kinetochore complex component [Source:HGNC Symbol;Acc:HGNC:26913]	protein_coding	HGNC:26913	147841	-1.350804076311	-1.35243518214313	4.80662911876615	0.00367838250460085	0.0467926381556256
15703	ENSG00000183741	CBX6	chromobox 6 [Source:HGNC Symbol;Acc:HGNC:1556]	protein_coding	HGNC:1556	23466	-1.3445455766728	-1.34485333051024	7.04802031597783	0.00137874490859233	0.0208420881540258
10479	ENSG00000160007	ARHGAP35	Rho GTPase activating protein 35 [Source:HGNC Symbol;Acc:HGNC:4591]	protein_coding	HGNC:4591	2909	-1.33861497524747	-1.33924776211694	6.10740807263065	0.00172518584073809	0.0249538936709806
15395	ENSG00000182551	ADI1	acireductone dioxygenase 1 [Source:HGNC Symbol;Acc:HGNC:30576]	protein_coding	HGNC:30576	55256	-1.3330157768719	-1.33346270932028	6.70528271679664	0.00148866225277841	0.0220647234813632
10595	ENSG00000160712	IL6R	interleukin 6 receptor [Source:HGNC Symbol;Acc:HGNC:6019]	protein_coding	HGNC:6019	3570	-1.32782981207869	-1.32833840914713	6.38505721185358	0.00175481664977601	0.0253182280685404
22579	ENSG00000213160	KLHL23	kelch like family member 23 [Source:HGNC Symbol;Acc:HGNC:27506]	protein_coding	HGNC:27506	151230	-1.30184181841272	-1.30257184459358	5.90152122123228	0.00325807363616976	0.0421515588025685
17294	ENSG00000196502	SULT1A1	sulfotransferase family 1A member 1 [Source:HGNC Symbol;Acc:HGNC:11453]	protein_coding	HGNC:11453	6817	-1.2762427912036	-1.27675326869674	6.19843910985447	0.00386918823776823	0.04862294105191

## Sheet: BMECs+MafA
DEGs in hBMECs incubated with MafA
rowID	ensembl_gene_id	hgnc_symbol	description	gene_biotype	hgnc_id	entrezgene	logFC	unshrunk.logFC	logCPM	PValue	FDR
193	ENSG00000007908	SELE	selectin E [Source:HGNC Symbol;Acc:HGNC:10718]	protein_coding	HGNC:10718	6401	8.74423543858856	9.32257772602943	4.2086523355665	7.32922586779917e-20	3.1701526768397e-17
12680	ENSG00000169429	CXCL8	C-X-C motif chemokine ligand 8 [Source:HGNC Symbol;Acc:HGNC:6025]	protein_coding	HGNC:6025	3576	7.97731226399997	7.99446512368882	8.04589076293756	1.38903325028675e-25	3.16644019735367e-22
5450	ENSG00000123610	TNFAIP6	TNF alpha induced protein 6 [Source:HGNC Symbol;Acc:HGNC:11898]	protein_coding	HGNC:11898	7130	7.81186108968957	8.1292641475904	5.45668497161787	7.69254258798753e-21	5.15762355399305e-18
28483	ENSG00000227507	LTB	lymphotoxin beta [Source:HGNC Symbol;Acc:HGNC:6711]	protein_coding	HGNC:6711	4050	7.42165302738484	7.44071452084089	7.98376594062839	1.18430188861873e-23	1.68733411580953e-20
12639	ENSG00000169245	CXCL10	C-X-C motif chemokine ligand 10 [Source:HGNC Symbol;Acc:HGNC:10637]	protein_coding	HGNC:10637	3627	7.22624483574338	7.26121267570185	7.22883766465015	3.55073515458408e-23	4.04712792919493e-20
4383	ENSG00000115009	CCL20	C-C motif chemokine ligand 20 [Source:HGNC Symbol;Acc:HGNC:10619]	protein_coding	HGNC:10619	6364	7.07035574928803	7.38688922290925	4.39098492091874	4.16143619496914e-14	7.18667420458459e-12
3601	ENSG00000108691	CCL2	C-C motif chemokine ligand 2 [Source:HGNC Symbol;Acc:HGNC:10618]	protein_coding	HGNC:10618	6347	7.03322298207496	7.04167045881673	8.22678324140256	2.15340929342323e-19	8.46364107808205e-17
10875	ENSG00000162692	VCAM1	vascular cell adhesion molecule 1 [Source:HGNC Symbol;Acc:HGNC:12663]	protein_coding	HGNC:12663	7412	7.03236505920127	7.06561645335593	6.33426197851239	6.91420791436601e-25	1.3134690301324e-21
11197	ENSG00000163739	CXCL1	C-X-C motif chemokine ligand 1 [Source:HGNC Symbol;Acc:HGNC:4602]	protein_coding	HGNC:4602	2919	6.9109443304006	6.91435225436603	9.07501602815279	3.09578394878701e-29	1.76428727241372e-25
32139	ENSG00000232810	TNF	tumor necrosis factor [Source:HGNC Symbol;Acc:HGNC:11892]	protein_coding	HGNC:11892	7124	6.63260717118452	7.61708246394518	3.33135000036991	1.29673485344071e-11	1.57235998505502e-09
5637	ENSG00000124875	CXCL6	C-X-C motif chemokine ligand 6 [Source:HGNC Symbol;Acc:HGNC:10643]	protein_coding	HGNC:10643	6372	6.31962151826115	6.39195485874605	4.95082163969132	1.11436431621129e-20	6.35076223808817e-18
4382	ENSG00000115008	IL1A	interleukin 1 alpha [Source:HGNC Symbol;Acc:HGNC:5991]	protein_coding	HGNC:5991	3552	6.20031682252623	6.36622639528153	3.72533947609122	8.85392513849039e-16	2.10243830684403e-13
11192	ENSG00000163734	CXCL3	C-X-C motif chemokine ligand 3 [Source:HGNC Symbol;Acc:HGNC:4604]	protein_coding	HGNC:4604	2921	6.14399899671855	6.21617098779564	4.81988266585951	7.50957380897279e-20	3.1701526768397e-17
5711	ENSG00000125538	IL1B	interleukin 1 beta [Source:HGNC Symbol;Acc:HGNC:5992]	protein_coding	HGNC:5992	3553	6.1061324062166	6.16370878633784	4.30672798435484	6.97289310751802e-18	2.1480279902565e-15
6943	ENSG00000134363	FST	follistatin [Source:HGNC Symbol;Acc:HGNC:3971]	protein_coding	HGNC:3971	10468	5.98328016475092	5.99518618460348	7.02410845585756	2.42439375980756e-26	9.21108002476221e-23
1530	ENSG00000081041	CXCL2	C-X-C motif chemokine ligand 2 [Source:HGNC Symbol;Acc:HGNC:4603]	protein_coding	HGNC:4603	2920	5.92992103001376	5.94050343639758	6.59890449173876	9.89808320261753e-22	8.05845373881676e-19
11193	ENSG00000163735	CXCL5	C-X-C motif chemokine ligand 5 [Source:HGNC Symbol;Acc:HGNC:10642]	protein_coding	HGNC:10642	6374	5.82475441088014	5.85561634896069	5.26508489762451	1.51984383396526e-22	1.44359833496134e-19
7298	ENSG00000136244	IL6	interleukin 6 [Source:HGNC Symbol;Acc:HGNC:6018]	protein_coding	HGNC:6018	3569	5.702519310723	5.73195925628653	4.83397967118928	5.77110326826323e-15	1.15401815880113e-12
10998	ENSG00000163121	NEURL3	neuralized E3 ubiquitin protein ligase 3 [Source:HGNC Symbol;Acc:HGNC:25162]	protein_coding	HGNC:25162	93082	5.58734129378307	5.70900056882745	4.79123215767707	7.51663447600073e-17	2.0896243843282e-14
130	ENSG00000006210	CX3CL1	C-X3-C motif chemokine ligand 1 [Source:HGNC Symbol;Acc:HGNC:10647]	protein_coding	HGNC:10647	6376	5.56821503256718	5.82354566876562	3.79304215708317	5.95953170356838e-11	6.01121613781172e-09
12642	ENSG00000169248	CXCL11	C-X-C motif chemokine ligand 11 [Source:HGNC Symbol;Acc:HGNC:10638]	protein_coding	HGNC:10638	6373	5.55287715462835	5.59229236255819	6.18477959932215	1.01698560069239e-18	3.40929466961526e-16
12059	ENSG00000166920	C15orf48	chromosome 15 open reading frame 48 [Source:HGNC Symbol;Acc:HGNC:29898]	protein_coding	HGNC:29898	84419	5.39202092882879	5.40206274338374	6.83609230645289	5.41071863159012e-20	2.46685483851457e-17
7522	ENSG00000137462	TLR2	toll like receptor 2 [Source:HGNC Symbol;Acc:HGNC:11848]	protein_coding	HGNC:11848	7097	5.35757075468596	5.37216464354025	5.7557547915376	1.11032528687782e-21	8.43699174655556e-19
3536	ENSG00000108342	CSF3	colony stimulating factor 3 [Source:HGNC Symbol;Acc:HGNC:2438]	protein_coding	HGNC:2438	1440	5.32873662260731	5.44995860508415	3.21853383905719	3.05828867703951e-11	3.28852588121663e-09
10401	ENSG00000159261	CLDN14	claudin 14 [Source:HGNC Symbol;Acc:HGNC:2035]	protein_coding	HGNC:2035	23562	5.21604899905076	5.24206554589378	5.14292894894375	2.60508016673836e-20	1.23719598918683e-17
7226	ENSG00000135919	SERPINE2	serpin family E member 2 [Source:HGNC Symbol;Acc:HGNC:8951]	protein_coding	HGNC:8951	5270	5.10816242906943	5.10892667937916	9.84626597521066	1.9735460568512e-31	2.249447795599e-27
7364	ENSG00000136689	IL1RN	interleukin 1 receptor antagonist [Source:HGNC Symbol;Acc:HGNC:6000]	protein_coding	HGNC:6000	3557	5.10530341609361	5.29072557920326	3.28225553818385	3.61697508270603e-11	3.81724833265586e-09
5129	ENSG00000120738	EGR1	early growth response 1 [Source:HGNC Symbol;Acc:HGNC:3238]	protein_coding	HGNC:3238	1958	5.08486425958084	5.10105654721325	4.79255630188033	1.59088203534383e-23	2.01476371542767e-20
3031	ENSG00000104951	IL4I1	interleukin 4 induced 1 [Source:HGNC Symbol;Acc:HGNC:19094]	protein_coding	HGNC:19094	259307	4.9820946924271	5.06119525915938	3.97294401186997	1.24052753596546e-14	2.35658880915572e-12
4851	ENSG00000118503	TNFAIP3	TNF alpha induced protein 3 [Source:HGNC Symbol;Acc:HGNC:11896]	protein_coding	HGNC:11896	7128	4.88281009132193	4.8867080953769	8.16539430183547	6.28211588639139e-26	1.79008892182723e-22
12885	ENSG00000170345	FOS	Fos proto-oncogene, AP-1 transcription factor subunit [Source:HGNC Symbol;Acc:HGNC:3796]	protein_coding	HGNC:3796	2353	4.85117883701529	4.89943132041879	3.18690264488448	3.8407709342045e-15	8.41867444385824e-13
31286	ENSG00000231574	LINC02015	long intergenic non-protein coding RNA 2015 [Source:HGNC Symbol;Acc:HGNC:52850]	lincRNA	HGNC:52850	102724550	4.82895106155625	4.93920221121832	3.0896144710957	1.35110702164044e-09	1.12408159362466e-07
16068	ENSG00000185215	TNFAIP2	TNF alpha induced protein 2 [Source:HGNC Symbol;Acc:HGNC:11895]	protein_coding	HGNC:11895	7127	4.77002378591754	4.7813453812757	5.96660216603271	7.07629819209299e-23	7.33233152667963e-20
5456	ENSG00000123689	G0S2	G0/G1 switch 2 [Source:HGNC Symbol;Acc:HGNC:30229]	protein_coding	HGNC:30229	50486	4.61474896520744	4.63288601068002	5.53872129910958	6.64390210408216e-12	8.50867372835152e-10
6940	ENSG00000134339	SAA2	serum amyloid A2 [Source:HGNC Symbol;Acc:HGNC:10514]	protein_coding	HGNC:10514	6289	4.60325229806243	4.60959648656486	7.1995509716608	1.30133506105181e-24	2.11894528940979e-21
10933	ENSG00000162892	IL24	interleukin 24 [Source:HGNC Symbol;Acc:HGNC:11346]	protein_coding	HGNC:11346	11009	4.38593557190757	4.42313715194886	3.69487194982606	2.18851694889445e-14	3.89761190367171e-12
39963	ENSG00000249784	SCARNA22	small Cajal body-specific RNA 22 [Source:HGNC Symbol;Acc:HGNC:32580]	scaRNA	HGNC:32580	677770	-4.35670480602307	-4.36388204201686	6.03156839058145	4.01267743648505e-12	5.38076440247725e-10
11961	ENSG00000166523	CLEC4E	C-type lectin domain family 4 member E [Source:HGNC Symbol;Acc:HGNC:14555]	protein_coding	HGNC:14555	26253	4.33988675169376	4.73302839719316	3.93690879654578	1.98218636096252e-05	0.000576351024037011
11001	ENSG00000163131	CTSS	cathepsin S [Source:HGNC Symbol;Acc:HGNC:2545]	protein_coding	HGNC:2545	1520	4.28560925645882	4.29659150623712	6.00805665802076	4.1224395427704e-22	3.61442814680746e-19
21743	ENSG00000210144	MT-TY	mitochondrially encoded tRNA tyrosine [Source:HGNC Symbol;Acc:HGNC:7502]	Mt_tRNA	HGNC:7502	NA	-4.11920626198456	-4.13990549499954	5.22597137299073	3.18414178358976e-10	2.92684258462549e-08
1883	ENSG00000090339	ICAM1	intercellular adhesion molecule 1 [Source:HGNC Symbol;Acc:HGNC:5344]	protein_coding	HGNC:5344	3383	3.97604107055498	3.98466829297579	5.03196024799359	6.30299037086126e-19	2.24504638272114e-16
17416	ENSG00000196878	LAMB3	laminin subunit beta 3 [Source:HGNC Symbol;Acc:HGNC:6490]	protein_coding	HGNC:6490	3914	3.94990318563663	3.95799438927314	5.57045049653632	4.23740313491946e-19	1.55799744941329e-16
28111	ENSG00000226979	LTA	lymphotoxin alpha [Source:HGNC Symbol;Acc:HGNC:6709]	protein_coding	HGNC:6709	4049	3.91253458253371	4.11898783168435	4.22811065941104	7.38404566094491e-07	3.31351781273425e-05
13612	ENSG00000173432	SAA1	serum amyloid A1 [Source:HGNC Symbol;Acc:HGNC:10513]	protein_coding	HGNC:10513	6288	3.81077367834903	3.8121211138507	8.34778954294904	1.20115321555155e-20	6.51940207183645e-18
6882	ENSG00000134070	IRAK2	interleukin 1 receptor associated kinase 2 [Source:HGNC Symbol;Acc:HGNC:6113]	protein_coding	HGNC:6113	3656	3.78864823955375	3.8050526427165	4.78756622008241	1.29440081441925e-18	4.21530870935733e-16
2697	ENSG00000102524	TNFSF13B	TNF superfamily member 13b [Source:HGNC Symbol;Acc:HGNC:11929]	protein_coding	HGNC:11929	10673	3.75457520210554	3.75866283255763	7.59529502456006	1.0081782443181e-12	1.4732327729151e-10
7505	ENSG00000137331	IER3	immediate early response 3 [Source:HGNC Symbol;Acc:HGNC:5392]	protein_coding	HGNC:5392	8870	3.74760789301605	3.75638498348661	4.80232841777023	5.89268614691776e-14	1.00246024929207e-11
12499	ENSG00000168685	IL7R	interleukin 7 receptor [Source:HGNC Symbol;Acc:HGNC:6024]	protein_coding	HGNC:6024	3575	3.7393995566842	3.77875430384664	3.57536315951989	7.81970830051015e-12	9.79439947354007e-10
19573	ENSG00000202198		7SK RNA [Source:RFAM;Acc:RF00100]	misc_RNA		NA	3.73008263311797	3.73573610089369	4.59013930260684	1.34148028703874e-16	3.3978205137039e-14
2077	ENSG00000096696	DSP	desmoplakin [Source:HGNC Symbol;Acc:HGNC:3052]	protein_coding	HGNC:3052	1832	3.72973773977355	3.73661032090028	5.77880269754224	1.19215405501665e-12	1.69852148988498e-10
1300	ENSG00000075213	SEMA3A	semaphorin 3A [Source:HGNC Symbol;Acc:HGNC:10723]	protein_coding	HGNC:10723	10371	3.72831726185813	3.7294567097514	7.66215888258386	1.70777311236412e-20	8.84781724305738e-18
9701	ENSG00000153234	NR4A2	nuclear receptor subfamily 4 group A member 2 [Source:HGNC Symbol;Acc:HGNC:7981]	protein_coding	HGNC:7981	4929	3.72487698154973	3.74068586294186	3.7697528620413	5.7792891594048e-16	1.43200734432382e-13
3224	ENSG00000105825	TFPI2	tissue factor pathway inhibitor 2 [Source:HGNC Symbol;Acc:HGNC:11761]	protein_coding	HGNC:11761	7980	3.68328417884834	3.685562681183	7.44236536959976	1.88224378608237e-20	9.3277455103334e-18
35709	ENSG00000237927			lincRNA		NA	3.67227073444751	3.82790794219729	4.72761427836187	1.50685542671012e-06	6.13397791201497e-05
4029	ENSG00000112096	SOD2	superoxide dismutase 2 [Source:HGNC Symbol;Acc:HGNC:11180]	protein_coding	HGNC:11180	100129518	3.65944280524416	3.65979826302193	10.0439172691258	8.21696189835732e-20	3.34489041848131e-17
9643	ENSG00000152779	SLC16A12	solute carrier family 16 member 12 [Source:HGNC Symbol;Acc:HGNC:23094]	protein_coding	HGNC:23094	387700	-3.64317067479059	-3.6557168387123	4.08165506265285	4.95745838547411e-07	2.33492192882785e-05
35406	ENSG00000237499			antisense_RNA		100130476	3.61824250466929	3.82146834332745	4.41299651573316	0.000237180755604153	0.00487096622049754
9772	ENSG00000153993	SEMA3D	semaphorin 3D [Source:HGNC Symbol;Acc:HGNC:10726]	protein_coding	HGNC:10726	223117	3.61514278059683	3.64673074568602	3.52418268152645	1.16320259292013e-12	1.67825103216502e-10
8676	ENSG00000144802	NFKBIZ	NFKB inhibitor zeta [Source:HGNC Symbol;Acc:HGNC:29805]	protein_coding	HGNC:29805	64332	3.6059325949997	3.6102809899102	6.61978446108188	3.53910730902552e-18	1.12052069745202e-15
10131	ENSG00000157111	TMEM171	transmembrane protein 171 [Source:HGNC Symbol;Acc:HGNC:27031]	protein_coding	HGNC:27031	134285	3.53340744516532	3.5369981993175	5.52045337457305	1.46769683432229e-08	1.00775954925334e-06
21764	ENSG00000211448	DIO2	iodothyronine deiodinase 2 [Source:HGNC Symbol;Acc:HGNC:2884]	protein_coding	HGNC:2884	1734	3.5149286990017	3.54064019743244	3.56938632607933	1.18038870846787e-13	1.89493950691785e-11
11171	ENSG00000163661	PTX3	pentraxin 3 [Source:HGNC Symbol;Acc:HGNC:9692]	protein_coding	HGNC:9692	5806	3.50068514741122	3.50086457284724	10.3126362366226	1.11326054294763e-20	6.35076223808817e-18
2580	ENSG00000101670	LIPG	lipase G, endothelial type [Source:HGNC Symbol;Acc:HGNC:6623]	protein_coding	HGNC:6623	9388	3.48075105854694	3.50604011748311	3.90993967290452	9.30838943687481e-11	9.14629506909475e-09
3742	ENSG00000109906	ZBTB16	zinc finger and BTB domain containing 16 [Source:HGNC Symbol;Acc:HGNC:12930]	protein_coding	HGNC:12930	7704	-3.46746117050209	-3.47023009623538	6.50842549562634	2.06471557448968e-14	3.73549652667197e-12
11980	ENSG00000166592	RRAD	RRAD, Ras related glycolysis inhibitor and calcium channel regulator [Source:HGNC Symbol;Acc:HGNC:10446]	protein_coding	HGNC:10446	6236	3.44911938403785	3.47216807854897	3.13648503087597	7.4012937567961e-12	9.37332735999577e-10
8012	ENSG00000140398	NEIL1	nei like DNA glycosylase 1 [Source:HGNC Symbol;Acc:HGNC:18448]	protein_coding	HGNC:18448	79661	-3.4405371779956	-3.48342059507558	3.02227651265143	3.99953433892165e-05	0.00104317373901668
44785	ENSG00000256262	USP30-AS1	USP30 antisense RNA 1 [Source:HGNC Symbol;Acc:HGNC:40909]	antisense_RNA	HGNC:40909	NA	3.43522067345228	3.49034805523775	3.06342250775788	3.3406399467328e-08	2.09212165455277e-06
13103	ENSG00000171223	JUNB	JunB proto-oncogene, AP-1 transcription factor subunit [Source:HGNC Symbol;Acc:HGNC:6205]	protein_coding	HGNC:6205	3726	3.41271552656276	3.41399578528369	7.40104888664149	1.27744425564972e-16	3.30916127861261e-14
34738	ENSG00000236540			antisense_RNA		NA	-3.40515454615336	-3.42669150772092	3.8685441938179	1.89111291541378e-07	9.97912268976215e-06
5294	ENSG00000122386	ZNF205	zinc finger protein 205 [Source:HGNC Symbol;Acc:HGNC:12996]	protein_coding	HGNC:12996	7755	-3.37681631253477	-3.40257477800046	3.28884636500828	8.00418556769675e-06	0.0002629155824225
1027	ENSG00000067798	NAV3	neuron navigator 3 [Source:HGNC Symbol;Acc:HGNC:15998]	protein_coding	HGNC:15998	89795	3.3624593553416	3.38496914042313	3.75488617771289	2.60997632924536e-10	2.4185780651007e-08
2327	ENSG00000100429	HDAC10	histone deacetylase 10 [Source:HGNC Symbol;Acc:HGNC:18128]	protein_coding	HGNC:18128	83933	-3.3480052065641	-3.38008895736051	3.03727669001625	3.44479433577137e-06	0.000126239569881035
13107	ENSG00000171236	LRG1	leucine rich alpha-2-glycoprotein 1 [Source:HGNC Symbol;Acc:HGNC:29480]	protein_coding	HGNC:29480	116844	3.34285060417749	3.36596001875928	3.79854471446422	4.44027905900799e-12	5.88491868774106e-10
5238	ENSG00000121858	TNFSF10	TNF superfamily member 10 [Source:HGNC Symbol;Acc:HGNC:11925]	protein_coding	HGNC:11925	8743	3.31191530532459	3.31256618696741	8.89881118257265	1.98034601020062e-14	3.64064255230107e-12
14202	ENSG00000176532	PRR15	proline rich 15 [Source:HGNC Symbol;Acc:HGNC:22310]	protein_coding	HGNC:22310	222171	-3.2971128247294	-3.32551902900064	3.59602840320878	4.72499464342012e-07	2.25336773831391e-05
9497	ENSG00000151651	ADAM8	ADAM metallopeptidase domain 8 [Source:HGNC Symbol;Acc:HGNC:215]	protein_coding	HGNC:215	101	3.28228959186122	3.30862590439606	3.44725323484241	1.65183630359432e-09	1.34160329875808e-07
639	ENSG00000048052	HDAC9	histone deacetylase 9 [Source:HGNC Symbol;Acc:HGNC:14065]	protein_coding	HGNC:14065	9734	3.27579030728853	3.28757112335764	4.68996935078636	6.33751127615462e-13	9.54868763187652e-11
54364	ENSG00000272578			transcribed_unprocessed_pseudogene		NA	-3.2662955647787	-3.289523570357	3.80104498987801	2.62714046985811e-06	0.000100483715018264
54972	ENSG00000273599			antisense_RNA		NA	-3.24474318774486	-3.26792667511346	3.8056330236288	2.66599050288091e-06	0.000101628627932564
9833	ENSG00000154451	GBP5	guanylate binding protein 5 [Source:HGNC Symbol;Acc:HGNC:19895]	protein_coding	HGNC:19895	115362	3.23221361383939	3.32697901328517	3.47712362066825	5.90605766936526e-06	0.000201548638668938
13593	ENSG00000173334	TRIB1	tribbles pseudokinase 1 [Source:HGNC Symbol;Acc:HGNC:16891]	protein_coding	HGNC:16891	10221	3.22698074460931	3.23030115753961	6.1546780283469	9.37004454418694e-17	2.48371552824751e-14
5015	ENSG00000119922	IFIT2	interferon induced protein with tetratricopeptide repeats 2 [Source:HGNC Symbol;Acc:HGNC:5409]	protein_coding	HGNC:5409	3433	3.1971807994034	3.1975578351437	9.94974581707613	8.69202726504199e-09	6.19198292293429e-07
2917	ENSG00000104312	RIPK2	receptor interacting serine/threonine kinase 2 [Source:HGNC Symbol;Acc:HGNC:10020]	protein_coding	HGNC:10020	8767	3.16275972270427	3.16636488402212	5.92880687955398	8.74307315295394e-19	3.01980447870815e-16
7764	ENSG00000138675	FGF5	fibroblast growth factor 5 [Source:HGNC Symbol;Acc:HGNC:3683]	protein_coding	HGNC:3683	2250	3.11785422571764	3.12313256956451	5.09441927728042	1.79557269040948e-15	4.09318750505744e-13
27542	ENSG00000226179	LINC00685	long intergenic non-protein coding RNA 685 [Source:HGNC Symbol;Acc:HGNC:27560]	antisense_RNA	HGNC:27560	NA	-3.0993900952606	-3.12226683509348	4.0749663057494	0.000655437324928746	0.011251191778685
17505	ENSG00000197162	ZNF785	zinc finger protein 785 [Source:HGNC Symbol;Acc:HGNC:26496]	protein_coding	HGNC:26496	146540	-3.08875407144054	-3.11164153662758	3.81224701013294	5.6796380963737e-07	2.66405411615092e-05
11054	ENSG00000163347	CLDN1	claudin 1 [Source:HGNC Symbol;Acc:HGNC:2032]	protein_coding	HGNC:2032	9076	3.08701801349661	3.08840251046897	6.84976589241698	2.39044915205845e-19	9.08211314505409e-17
1957	ENSG00000091879	ANGPT2	angiopoietin 2 [Source:HGNC Symbol;Acc:HGNC:485]	protein_coding	HGNC:485	285	3.08186737624429	3.09275117042666	3.9623405439902	2.43215754667501e-12	3.3399676767472e-10
5354	ENSG00000122861	PLAU	plasminogen activator, urokinase [Source:HGNC Symbol;Acc:HGNC:9052]	protein_coding	HGNC:9052	5328	3.0816277608378	3.08411147981136	5.60036365841985	1.45301585130505e-07	7.9622474390264e-06
11002	ENSG00000163132	MSX1	msh homeobox 1 [Source:HGNC Symbol;Acc:HGNC:7391]	protein_coding	HGNC:7391	4487	3.05472294315075	3.06643695428638	4.5393092424105	8.28216596076171e-11	8.20870674963148e-09
21755	ENSG00000210196	MT-TP	mitochondrially encoded tRNA proline [Source:HGNC Symbol;Acc:HGNC:7494]	Mt_tRNA	HGNC:7494	NA	-3.05132876603753	-3.06033552999024	4.97680139834707	3.16313886906717e-07	1.60237585909456e-05
7341	ENSG00000136514	RTP4	receptor transporter protein 4 [Source:HGNC Symbol;Acc:HGNC:23992]	protein_coding	HGNC:23992	64108	3.0189652022072	3.02699623373766	4.88118182306193	3.47445940265353e-09	2.6940060048602e-07
12822	ENSG00000170049	KCNAB3	potassium voltage-gated channel subfamily A regulatory beta subunit 3 [Source:HGNC Symbol;Acc:HGNC:6230]	protein_coding	HGNC:6230	9196	-3.01543388113029	-3.03624766530148	3.62154527331808	0.000130193139393809	0.00286950725034237
54259	ENSG00000272405			antisense_RNA		NA	-3.00990701146435	-3.0348555075629	3.22017308868719	1.09097083810277e-05	0.000338825221054369
47811	ENSG00000260853			antisense_RNA		NA	-3.00837806030406	-3.03609947102358	3.05170942454233	0.000234502134921818	0.00484212922796898
11911	ENSG00000166348	USP54	ubiquitin specific peptidase 54 [Source:HGNC Symbol;Acc:HGNC:23513]	protein_coding	HGNC:23513	159195	2.95987755236486	2.96496347272151	5.11681846268276	3.38993625238446e-14	5.94438360071971e-12
5324	ENSG00000122641	INHBA	inhibin beta A subunit [Source:HGNC Symbol;Acc:HGNC:6066]	protein_coding	HGNC:6066	3624	2.94492938283874	2.94517273696198	9.38684390889708	1.52750408385103e-21	1.08815572173338e-18
39513	ENSG00000249072			processed_pseudogene		NA	2.93464489095069	2.93593916518189	6.41286914521534	1.2483029994701e-08	8.62312581088494e-07
10706	ENSG00000161682	FAM171A2	family with sequence similarity 171 member A2 [Source:HGNC Symbol;Acc:HGNC:30480]	protein_coding	HGNC:30480	284069	-2.91645041962503	-2.9310576058969	3.40275870099994	8.29604671703145e-06	0.000270940803669698
6571	ENSG00000131979	GCH1	GTP cyclohydrolase 1 [Source:HGNC Symbol;Acc:HGNC:4193]	protein_coding	HGNC:4193	2643	2.90947986392009	2.91212031729518	5.91103295253694	2.9698894079716e-09	2.33453789462485e-07
1799	ENSG00000088826	SMOX	spermine oxidase [Source:HGNC Symbol;Acc:HGNC:15862]	protein_coding	HGNC:15862	54498	2.90006753625089	2.90960577465759	3.67797896459065	3.22295581475777e-13	4.96422302386609e-11
787	ENSG00000058085	LAMC2	laminin subunit gamma 2 [Source:HGNC Symbol;Acc:HGNC:6493]	protein_coding	HGNC:6493	3918	2.88270620506333	2.90709454659877	4.21073582569599	2.66636657636694e-11	2.95060643081848e-09
10551	ENSG00000160326	SLC2A6	solute carrier family 2 member 6 [Source:HGNC Symbol;Acc:HGNC:11011]	protein_coding	HGNC:11011	11182	2.87734700350932	2.8795576562958	6.28932828482684	8.28284475468042e-21	5.24488136188041e-18
48093	ENSG00000261221	ZNF865	zinc finger protein 865 [Source:HGNC Symbol;Acc:HGNC:38705]	protein_coding	HGNC:38705	100507290	-2.86734968147531	-2.87652327412398	4.53528254959916	4.31395605508765e-05	0.0011175107071793
5734	ENSG00000125730	C3	complement C3 [Source:HGNC Symbol;Acc:HGNC:1318]	protein_coding	HGNC:1318	718	2.86518120613194	2.88217286612605	3.54149191835772	6.83766874804318e-10	5.99505756847663e-08
898	ENSG00000064651	SLC12A2	solute carrier family 12 member 2 [Source:HGNC Symbol;Acc:HGNC:10911]	protein_coding	HGNC:10911	6558	2.84304093261757	2.84388931804007	7.05036914583737	8.29943616631611e-16	2.01270156220577e-13
53739	ENSG00000271503	CCL5	C-C motif chemokine ligand 5 [Source:HGNC Symbol;Acc:HGNC:10632]	protein_coding	HGNC:10632	6352	2.81442768240628	2.81653050197616	7.2334594947145	1.17263148867703e-14	2.26536503524419e-12
9586	ENSG00000152348	ATG10	autophagy related 10 [Source:HGNC Symbol;Acc:HGNC:20315]	protein_coding	HGNC:20315	83734	-2.79722371321661	-2.80948174999704	3.84402641892375	1.46953328325771e-07	7.9982526966689e-06
768	ENSG00000056558	TRAF1	TNF receptor associated factor 1 [Source:HGNC Symbol;Acc:HGNC:12031]	protein_coding	HGNC:12031	7185	2.79400900008337	2.80537075686974	5.33322504355655	2.48441763138929e-10	2.32109771824386e-08
15858	ENSG00000184371	CSF1	colony stimulating factor 1 [Source:HGNC Symbol;Acc:HGNC:2432]	protein_coding	HGNC:2432	1435	2.79321802760022	2.7959445102899	6.10763589519363	1.59406262470662e-11	1.85399242820469e-09
16411	ENSG00000186480	INSIG1	insulin induced gene 1 [Source:HGNC Symbol;Acc:HGNC:6083]	protein_coding	HGNC:6083	3638	2.78504677213967	2.78547765034923	8.06210899539805	1.77692548724847e-17	5.32984123780476e-15
10905	ENSG00000162772	ATF3	activating transcription factor 3 [Source:HGNC Symbol;Acc:HGNC:785]	protein_coding	HGNC:785	467	2.75490985457742	2.75670707926358	7.02897501923841	4.96904264575498e-15	1.02976632866028e-12
17359	ENSG00000196684	HSH2D	hematopoietic SH2 domain containing [Source:HGNC Symbol;Acc:HGNC:24920]	protein_coding	HGNC:24920	84941	2.75451105549343	2.76815607805897	4.04296667470589	6.38246062566123e-08	3.78892115683785e-06
13332	ENSG00000172183	ISG20	interferon stimulated exonuclease gene 20 [Source:HGNC Symbol;Acc:HGNC:6130]	protein_coding	HGNC:6130	3669	2.73468610459847	2.73532005422376	8.08895295083799	4.20149014129898e-15	9.03558200575958e-13
59954	ENSG00000280152			TEC		NA	-2.73336223689114	-2.75068899769267	3.68397604350812	0.000314012465261038	0.00612839140859218
27062	ENSG00000225492	GBP1P1	guanylate binding protein 1 pseudogene 1 [Source:HGNC Symbol;Acc:HGNC:39561]	transcribed_unprocessed_pseudogene	HGNC:39561	400759	2.72569359186646	2.75360944502131	4.04862730667761	7.90445347477125e-07	3.47856991140705e-05
6323	ENSG00000130513	GDF15	growth differentiation factor 15 [Source:HGNC Symbol;Acc:HGNC:30142]	protein_coding	HGNC:30142	9518	2.72554721134354	2.72571248494099	9.21250052808485	2.52180433887829e-11	2.81799273083674e-09
17547	ENSG00000197301			antisense_RNA		100129940	2.71933933883902	2.72516124803122	3.80185738551646	4.07594978393841e-08	2.52487367594185e-06
298	ENSG00000011422	PLAUR	plasminogen activator, urokinase receptor [Source:HGNC Symbol;Acc:HGNC:9053]	protein_coding	HGNC:9053	5329	2.69324599572563	2.69439208404633	6.60940976407447	2.09197074082801e-11	2.3608200498968e-09
8450	ENSG00000143434	SEMA6C	semaphorin 6C [Source:HGNC Symbol;Acc:HGNC:10740]	protein_coding	HGNC:10740	10500	-2.67391322599327	-2.68398226760575	3.72581891446737	2.26929497459269e-05	0.000648256243619234
14774	ENSG00000179314	WSCD1	WSC domain containing 1 [Source:HGNC Symbol;Acc:HGNC:29060]	protein_coding	HGNC:29060	23302	-2.66586427312167	-2.67191217170197	4.39254962382376	7.02824361742102e-07	3.19155062754441e-05
6466	ENSG00000131188	PRR7	proline rich 7, synaptic [Source:HGNC Symbol;Acc:HGNC:28130]	protein_coding	HGNC:28130	80758	-2.66385075892927	-2.67891853435576	3.12005875085585	0.000492535620203186	0.00894551823381618
16014	ENSG00000185022	MAFF	MAF bZIP transcription factor F [Source:HGNC Symbol;Acc:HGNC:6780]	protein_coding	HGNC:6780	23764	2.64122749979525	2.64278262386272	6.61434471476944	5.1727170142616e-15	1.0528326522956e-12
4165	ENSG00000113070	HBEGF	heparin binding EGF like growth factor [Source:HGNC Symbol;Acc:HGNC:3059]	protein_coding	HGNC:3059	1839	2.58608523762479	2.58790009327876	5.7657369455812	7.63182185182661e-15	1.49978457701931e-12
12638	ENSG00000169242	EFNA1	ephrin A1 [Source:HGNC Symbol;Acc:HGNC:3221]	protein_coding	HGNC:3221	1942	2.58598203891506	2.58652365594229	7.66162655419676	1.4113374385735e-11	1.67566917967299e-09
21727	ENSG00000209082	MT-TL1	mitochondrially encoded tRNA leucine 1 (UUA/G) [Source:HGNC Symbol;Acc:HGNC:7490]	Mt_tRNA	HGNC:7490	NA	-2.57876868342922	-2.58249988828885	5.91035844375412	8.74247550835965e-06	0.000280695030547277
10641	ENSG00000160993	ALKBH4	alkB homolog 4, lysine demethylase [Source:HGNC Symbol;Acc:HGNC:21900]	protein_coding	HGNC:21900	54784	-2.56761893509025	-2.57531087995029	4.3680820959802	6.89373116610653e-07	3.14298991325129e-05
17384	ENSG00000196776	CD47	CD47 molecule [Source:HGNC Symbol;Acc:HGNC:1682]	protein_coding	HGNC:1682	961	2.56333898774897	2.56403244070588	7.35575081155232	8.42993359545109e-12	1.04439546870599e-09
15344	ENSG00000182326	C1S	complement C1s [Source:HGNC Symbol;Acc:HGNC:1247]	protein_coding	HGNC:1247	716	2.55947849841441	2.56161484816871	6.58897157297232	4.4687414596579e-15	9.43235465873718e-13
9800	ENSG00000154175	ABI3BP	ABI family member 3 binding protein [Source:HGNC Symbol;Acc:HGNC:17265]	protein_coding	HGNC:17265	25890	2.55589360195711	2.55661671636326	7.23861230029238	8.72398328260582e-10	7.53302738296524e-08
12569	ENSG00000168961	LGALS9	galectin 9 [Source:HGNC Symbol;Acc:HGNC:6570]	protein_coding	HGNC:6570	3965	2.54678971019686	2.54818034292051	7.37921173001809	8.69680588487766e-07	3.76905678615344e-05
7479	ENSG00000137198	GMPR	guanosine monophosphate reductase [Source:HGNC Symbol;Acc:HGNC:4376]	protein_coding	HGNC:4376	2766	2.53925682860972	2.54040543688946	6.66271048071681	1.2075947539461e-13	1.91168958409412e-11
17924	ENSG00000198467	TPM2	tropomyosin 2 [Source:HGNC Symbol;Acc:HGNC:12011]	protein_coding	HGNC:12011	7169	-2.53090002851153	-2.542163524676	4.28680006430382	1.37398341914324e-05	0.000417617680303857
9052	ENSG00000147586	MRPS28	mitochondrial ribosomal protein S28 [Source:HGNC Symbol;Acc:HGNC:14513]	protein_coding	HGNC:14513	28957	-2.51478066698525	-2.52174042925824	4.34013255832401	5.08741420362432e-05	0.00127723231482181
10881	ENSG00000162706	CADM3	cell adhesion molecule 3 [Source:HGNC Symbol;Acc:HGNC:17601]	protein_coding	HGNC:17601	57863	-2.51270167925414	-2.52394780682555	3.47332814605488	0.000714735364513639	0.0121048345984048
7861	ENSG00000139318	DUSP6	dual specificity phosphatase 6 [Source:HGNC Symbol;Acc:HGNC:3072]	protein_coding	HGNC:3072	1848	2.50668894728596	2.509154372573	5.68503206177292	1.53434017371696e-11	1.8029287938171e-09
432	ENSG00000023445	BIRC3	baculoviral IAP repeat containing 3 [Source:HGNC Symbol;Acc:HGNC:591]	protein_coding	HGNC:591	330	2.50364869779367	2.50479351361249	7.60146987111618	2.74350087127377e-15	6.13145547662322e-13
4253	ENSG00000113739	STC2	stanniocalcin 2 [Source:HGNC Symbol;Acc:HGNC:11374]	protein_coding	HGNC:11374	8614	2.50128858385631	2.50181491601061	7.82725130245168	5.59400728188006e-12	7.24551079532602e-10
11238	ENSG00000163874	ZC3H12A	zinc finger CCCH-type containing 12A [Source:HGNC Symbol;Acc:HGNC:26259]	protein_coding	HGNC:26259	80149	2.49748579673013	2.49941734656193	7.50087932901885	1.01188140392628e-09	8.60703301638186e-08
48304	ENSG00000261505			antisense_RNA		NA	-2.49173314027946	-2.509800235646	3.52472938640899	0.000545767302670992	0.00961461470764137
10865	ENSG00000162645	GBP2	guanylate binding protein 2 [Source:HGNC Symbol;Acc:HGNC:4183]	protein_coding	HGNC:4183	2634	2.48392787311943	2.48459170287396	8.03714286350122	2.11720697270737e-17	6.18767309613298e-15
23406	ENSG00000215012	RTL10	retrotransposon Gag like 10 [Source:HGNC Symbol;Acc:HGNC:26112]	protein_coding	HGNC:26112	79680	-2.47158733479076	-2.4742038357506	5.42522832100629	1.03366007326435e-09	8.72715371486452e-08
12455	ENSG00000168488	ATXN2L	ataxin 2 like [Source:HGNC Symbol;Acc:HGNC:31326]	protein_coding	HGNC:31326	11273	-2.46998723457838	-2.4732087944766	5.81929302705751	0.000120697738166896	0.00269747611691427
1418	ENSG00000078081	LAMP3	lysosomal associated membrane protein 3 [Source:HGNC Symbol;Acc:HGNC:14582]	protein_coding	HGNC:14582	27074	2.46786817875327	2.47013330375153	6.25825730073562	4.57995284331745e-09	3.43436200711397e-07
12432	ENSG00000168394	TAP1	transporter 1, ATP binding cassette subfamily B member [Source:HGNC Symbol;Acc:HGNC:43]	protein_coding	HGNC:43	6890	2.4613941548495	2.46243832661951	6.92968257180892	9.80567513085371e-12	1.20177510904807e-09
6961	ENSG00000134470	IL15RA	interleukin 15 receptor subunit alpha [Source:HGNC Symbol;Acc:HGNC:5978]	protein_coding	HGNC:5978	3601	2.46084162753878	2.47082185379999	3.61359563888846	1.0008495836677e-05	0.000314261254948884
6934	ENSG00000134321	RSAD2	radical S-adenosyl methionine domain containing 2 [Source:HGNC Symbol;Acc:HGNC:30908]	protein_coding	HGNC:30908	91543	2.46030303328207	2.46054907700728	9.22162289729594	2.08428195499983e-06	8.22029263774672e-05
7976	ENSG00000140105	WARS	tryptophanyl-tRNA synthetase [Source:HGNC Symbol;Acc:HGNC:12729]	protein_coding	HGNC:12729	7453	2.45748703519127	2.46053717130009	5.86230831422973	3.86639695050161e-12	5.24633243354969e-10
10134	ENSG00000157150	TIMP4	TIMP metallopeptidase inhibitor 4 [Source:HGNC Symbol;Acc:HGNC:11823]	protein_coding	HGNC:11823	7079	-2.45654106310781	-2.45897235113675	5.66146542989168	2.62827812020552e-07	1.3494195501848e-05
11064	ENSG00000163376	KBTBD8	kelch repeat and BTB domain containing 8 [Source:HGNC Symbol;Acc:HGNC:30691]	protein_coding	HGNC:30691	84541	2.43931498956451	2.45039113900552	3.05709021979085	1.76815742094668e-07	9.37370152741874e-06
10178	ENSG00000157514	TSC22D3	TSC22 domain family member 3 [Source:HGNC Symbol;Acc:HGNC:3051]	protein_coding	HGNC:3051	1831	-2.43558153616912	-2.43621329683377	7.9154410330301	8.17692252339448e-09	5.86167062400316e-07
10867	ENSG00000162654	GBP4	guanylate binding protein 4 [Source:HGNC Symbol;Acc:HGNC:20480]	protein_coding	HGNC:20480	115361	2.42844766523749	2.42920210669314	7.97398440007266	8.59780825301289e-17	2.33328139209145e-14
14022	ENSG00000175592	FOSL1	FOS like 1, AP-1 transcription factor subunit [Source:HGNC Symbol;Acc:HGNC:13718]	protein_coding	HGNC:13718	8061	2.42695521653712	2.43248796253184	4.43229945318109	2.82837721456881e-09	2.23873913136495e-07
12593	ENSG00000169067	ACTBL2	actin, beta like 2 [Source:HGNC Symbol;Acc:HGNC:17780]	protein_coding	HGNC:17780	345651	2.42620842568535	2.43477808998958	3.13809314533732	2.06033790669822e-07	1.07723538809845e-05
38167	ENSG00000243678	NME2	NME/NM23 nucleoside diphosphate kinase 2 [Source:HGNC Symbol;Acc:HGNC:7850]	protein_coding	HGNC:7850	4831	-2.42082937335396	-2.44190431718863	3.02180052277606	0.000177781802617178	0.00376646279968512
10559	ENSG00000160392	C19orf47	chromosome 19 open reading frame 47 [Source:HGNC Symbol;Acc:HGNC:26723]	protein_coding	HGNC:26723	126526	-2.41490009168534	-2.41699457208195	5.97869836867906	5.02827937951823e-06	0.000177437549126157
5243	ENSG00000121895	TMEM156	transmembrane protein 156 [Source:HGNC Symbol;Acc:HGNC:26260]	protein_coding	HGNC:26260	80008	2.41004513964213	2.41110954220426	6.14964467071797	6.91892493265164e-10	6.01999285361552e-08
7069	ENSG00000135114	OASL	2'-5'-oligoadenylate synthetase like [Source:HGNC Symbol;Acc:HGNC:8090]	protein_coding	HGNC:8090	8638	2.40631202226027	2.40851598271412	6.16939483506354	2.28362886508333e-08	1.50455501758496e-06
14629	ENSG00000178607	ERN1	endoplasmic reticulum to nucleus signaling 1 [Source:HGNC Symbol;Acc:HGNC:3449]	protein_coding	HGNC:3449	2081	2.40129077927113	2.41660493046208	3.12015549061156	7.06600679403692e-08	4.06759320396125e-06
7601	ENSG00000137834	SMAD6	SMAD family member 6 [Source:HGNC Symbol;Acc:HGNC:6772]	protein_coding	HGNC:6772	4091	-2.39537201044805	-2.40182317672371	3.97477975523656	2.74112064466471e-07	1.39478987088787e-05
14396	ENSG00000177409	SAMD9L	sterile alpha motif domain containing 9 like [Source:HGNC Symbol;Acc:HGNC:1349]	protein_coding	HGNC:1349	219285	2.39279014832549	2.39332537596017	8.28091336888914	5.59908856513178e-08	3.35886376133537e-06
3170	ENSG00000105639	JAK3	Janus kinase 3 [Source:HGNC Symbol;Acc:HGNC:6193]	protein_coding	HGNC:6193	3718	2.39276338194452	2.40794070765288	3.15198142211979	3.40197860138002e-06	0.000125083071285579
2275	ENSG00000100307	CBX7	chromobox 7 [Source:HGNC Symbol;Acc:HGNC:1557]	protein_coding	HGNC:1557	23492	-2.39221607511314	-2.39787410336499	4.27234611570958	3.50605766131307e-06	0.000127674265890244
60034	ENSG00000280239			TEC		NA	-2.39116897167493	-2.39945540616548	4.21150302720461	7.18114648648784e-07	3.2352058360865e-05
9407	ENSG00000150967	ABCB9	ATP binding cassette subfamily B member 9 [Source:HGNC Symbol;Acc:HGNC:50]	protein_coding	HGNC:50	23457	-2.38548551583343	-2.39834120337838	3.2655417081954	2.10141300558777e-05	0.00060484609691135
17955	ENSG00000198563	DDX39B	DExD-box helicase 39B [Source:HGNC Symbol;Acc:HGNC:13917]	protein_coding	HGNC:13917	7919	-2.38202176633506	-2.39092494749448	4.5043217626596	4.89973388301333e-05	0.00124658854461129
4458	ENSG00000115425	PECR	peroxisomal trans-2-enoyl-CoA reductase [Source:HGNC Symbol;Acc:HGNC:18281]	protein_coding	HGNC:18281	55825	-2.3817037002326	-2.39616623372296	3.13835176584493	2.3640610043337e-05	0.000668624499439095
8198	ENSG00000141574	SECTM1	secreted and transmembrane 1 [Source:HGNC Symbol;Acc:HGNC:10707]	protein_coding	HGNC:10707	6398	2.37809553177476	2.37877906657034	7.36175507087182	1.24393398110791e-10	1.20155589124304e-08
21735	ENSG00000210082	MT-RNR2	mitochondrially encoded 16S RNA [Source:HGNC Symbol;Acc:HGNC:7471]	Mt_rRNA	HGNC:7471	4550	2.36674606368663	2.36674729453183	16.0582601600977	6.22506659641777e-09	4.54828904269037e-07
52838	ENSG00000270069	MIR222HG	MIR222 host gene [Source:HGNC Symbol;Acc:HGNC:49555]	lincRNA	HGNC:49555	NA	2.36245909202781	2.36800371943916	4.24630004006784	2.11543441852853e-08	1.40184427339466e-06
3267	ENSG00000106012	IQCE	IQ motif containing E [Source:HGNC Symbol;Acc:HGNC:29171]	protein_coding	HGNC:29171	23288	-2.35804093252767	-2.36354750010784	4.52364040333243	1.06232412412823e-06	4.51804864433343e-05
15463	ENSG00000182841	RRP7BP	ribosomal RNA processing 7 homolog B, pseudogene [Source:HGNC Symbol;Acc:HGNC:30454]	transcribed_unprocessed_pseudogene	HGNC:30454	91695	-2.3549771659312	-2.36545831480635	3.78392254704284	2.13504746060411e-06	8.39147274343641e-05
47102	ENSG00000259891			antisense_RNA		NA	-2.35038887422872	-2.36314514953086	3.5603824870583	0.000839384755123584	0.0138056384399691
21771	ENSG00000211459	MT-RNR1	mitochondrially encoded 12S RNA [Source:HGNC Symbol;Acc:HGNC:7470]	Mt_rRNA	HGNC:7470	4549	2.34855290759302	2.34856067471437	13.2089343330786	4.66057462434402e-09	3.47197578877602e-07
5457	ENSG00000123700	KCNJ2	potassium voltage-gated channel subfamily J member 2 [Source:HGNC Symbol;Acc:HGNC:6263]	protein_coding	HGNC:6263	3759	2.34734562770389	2.35381371936192	3.80819591136079	7.48929004955537e-07	3.34756580332675e-05
225	ENSG00000008517	IL32	interleukin 32 [Source:HGNC Symbol;Acc:HGNC:16830]	protein_coding	HGNC:16830	9235	2.34286287185297	2.34515958926627	5.80498503980085	9.81135491322214e-10	8.40825739104556e-08
42472	ENSG00000253276	CCDC71L	coiled-coil domain containing 71 like [Source:HGNC Symbol;Acc:HGNC:26685]	protein_coding	HGNC:26685	168455	2.33996848681512	2.34224237218714	5.68273888001818	2.05162588920617e-10	1.93259767646049e-08
18137	ENSG00000198933	TBKBP1	TBK1 binding protein 1 [Source:HGNC Symbol;Acc:HGNC:30140]	protein_coding	HGNC:30140	9755	-2.33613526708073	-2.34761976800196	3.66102427188604	2.46215868355057e-05	0.000691223760470676
8684	ENSG00000144837	PLA1A	phospholipase A1 member A [Source:HGNC Symbol;Acc:HGNC:17661]	protein_coding	HGNC:17661	51365	2.33460421595673	2.36601060606	3.26083246853986	6.99670932185373e-05	0.00167187616038761
3059	ENSG00000105136	ZNF419	zinc finger protein 419 [Source:HGNC Symbol;Acc:HGNC:20648]	protein_coding	HGNC:20648	79744	-2.32622139379697	-2.33072560255411	5.38728124835767	5.11000124097295e-06	0.000178661945228864
20170	ENSG00000204642	HLA-F	major histocompatibility complex, class I, F [Source:HGNC Symbol;Acc:HGNC:4963]	protein_coding	HGNC:4963	3134	2.32227569874598	2.3227725792572	8.14663976046609	1.49046324811461e-07	8.05132706256411e-06
6604	ENSG00000132274	TRIM22	tripartite motif containing 22 [Source:HGNC Symbol;Acc:HGNC:16379]	protein_coding	HGNC:16379	10346	2.32089457276862	2.32162689044957	7.19979086863787	4.13575582910312e-09	3.14262299600782e-07
7969	ENSG00000140044	JDP2	Jun dimerization protein 2 [Source:HGNC Symbol;Acc:HGNC:17546]	protein_coding	HGNC:17546	122953	-2.30964952633741	-2.31323503524478	5.06416436698907	6.83327642955419e-07	3.12793914634774e-05
4716	ENSG00000117228	GBP1	guanylate binding protein 1 [Source:HGNC Symbol;Acc:HGNC:4182]	protein_coding	HGNC:4182	2633	2.30675024430707	2.30694397033126	9.71366707155437	6.81204389234469e-17	1.94109190712362e-14
13440	ENSG00000172602	RND1	Rho family GTPase 1 [Source:HGNC Symbol;Acc:HGNC:18314]	protein_coding	HGNC:18314	27289	2.30641817881909	2.32503601615123	3.83087948287647	0.00149743204494536	0.0224575400635358
3907	ENSG00000111321	LTBR	lymphotoxin beta receptor [Source:HGNC Symbol;Acc:HGNC:6718]	protein_coding	HGNC:6718	4055	-2.30256979567449	-2.3032183885173	7.65187288658623	7.10805716916677e-07	3.21498554024456e-05
33393	ENSG00000234608	MAPKAPK5-AS1	MAPKAPK5 antisense RNA 1 [Source:HGNC Symbol;Acc:HGNC:24091]	lincRNA	HGNC:24091	51275	-2.30194853682664	-2.30829951336837	4.1359455335786	2.42719168804347e-06	9.44202418440939e-05
5957	ENSG00000127423	AUNIP	aurora kinase A and ninein interacting protein [Source:HGNC Symbol;Acc:HGNC:28363]	protein_coding	HGNC:28363	79000	-2.29989067913377	-2.30804613009786	3.85667411809396	1.68451370107057e-05	0.00050262008284823
5013	ENSG00000119917	IFIT3	interferon induced protein with tetratricopeptide repeats 3 [Source:HGNC Symbol;Acc:HGNC:5411]	protein_coding	HGNC:5411	3437	2.29826320728156	2.29837050300894	10.4626045444766	4.67878168992944e-07	2.25015838404286e-05
3684	ENSG00000109320	NFKB1	nuclear factor kappa B subunit 1 [Source:HGNC Symbol;Acc:HGNC:7794]	protein_coding	HGNC:7794	4790	2.29021019644361	2.29129311859704	7.01269095012437	1.16969334649564e-15	2.72084995170557e-13
33810	ENSG00000235194	PPP1R3E	protein phosphatase 1 regulatory subunit 3E [Source:HGNC Symbol;Acc:HGNC:14943]	protein_coding	HGNC:14943	90673	-2.28478212363023	-2.29561657553891	3.65243404580736	5.55628786370798e-06	0.000193081003263852
8013	ENSG00000140400	MAN2C1	mannosidase alpha class 2C member 1 [Source:HGNC Symbol;Acc:HGNC:6827]	protein_coding	HGNC:6827	4123	-2.27901371226027	-2.29098020644459	3.82519326862415	0.00101246855729602	0.0161852967967181
1182	ENSG00000072071	ADGRL1	adhesion G protein-coupled receptor L1 [Source:HGNC Symbol;Acc:HGNC:20973]	protein_coding	HGNC:20973	22859	-2.27691778890397	-2.28503296246233	4.24315169708203	2.59702603587101e-05	0.000725512322472004
16746	ENSG00000187957	DNER	delta/notch like EGF repeat containing [Source:HGNC Symbol;Acc:HGNC:24456]	protein_coding	HGNC:24456	92737	2.27531352455789	2.27558984438088	8.52486597472077	1.40319866649916e-11	1.67566917967299e-09
1472	ENSG00000079385	CEACAM1	carcinoembryonic antigen related cell adhesion molecule 1 [Source:HGNC Symbol;Acc:HGNC:1814]	protein_coding	HGNC:1814	634	2.2735395793437	2.28915440511825	3.42935518170993	3.37675249217907e-06	0.000124557362154877
6787	ENSG00000133247	KMT5C	lysine methyltransferase 5C [Source:HGNC Symbol;Acc:HGNC:28405]	protein_coding	HGNC:28405	84787	-2.26585821435009	-2.27396873941489	3.86680545750503	2.40071587512363e-05	0.000675638507275535
8876	ENSG00000146232	NFKBIE	NFKB inhibitor epsilon [Source:HGNC Symbol;Acc:HGNC:7799]	protein_coding	HGNC:7799	4794	2.26274314131268	2.26828649476327	4.70050216517566	1.9460018402621e-08	1.30473699854749e-06
10421	ENSG00000159403	C1R	complement C1r [Source:HGNC Symbol;Acc:HGNC:1246]	protein_coding	HGNC:1246	715	2.26053641095772	2.26077414603552	9.01844725168088	1.14498978405969e-09	9.59602467552379e-08
3882	ENSG00000111203	ITFG2	integrin alpha FG-GAP repeat containing 2 [Source:HGNC Symbol;Acc:HGNC:30879]	protein_coding	HGNC:30879	55846	-2.25316190936218	-2.26154594044744	3.94492015686604	5.7697270332615e-05	0.00140238094147227
7442	ENSG00000136982	DSCC1	DNA replication and sister chromatid cohesion 1 [Source:HGNC Symbol;Acc:HGNC:24453]	protein_coding	HGNC:24453	79075	-2.24946737610835	-2.25816527844061	3.80793587589835	2.43732955725289e-06	9.44921166447908e-05
17284	ENSG00000196465	MYL6B	myosin light chain 6B [Source:HGNC Symbol;Acc:HGNC:29823]	protein_coding	HGNC:29823	140465	-2.24901662077624	-2.2609135532956	3.60849116800623	5.66757887197466e-05	0.00138624600821389
9250	ENSG00000149289	ZC3H12C	zinc finger CCCH-type containing 12C [Source:HGNC Symbol;Acc:HGNC:29362]	protein_coding	HGNC:29362	85463	2.24784824132144	2.25007765613334	5.45335078398638	5.21259432484283e-11	5.30474554594273e-09
1273	ENSG00000074527	NTN4	netrin 4 [Source:HGNC Symbol;Acc:HGNC:13658]	protein_coding	HGNC:13658	59277	2.24777914675265	2.24845060150443	6.63954077123161	3.03999386641848e-08	1.93574581505239e-06
8654	ENSG00000144655	CSRNP1	cysteine and serine rich nuclear protein 1 [Source:HGNC Symbol;Acc:HGNC:14300]	protein_coding	HGNC:14300	64651	2.2442335639768	2.24610686952204	5.77991173632268	3.33805843385899e-09	2.60597191980307e-07
17490	ENSG00000197122	SRC	SRC proto-oncogene, non-receptor tyrosine kinase [Source:HGNC Symbol;Acc:HGNC:11283]	protein_coding	HGNC:11283	6714	-2.24108148219719	-2.25134607764322	3.8441693987422	0.000143193763084238	0.00312069313887982
15157	ENSG00000181381	DDX60L	DEAD-box helicase 60 like [Source:HGNC Symbol;Acc:HGNC:26429]	protein_coding	HGNC:26429	91351	2.24075647825806	2.24108349235597	8.38048131849344	5.82648312691335e-10	5.18830114691862e-08
9397	ENSG00000150779	TIMM8B	translocase of inner mitochondrial membrane 8 homolog B [Source:HGNC Symbol;Acc:HGNC:11818]	protein_coding	HGNC:11818	26521	-2.23872117490159	-2.23988985699485	6.6906773306702	6.31374523474813e-08	3.76775226102928e-06
16781	ENSG00000188070	C11orf95	chromosome 11 open reading frame 95 [Source:HGNC Symbol;Acc:HGNC:28449]	protein_coding	HGNC:28449	65998	-2.23599292031566	-2.24436051332462	3.91219906614191	3.12529661130456e-05	0.000856301220568493
49057	ENSG00000263528	IKBKE	inhibitor of nuclear factor kappa B kinase subunit epsilon [Source:HGNC Symbol;Acc:HGNC:14552]	protein_coding	HGNC:14552	9641	2.23414765437646	2.23902760642661	4.64922543708512	2.55099788224278e-09	2.03330586446177e-07
11412	ENSG00000164342	TLR3	toll like receptor 3 [Source:HGNC Symbol;Acc:HGNC:11849]	protein_coding	HGNC:11849	7098	2.23196373607266	2.23896963966215	3.93045003171457	1.11976154770569e-05	0.000346821796759495
10583	ENSG00000160613	PCSK7	proprotein convertase subtilisin/kexin type 7 [Source:HGNC Symbol;Acc:HGNC:8748]	protein_coding	HGNC:8748	9159	-2.22624688097892	-2.23067499575836	4.91486052405385	9.10599938491891e-05	0.00210101580950012
37229	ENSG00000241404	EGFL8	EGF like domain multiple 8 [Source:HGNC Symbol;Acc:HGNC:13944]	protein_coding	HGNC:13944	80864	-2.2217172548032	-2.23774791327048	3.10391882841472	0.00284380037200284	0.0377781312821543
7393	ENSG00000136826	KLF4	Kruppel like factor 4 [Source:HGNC Symbol;Acc:HGNC:6348]	protein_coding	HGNC:6348	9314	2.2178721866874	2.22126592495912	4.93878054271834	8.24502327013289e-07	3.61389763661003e-05
55604	ENSG00000274471			unprocessed_pseudogene		NA	-2.21293657992932	-2.22893832514269	3.05945991262761	0.000430163701178976	0.00801144749352608
1380	ENSG00000077150	NFKB2	nuclear factor kappa B subunit 2 [Source:HGNC Symbol;Acc:HGNC:7795]	protein_coding	HGNC:7795	4791	2.21096928292974	2.21621881306181	4.99627719116499	1.36266241103382e-06	5.58691588523865e-05
474	ENSG00000028277	POU2F2	POU class 2 homeobox 2 [Source:HGNC Symbol;Acc:HGNC:9213]	protein_coding	HGNC:9213	5452	2.20973648169775	2.21667254941806	5.24798720541922	5.60133296714939e-09	4.14571384153044e-07
13928	ENSG00000175137	SH3BP5L	SH3 binding domain protein 5 like [Source:HGNC Symbol;Acc:HGNC:29360]	protein_coding	HGNC:29360	80851	-2.20480693898624	-2.20586179934224	6.80500972602599	6.50553148960769e-06	0.000216990095018326
3740	ENSG00000109861	CTSC	cathepsin C [Source:HGNC Symbol;Acc:HGNC:2528]	protein_coding	HGNC:2528	1075	2.20446674483196	2.20637311673127	5.25494390680952	8.04956174683216e-11	8.04814954301693e-09
5562	ENSG00000124440	HIF3A	hypoxia inducible factor 3 alpha subunit [Source:HGNC Symbol;Acc:HGNC:15825]	protein_coding	HGNC:15825	64344	-2.20195814659401	-2.20451803035291	5.22953599470799	4.254936258279e-09	3.21177241535523e-07
2422	ENSG00000100906	NFKBIA	NFKB inhibitor alpha [Source:HGNC Symbol;Acc:HGNC:7797]	protein_coding	HGNC:7797	4792	2.2008769339789	2.20098249830014	10.0480840904447	9.25932586315485e-14	1.52953327809042e-11
3001	ENSG00000104856	RELB	RELB proto-oncogene, NF-kB subunit [Source:HGNC Symbol;Acc:HGNC:9956]	protein_coding	HGNC:9956	5971	2.2003703319096	2.20333526416255	6.273585695912	6.55877082053914e-08	3.83368563141052e-06
15113	ENSG00000181097			antisense_RNA		NA	-2.19962251534027	-2.20292670317464	5.27082997931462	2.80128115999916e-05	0.000780660211776783
8824	ENSG00000145901	TNIP1	TNFAIP3 interacting protein 1 [Source:HGNC Symbol;Acc:HGNC:16903]	protein_coding	HGNC:16903	10318	2.19874460281612	2.1990177161019	8.67168386189508	2.418458527279e-12	3.3399676767472e-10
8909	ENSG00000146457	WTAP	WT1 associated protein [Source:HGNC Symbol;Acc:HGNC:16846]	protein_coding	HGNC:16846	9589	2.19662432849547	2.19731565203882	7.50058421656676	1.66657046663305e-14	3.11402789814484e-12
13709	ENSG00000173918	C1QTNF1	C1q and TNF related 1 [Source:HGNC Symbol;Acc:HGNC:14324]	protein_coding	HGNC:14324	114897	2.19297999637675	2.19972723691029	5.06106795090469	4.82130228622738e-07	2.28971681076749e-05
3990	ENSG00000111817	DSE	dermatan sulfate epimerase [Source:HGNC Symbol;Acc:HGNC:21144]	protein_coding	HGNC:21144	29940	2.18908789827875	2.19107678924011	5.97929891331236	4.37830881243134e-11	4.53672398582659e-09
17506	ENSG00000197165	SULT1A2	sulfotransferase family 1A member 2 [Source:HGNC Symbol;Acc:HGNC:11454]	protein_coding	HGNC:11454	6799	-2.18640906255434	-2.1970608995866	3.31645315741079	0.00030986096755554	0.00607882152874017
9738	ENSG00000153721	CNKSR3	CNKSR family member 3 [Source:HGNC Symbol;Acc:HGNC:23034]	protein_coding	HGNC:23034	154043	2.18211804788101	2.18462635424806	5.54786247227	4.34299988150621e-11	4.53672398582659e-09
10079	ENSG00000156675	RAB11FIP1	RAB11 family interacting protein 1 [Source:HGNC Symbol;Acc:HGNC:30265]	protein_coding	HGNC:30265	80223	-2.17970829386976	-2.18447638884972	4.23940830179261	2.26035599612555e-05	0.000647325066428116
14905	ENSG00000180035	ZNF48	zinc finger protein 48 [Source:HGNC Symbol;Acc:HGNC:13114]	protein_coding	HGNC:13114	197407	-2.17843410025676	-2.18520599969042	3.91916126149878	4.37645011892279e-05	0.00113112876316286
7716	ENSG00000138411	HECW2	HECT, C2 and WW domain containing E3 ubiquitin protein ligase 2 [Source:HGNC Symbol;Acc:HGNC:29853]	protein_coding	HGNC:29853	57520	2.17231618106864	2.18266529350201	4.08794952943807	4.23659528365656e-07	2.06802709506026e-05
20434	ENSG00000205502	C2CD4B	C2 calcium dependent domain containing 4B [Source:HGNC Symbol;Acc:HGNC:33628]	protein_coding	HGNC:33628	388125	2.17200461635947	2.17288814687133	6.80850275635235	1.52249276145657e-09	1.24844406439439e-07
4715	ENSG00000117226	GBP3	guanylate binding protein 3 [Source:HGNC Symbol;Acc:HGNC:4184]	protein_coding	HGNC:4184	2635	2.16946593342898	2.17456259267033	5.33777463414871	1.30494201506795e-06	5.37329875530092e-05
16654	ENSG00000187626	ZKSCAN4	zinc finger with KRAB and SCAN domains 4 [Source:HGNC Symbol;Acc:HGNC:13854]	protein_coding	HGNC:13854	387032	-2.1689944489731	-2.18911312845064	3.00214747468431	0.00170142708295599	0.0249586433610455
19070	ENSG00000201098	RNY1	RNA, Ro-associated Y1 [Source:HGNC Symbol;Acc:HGNC:10242]	misc_RNA	HGNC:10242	6084	2.16883770832066	2.17268610647995	3.4625460762589	2.35321589070966e-05	0.000667212804037529
2756	ENSG00000102981	PARD6A	par-6 family cell polarity regulator alpha [Source:HGNC Symbol;Acc:HGNC:15943]	protein_coding	HGNC:15943	50855	-2.16374232584017	-2.17029998496091	3.9388351911033	2.94192999913641e-05	0.000811915693224134
12191	ENSG00000167523	SPATA33	spermatogenesis associated 33 [Source:HGNC Symbol;Acc:HGNC:26463]	protein_coding	HGNC:26463	124045	-2.15244855093357	-2.15814760151976	4.23135966893721	3.94851883380322e-05	0.00103346492208294
3636	ENSG00000108932	SLC16A6	solute carrier family 16 member 6 [Source:HGNC Symbol;Acc:HGNC:10927]	protein_coding	HGNC:10927	9120	2.15003630475928	2.15950569375673	3.49554676442114	9.97653388116306e-07	4.2749072623119e-05
2796	ENSG00000103199	ZNF500	zinc finger protein 500 [Source:HGNC Symbol;Acc:HGNC:23716]	protein_coding	HGNC:23716	26048	-2.14754765906441	-2.15472273202685	4.00316553455922	3.25037701347122e-05	0.000888436383682133
8504	ENSG00000143669	LYST	lysosomal trafficking regulator [Source:HGNC Symbol;Acc:HGNC:1968]	protein_coding	HGNC:1968	1130	2.14214706764777	2.14379551927116	5.24648377792508	2.06863277623024e-11	2.35782763834723e-09
6030	ENSG00000128191	DGCR8	DGCR8, microprocessor complex subunit [Source:HGNC Symbol;Acc:HGNC:2847]	protein_coding	HGNC:2847	54487	-2.14096573701162	-2.14712182617978	4.21287048505976	1.5166684534189e-05	0.000456121029869885
247	ENSG00000010030	ETV7	ETS variant 7 [Source:HGNC Symbol;Acc:HGNC:18160]	protein_coding	HGNC:18160	51513	2.13987072506009	2.14427575156283	4.95310008097989	1.13177659235849e-05	0.000349593214084066
460	ENSG00000026508	CD44	CD44 molecule (Indian blood group) [Source:HGNC Symbol;Acc:HGNC:1681]	protein_coding	HGNC:1681	960	2.13401969801091	2.13446045401435	7.68974972400881	7.25173541837089e-14	1.21551882792046e-11
15624	ENSG00000183486	MX2	MX dynamin like GTPase 2 [Source:HGNC Symbol;Acc:HGNC:7533]	protein_coding	HGNC:7533	4600	2.12986973676019	2.13010437767567	9.02775387594743	1.18948537063995e-07	6.6459579679187e-06
11847	ENSG00000166140	ZFYVE19	zinc finger FYVE-type containing 19 [Source:HGNC Symbol;Acc:HGNC:20758]	protein_coding	HGNC:20758	84936	-2.12591022372581	-2.13082723305155	4.53700833674907	7.65714234600832e-07	3.39595752761879e-05
4424	ENSG00000115267	IFIH1	interferon induced with helicase C domain 1 [Source:HGNC Symbol;Acc:HGNC:18873]	protein_coding	HGNC:18873	64135	2.123563195303	2.12385393952014	9.10033832071679	6.61330073321723e-08	3.84583682434745e-06
5909	ENSG00000126878	AIF1L	allograft inflammatory factor 1 like [Source:HGNC Symbol;Acc:HGNC:28904]	protein_coding	HGNC:28904	83543	-2.12014956826481	-2.12112498755735	6.62811493082394	1.30584642500294e-06	5.37329875530092e-05
22968	ENSG00000213903	LTB4R	leukotriene B4 receptor [Source:HGNC Symbol;Acc:HGNC:6713]	protein_coding	HGNC:6713	1241	-2.11603476099877	-2.12129423804371	4.45214354918552	0.000244106912948718	0.00500419171544872
6651	ENSG00000132510	KDM6B	lysine demethylase 6B [Source:HGNC Symbol;Acc:HGNC:29012]	protein_coding	HGNC:29012	23135	2.11299430949808	2.12980241341039	3.59376045042587	3.29915843806174e-05	0.000895568711511359
12561	ENSG00000168936	TMEM129	transmembrane protein 129 [Source:HGNC Symbol;Acc:HGNC:25137]	protein_coding	HGNC:25137	92305	-2.10827497175555	-2.11207168940538	4.85059657126838	0.000197334557238142	0.00409693858542868
10495	ENSG00000160113	NR2F6	nuclear receptor subfamily 2 group F member 6 [Source:HGNC Symbol;Acc:HGNC:7977]	protein_coding	HGNC:7977	2063	-2.10496202377727	-2.10604313245992	6.42436968221662	1.11746016540608e-06	4.71733739455501e-05
8170	ENSG00000141458	NPC1	NPC intracellular cholesterol transporter 1 [Source:HGNC Symbol;Acc:HGNC:7897]	protein_coding	HGNC:7897	4864	2.10247874855465	2.10393856658721	5.64755131503297	3.97827164465645e-10	3.59875715919002e-08
6937	ENSG00000134326	CMPK2	cytidine/uridine monophosphate kinase 2 [Source:HGNC Symbol;Acc:HGNC:27015]	protein_coding	HGNC:27015	129607	2.08466265301345	2.08517853974479	7.58358148412931	3.02576232527553e-06	0.000113074226175379
4208	ENSG00000113389	NPR3	natriuretic peptide receptor 3 [Source:HGNC Symbol;Acc:HGNC:7945]	protein_coding	HGNC:7945	4883	-2.06275835394219	-2.06437352812234	5.58447586962688	1.8606185056455e-05	0.000546580663075965
7754	ENSG00000138646	HERC5	HECT and RLD domain containing E3 ubiquitin protein ligase 5 [Source:HGNC Symbol;Acc:HGNC:24368]	protein_coding	HGNC:24368	51191	2.05866078693048	2.0588490280988	9.07330999084811	8.84027505220301e-08	4.96361847512364e-06
21733	ENSG00000210049	MT-TF	mitochondrially encoded tRNA phenylalanine [Source:HGNC Symbol;Acc:HGNC:7481]	Mt_tRNA	HGNC:7481	NA	-2.05786768916254	-2.06066794712348	6.2613381392139	0.000174420583012659	0.00370904068130277
9572	ENSG00000152229	PSTPIP2	proline-serine-threonine phosphatase interacting protein 2 [Source:HGNC Symbol;Acc:HGNC:9581]	protein_coding	HGNC:9581	9050	2.05559448901416	2.06448996443071	5.14252635322585	2.87902442097456e-06	0.000108300727228607
22708	ENSG00000213397	HAUS7	HAUS augmin like complex subunit 7 [Source:HGNC Symbol;Acc:HGNC:32979]	protein_coding	HGNC:32979	55559	-2.05480369920924	-2.06566560906332	3.11691512740331	0.00304018619407354	0.0395120207982328
10542	ENSG00000160298	C21orf58	chromosome 21 open reading frame 58 [Source:HGNC Symbol;Acc:HGNC:1300]	protein_coding	HGNC:1300	54058	-2.04877314165977	-2.05288216908277	4.44170773922122	6.51084510407681e-06	0.000216990095018326
12225	ENSG00000167625	ZNF526	zinc finger protein 526 [Source:HGNC Symbol;Acc:HGNC:29415]	protein_coding	HGNC:29415	116115	-2.04712849878765	-2.05131093524979	4.58050157334238	0.000105387043203063	0.00238333634608832
5669	ENSG00000125347	IRF1	interferon regulatory factor 1 [Source:HGNC Symbol;Acc:HGNC:6116]	protein_coding	HGNC:6116	3659	2.044077894109	2.04453774701286	8.20487515363691	1.11026067173064e-10	1.08160266122955e-08
24921	ENSG00000221869	CEBPD	CCAAT/enhancer binding protein delta [Source:HGNC Symbol;Acc:HGNC:1835]	protein_coding	HGNC:1835	1052	2.0429262851977	2.04346136116801	7.31738906534739	3.39714827711256e-11	3.61875664135784e-09
14262	ENSG00000176834	VSIG10	V-set and immunoglobulin domain containing 10 [Source:HGNC Symbol;Acc:HGNC:26078]	protein_coding	HGNC:26078	54621	-2.04254232075319	-2.04448455424867	5.92355810210537	4.57604336676442e-08	2.81933742131788e-06
257	ENSG00000010295	IFFO1	intermediate filament family orphan 1 [Source:HGNC Symbol;Acc:HGNC:24970]	protein_coding	HGNC:24970	25900	-2.04223739648611	-2.04392052280053	5.77876634055082	1.18606283134568e-06	4.98846647663396e-05
10536	ENSG00000160271	RALGDS	ral guanine nucleotide dissociation stimulator [Source:HGNC Symbol;Acc:HGNC:9842]	protein_coding	HGNC:9842	5900	-2.04113395302508	-2.04437541294154	5.1098764236688	8.34847207006556e-05	0.00194991566915179
2802	ENSG00000103241	FOXF1	forkhead box F1 [Source:HGNC Symbol;Acc:HGNC:3809]	protein_coding	HGNC:3809	2294	2.04064788324245	2.04407909654744	4.43036843120016	6.17581457673163e-07	2.84987589253389e-05
3608	ENSG00000108774	RAB5C	RAB5C, member RAS oncogene family [Source:HGNC Symbol;Acc:HGNC:9785]	protein_coding	HGNC:9785	5878	-2.03883318388614	-2.03915788848961	8.46189370583442	6.49474544819602e-08	3.83000674786981e-06
6254	ENSG00000130066	SAT1	spermidine/spermine N1-acetyltransferase 1 [Source:HGNC Symbol;Acc:HGNC:10540]	protein_coding	HGNC:10540	6303	2.03771835878409	2.03784563464935	9.60536102376217	2.11693493504985e-13	3.3053184095477e-11
12326	ENSG00000167972	ABCA3	ATP binding cassette subfamily A member 3 [Source:HGNC Symbol;Acc:HGNC:33]	protein_coding	HGNC:33	21	-2.03753659139952	-2.04206074750868	4.33371188024946	3.60200774590512e-05	0.000961491435312098
12345	ENSG00000168016	TRANK1	tetratricopeptide repeat and ankyrin repeat containing 1 [Source:HGNC Symbol;Acc:HGNC:29011]	protein_coding	HGNC:29011	9881	2.03565907684188	2.04012729960025	4.76666193134476	1.27934189448128e-07	7.11314093331593e-06
6886	ENSG00000134107	BHLHE40	basic helix-loop-helix family member e40 [Source:HGNC Symbol;Acc:HGNC:1046]	protein_coding	HGNC:1046	8553	2.03105226909223	2.03680976747542	4.32175137011517	3.75150778294062e-05	0.000990776227866174
6406	ENSG00000130844	ZNF331	zinc finger protein 331 [Source:HGNC Symbol;Acc:HGNC:15489]	protein_coding	HGNC:15489	55422	-2.02952431425038	-2.03522408511438	4.36006010103824	6.41067438743728e-06	0.0002149084313765
1189	ENSG00000072163	LIMS2	LIM zinc finger domain containing 2 [Source:HGNC Symbol;Acc:HGNC:16084]	protein_coding	HGNC:16084	55679	-2.02881511332586	-2.0295167029788	6.55705648360651	3.63967927951691e-06	0.000132118039579407
13767	ENSG00000174306	ZHX3	zinc fingers and homeoboxes 3 [Source:HGNC Symbol;Acc:HGNC:15935]	protein_coding	HGNC:15935	23051	-2.02848375502663	-2.03153196847208	4.74816624062846	1.59717571483978e-07	8.5514096428936e-06
584	ENSG00000042062	RIPOR3	RIPOR family member 3 [Source:HGNC Symbol;Acc:HGNC:16168]	protein_coding	HGNC:16168	140876	2.0283540500599	2.03487462509414	3.99205456290441	0.000885915909065301	0.0144665752600663
15252	ENSG00000181929	PRKAG1	protein kinase AMP-activated non-catalytic subunit gamma 1 [Source:HGNC Symbol;Acc:HGNC:9385]	protein_coding	HGNC:9385	5571	-2.02707305792821	-2.02768995490099	7.33827902126184	4.89363092906161e-07	2.31442345765329e-05
1615	ENSG00000083799	CYLD	CYLD lysine 63 deubiquitinase [Source:HGNC Symbol;Acc:HGNC:2584]	protein_coding	HGNC:2584	1540	2.02541850887466	2.02629692591387	6.90742656569929	1.13385064744325e-13	1.84623281136545e-11
1889	ENSG00000090447	TFAP4	transcription factor AP-4 [Source:HGNC Symbol;Acc:HGNC:11745]	protein_coding	HGNC:11745	7023	-2.01954691358961	-2.02978662113385	3.26556760050963	0.000493469448957728	0.00894551823381618
3425	ENSG00000107201	DDX58	DExD/H-box helicase 58 [Source:HGNC Symbol;Acc:HGNC:19102]	protein_coding	HGNC:19102	23586	2.01599980499786	2.01630839476849	8.4939346036672	5.42044889081049e-08	3.26890351626762e-06
17403	ENSG00000196843	ARID5A	AT-rich interaction domain 5A [Source:HGNC Symbol;Acc:HGNC:17361]	protein_coding	HGNC:17361	10865	2.00752706112207	2.01037473832733	5.32628357079788	1.04474634479871e-06	4.45993214906957e-05
8214	ENSG00000141682	PMAIP1	phorbol-12-myristate-13-acetate-induced protein 1 [Source:HGNC Symbol;Acc:HGNC:9108]	protein_coding	HGNC:9108	5366	2.00541435711397	2.005806735622	8.38270989169936	6.36690875612051e-13	9.54868763187652e-11
5664	ENSG00000125266	EFNB2	ephrin B2 [Source:HGNC Symbol;Acc:HGNC:3227]	protein_coding	HGNC:3227	1948	-2.00294578957426	-2.01637916364417	3.08163222385683	0.00313871350773377	0.0404903213697503
5853	ENSG00000126351	THRA	thyroid hormone receptor, alpha [Source:HGNC Symbol;Acc:HGNC:11796]	protein_coding	HGNC:11796	7067	-2.0017712251593	-2.00378190326226	5.39401201304556	1.26867612052088e-06	5.2775074531741e-05
5143	ENSG00000120875	DUSP4	dual specificity phosphatase 4 [Source:HGNC Symbol;Acc:HGNC:3070]	protein_coding	HGNC:3070	1846	2.00040548613076	2.00782743351089	3.74180392903155	2.16504328805328e-06	8.48012487877363e-05
30708	ENSG00000230733			lincRNA		NA	-1.99376249255288	-1.99638395464524	4.91640783291052	6.02515157418203e-06	0.000204388921555139
3204	ENSG00000105722	ERF	ETS2 repressor factor [Source:HGNC Symbol;Acc:HGNC:3444]	protein_coding	HGNC:3444	2077	-1.99170331936394	-1.99617947697816	4.88742659995348	0.00116977756072793	0.0183147316444738
11678	ENSG00000165458	INPPL1	inositol polyphosphate phosphatase like 1 [Source:HGNC Symbol;Acc:HGNC:6080]	protein_coding	HGNC:6080	3636	-1.98999744298829	-1.99358151506566	4.53538719509163	0.00135122630265797	0.0206175065564867
11165	ENSG00000163644	PPM1K	protein phosphatase, Mg2+/Mn2+ dependent 1K [Source:HGNC Symbol;Acc:HGNC:25415]	protein_coding	HGNC:25415	152926	1.98880976797524	1.99063172979428	5.8408061357419	4.04674287292432e-07	1.99674351799097e-05
14831	ENSG00000179630	LACC1	laccase domain containing 1 [Source:HGNC Symbol;Acc:HGNC:26789]	protein_coding	HGNC:26789	144811	1.97409549549249	1.97786310940357	4.62242213712577	6.51887444364576e-08	3.83000674786981e-06
2510	ENSG00000101298	SNPH	syntaphilin [Source:HGNC Symbol;Acc:HGNC:15931]	protein_coding	HGNC:15931	9751	-1.97355092008816	-1.98372623992938	3.27865767241988	0.000735275705240652	0.0123791321836528
10423	ENSG00000159423	ALDH4A1	aldehyde dehydrogenase 4 family member A1 [Source:HGNC Symbol;Acc:HGNC:406]	protein_coding	HGNC:406	8659	-1.97207599950047	-1.97413605432489	5.47989062468674	2.92113285864248e-06	0.00010952326421976
1831	ENSG00000089127	OAS1	2'-5'-oligoadenylate synthetase 1 [Source:HGNC Symbol;Acc:HGNC:8086]	protein_coding	HGNC:8086	4938	1.97179205573492	1.97212496752161	8.16149321211166	4.59003244197063e-07	2.21683007515175e-05
12340	ENSG00000168003	SLC3A2	solute carrier family 3 member 2 [Source:HGNC Symbol;Acc:HGNC:11026]	protein_coding	HGNC:11026	6520	1.971462664819	1.97186981550677	7.25552842719176	2.80103262596258e-11	3.04058760673538e-09
13508	ENSG00000172936	MYD88	myeloid differentiation primary response 88 [Source:HGNC Symbol;Acc:HGNC:7562]	protein_coding	HGNC:7562	4615	1.97123765190574	1.97412473358068	4.93805149197929	4.29458728464225e-05	0.00111502746857295
2245	ENSG00000100227	POLDIP3	DNA polymerase delta interacting protein 3 [Source:HGNC Symbol;Acc:HGNC:23782]	protein_coding	HGNC:23782	84271	-1.97110382145283	-1.97236528289786	6.30300923273479	2.02017296785839e-07	1.06110283353225e-05
12089	ENSG00000167034	NKX3-1	NK3 homeobox 1 [Source:HGNC Symbol;Acc:HGNC:7838]	protein_coding	HGNC:7838	4824	1.96808642158178	1.97384155481084	4.72204033076952	8.8751112690454e-06	0.000283357193962407
17944	ENSG00000198535	C2CD4A	C2 calcium dependent domain containing 4A [Source:HGNC Symbol;Acc:HGNC:33627]	protein_coding	HGNC:33627	145741	1.96807382044633	1.97323707674384	3.98220364808001	6.1376999416125e-07	2.84380097294712e-05
2809	ENSG00000103260	METRN	meteorin, glial cell differentiation regulator [Source:HGNC Symbol;Acc:HGNC:14151]	protein_coding	HGNC:14151	79006	-1.96803054041948	-1.97772850310122	3.04187765969778	0.00350648362635426	0.0441865707254876
5219	ENSG00000121671	CRY2	cryptochrome circadian clock 2 [Source:HGNC Symbol;Acc:HGNC:2385]	protein_coding	HGNC:2385	1408	-1.95877842149079	-1.97058298290052	3.18543203928648	0.000545412130127083	0.00961461470764137
3813	ENSG00000110497	AMBRA1	autophagy and beclin 1 regulator 1 [Source:HGNC Symbol;Acc:HGNC:25990]	protein_coding	HGNC:25990	55626	-1.95369948463527	-1.95889188577719	4.61240292797028	0.000444551691078955	0.0082390246746633
3658	ENSG00000109089	CDR2L	cerebellar degeneration related protein 2 like [Source:HGNC Symbol;Acc:HGNC:29999]	protein_coding	HGNC:29999	30850	-1.95102091394381	-1.95314925865218	5.57538369732625	6.44391275885981e-05	0.00154626773948388
14357	ENSG00000177225	GATD1	glutamine amidotransferase like class 1 domain containing 1 [Source:HGNC Symbol;Acc:HGNC:26616]	protein_coding	HGNC:26616	347862	-1.9501508214102	-1.9521267864305	5.30813728783538	7.99381114304886e-06	0.0002629155824225
6582	ENSG00000132024	CC2D1A	coiled-coil and C2 domain containing 1A [Source:HGNC Symbol;Acc:HGNC:30237]	protein_coding	HGNC:30237	54862	-1.94924989979775	-1.95515533312258	4.09634226926829	4.94782783776962e-05	0.00125322981544218
12367	ENSG00000168096	ANKS3	ankyrin repeat and sterile alpha motif domain containing 3 [Source:HGNC Symbol;Acc:HGNC:29422]	protein_coding	HGNC:29422	124401	-1.94908192853881	-1.95919694861669	3.3921459123182	0.000349087000007345	0.00668721617829197
4290	ENSG00000114127	XRN1	5'-3' exoribonuclease 1 [Source:HGNC Symbol;Acc:HGNC:30654]	protein_coding	HGNC:30654	54464	1.94786801594094	1.94822268366431	7.6864513692847	5.78532355145159e-10	5.18830114691862e-08
10634	ENSG00000160957	RECQL4	RecQ like helicase 4 [Source:HGNC Symbol;Acc:HGNC:9949]	protein_coding	HGNC:9949	9401	-1.94501656864	-1.94621057054184	6.08157793844764	9.80146862082253e-06	0.00030861088215507
3808	ENSG00000110446	SLC15A3	solute carrier family 15 member 3 [Source:HGNC Symbol;Acc:HGNC:18068]	protein_coding	HGNC:18068	51296	1.94391973934336	1.94583774539786	5.25108768684622	2.07217738670429e-05	0.000597960809317632
15703	ENSG00000183741	CBX6	chromobox 6 [Source:HGNC Symbol;Acc:HGNC:1556]	protein_coding	HGNC:1556	23466	-1.94379661354546	-1.94436261250195	7.04802031597783	2.63142298562949e-08	1.70414540853437e-06
14659	ENSG00000178773	CPNE7	copine 7 [Source:HGNC Symbol;Acc:HGNC:2320]	protein_coding	HGNC:2320	27132	-1.94329079033059	-1.94561178723772	5.15633792914299	0.000627027892971053	0.0108614953253557
13925	ENSG00000175115	PACS1	phosphofurin acidic cluster sorting protein 1 [Source:HGNC Symbol;Acc:HGNC:30032]	protein_coding	HGNC:30032	55690	-1.94124090239424	-1.94642572318626	4.51624387218445	5.42830738628542e-05	0.00134504016497568
11585	ENSG00000165029	ABCA1	ATP binding cassette subfamily A member 1 [Source:HGNC Symbol;Acc:HGNC:29]	protein_coding	HGNC:29	19	1.93999293724983	1.94974023338798	3.36504040819402	2.51322598047434e-05	0.000703826774580997
2370	ENSG00000100600	LGMN	legumain [Source:HGNC Symbol;Acc:HGNC:9472]	protein_coding	HGNC:9472	5641	1.93566708353759	1.93701481778804	5.9716239386056	2.8373966785391e-06	0.000107444011102952
4155	ENSG00000112972	HMGCS1	3-hydroxy-3-methylglutaryl-CoA synthase 1 [Source:HGNC Symbol;Acc:HGNC:5007]	protein_coding	HGNC:5007	3157	1.93515576266335	1.93602010959921	6.65126953899368	1.65964261383479e-09	1.34160329875808e-07
6710	ENSG00000132819	RBM38	RNA binding motif protein 38 [Source:HGNC Symbol;Acc:HGNC:15818]	protein_coding	HGNC:15818	55544	-1.93007382553507	-1.93790412338505	3.61792203481369	0.000464910430494523	0.00854685336576866
11124	ENSG00000163545	NUAK2	NUAK family kinase 2 [Source:HGNC Symbol;Acc:HGNC:29558]	protein_coding	HGNC:29558	81788	1.92855346200993	1.93015888578212	5.84689065231391	4.71134174393902e-07	2.25336773831391e-05
274	ENSG00000010818	HIVEP2	human immunodeficiency virus type I enhancer binding protein 2 [Source:HGNC Symbol;Acc:HGNC:4921]	protein_coding	HGNC:4921	3097	1.92826642718551	1.92995083985506	6.17128787680285	1.80302819891715e-09	1.44724756417308e-07
12832	ENSG00000170100	ZNF778	zinc finger protein 778 [Source:HGNC Symbol;Acc:HGNC:26479]	protein_coding	HGNC:26479	197320	-1.92768964030676	-1.94090073640309	3.32638488070854	0.000968854985739789	0.015575471265814
11355	ENSG00000164171	ITGA2	integrin subunit alpha 2 [Source:HGNC Symbol;Acc:HGNC:6137]	protein_coding	HGNC:6137	3673	1.92541015156652	1.92632172809378	6.40276313986166	1.96510050739539e-11	2.26244601851441e-09
6585	ENSG00000132109	TRIM21	tripartite motif containing 21 [Source:HGNC Symbol;Acc:HGNC:11312]	protein_coding	HGNC:11312	6737	1.92274135026957	1.92427854912693	5.84813677426571	1.3813386496262e-07	7.60603764658907e-06
14815	ENSG00000179562	GCC1	GRIP and coiled-coil domain containing 1 [Source:HGNC Symbol;Acc:HGNC:19095]	protein_coding	HGNC:19095	79571	-1.9213662623331	-1.92301903469874	6.09241852954545	6.28591201755401e-05	0.00151153639611984
2907	ENSG00000104213	PDGFRL	platelet derived growth factor receptor like [Source:HGNC Symbol;Acc:HGNC:8805]	protein_coding	HGNC:8805	5157	1.91918936961625	1.92196770587559	5.03845813324025	4.24564257101334e-07	2.06802709506026e-05
8628	ENSG00000144485	HES6	hes family bHLH transcription factor 6 [Source:HGNC Symbol;Acc:HGNC:18254]	protein_coding	HGNC:18254	55502	-1.91724255436749	-1.92309953636355	3.81504029295167	0.000157491314527533	0.00338695472261287
19830	ENSG00000203709	C1orf132	chromosome 1 open reading frame 132 [Source:HGNC Symbol;Acc:HGNC:32018]	lincRNA	HGNC:32018	NA	-1.91315159887134	-1.92314648610924	3.36452087019375	0.0010425646013107	0.0166197920639711
20189	ENSG00000204681	GABBR1	gamma-aminobutyric acid type B receptor subunit 1 [Source:HGNC Symbol;Acc:HGNC:4070]	protein_coding	HGNC:4070	2550	-1.91100627962282	-1.91669584223317	4.18657247678693	0.00280143530113908	0.0373459176168225
5881	ENSG00000126709	IFI6	interferon alpha inducible protein 6 [Source:HGNC Symbol;Acc:HGNC:4054]	protein_coding	HGNC:4054	2537	1.91072783769772	1.9107419207649	11.9599851098853	5.04414657265093e-05	0.00127479340654269
7647	ENSG00000138061	CYP1B1	cytochrome P450 family 1 subfamily B member 1 [Source:HGNC Symbol;Acc:HGNC:2597]	protein_coding	HGNC:2597	1545	1.90884222281122	1.91087483795839	4.84378743771597	0.000371751801058008	0.00705221069043325
272	ENSG00000010803	SCMH1	sex comb on midleg homolog 1 (Drosophila) [Source:HGNC Symbol;Acc:HGNC:19003]	protein_coding	HGNC:19003	22955	-1.90823174528197	-1.91205850916758	4.54410652144991	4.45088293883648e-05	0.00114259377785717
20400	ENSG00000205413	SAMD9	sterile alpha motif domain containing 9 [Source:HGNC Symbol;Acc:HGNC:1348]	protein_coding	HGNC:1348	54809	1.90585946660604	1.90620532382407	8.2802509282667	1.69694805532794e-06	6.78660138057117e-05
7086	ENSG00000135245	HILPDA	hypoxia inducible lipid droplet associated [Source:HGNC Symbol;Acc:HGNC:28859]	protein_coding	HGNC:28859	29923	-1.90517251927166	-1.90705408820004	5.55444962120209	1.28476611565453e-06	5.3250051586292e-05
46160	ENSG00000258791	LINC00520	long intergenic non-protein coding RNA 520 [Source:HGNC Symbol;Acc:HGNC:19843]	lincRNA	HGNC:19843	NA	1.90460208555853	1.90650662725157	5.78901214018216	8.83296916720746e-06	0.000282803883617502
12652	ENSG00000169291	SHE	Src homology 2 domain containing E [Source:HGNC Symbol;Acc:HGNC:27004]	protein_coding	HGNC:27004	126669	-1.90312021260981	-1.90851508734716	4.29179274959005	3.95324360438814e-05	0.00103346492208294
12539	ENSG00000168874	ATOH8	atonal bHLH transcription factor 8 [Source:HGNC Symbol;Acc:HGNC:24126]	protein_coding	HGNC:24126	84913	-1.89953021074542	-1.90091763908841	5.49609470151925	2.23302254745723e-05	0.000641108085539484
962	ENSG00000065989	PDE4A	phosphodiesterase 4A [Source:HGNC Symbol;Acc:HGNC:8780]	protein_coding	HGNC:8780	5141	-1.89936094389683	-1.90503703385132	3.81902413131611	0.000145182221400363	0.00314742993873923
9918	ENSG00000155254	MARVELD1	MARVEL domain containing 1 [Source:HGNC Symbol;Acc:HGNC:28674]	protein_coding	HGNC:28674	83742	-1.89709647910568	-1.89835021165726	6.11699934956944	5.85612618010758e-06	0.000200444823426024
16106	ENSG00000185340	GAS2L1	growth arrest specific 2 like 1 [Source:HGNC Symbol;Acc:HGNC:16955]	protein_coding	HGNC:16955	10634	-1.89529075037107	-1.89701800639656	5.33746180367145	9.74640793375683e-05	0.00222179115257921
3661	ENSG00000109103	UNC119	unc-119 lipid binding chaperone [Source:HGNC Symbol;Acc:HGNC:12565]	protein_coding	HGNC:12565	9094	-1.88790442464441	-1.89277740935897	4.19361180504354	6.12968790771207e-05	0.00148335844526756
13371	ENSG00000172336	POP7	POP7 homolog, ribonuclease P/MRP subunit [Source:HGNC Symbol;Acc:HGNC:19949]	protein_coding	HGNC:19949	10248	-1.88175971180322	-1.88214501211301	7.87861849740028	1.53573918394536e-05	0.000459431895501555
6389	ENSG00000130775	THEMIS2	thymocyte selection associated family member 2 [Source:HGNC Symbol;Acc:HGNC:16839]	protein_coding	HGNC:16839	9473	1.87846567356185	1.88222258619349	4.71499975114326	0.000129479111444442	0.00286008316326308
15339	ENSG00000182310	SPACA6	sperm acrosome associated 6 [Source:HGNC Symbol;Acc:HGNC:27113]	protein_coding	HGNC:27113	147650	-1.87822368933934	-1.88068253132721	4.946099879132	0.000296396526150251	0.00586515209211903
223	ENSG00000008513	ST3GAL1	ST3 beta-galactoside alpha-2,3-sialyltransferase 1 [Source:HGNC Symbol;Acc:HGNC:10862]	protein_coding	HGNC:10862	6482	-1.87748047083668	-1.87843014874803	6.43355345602465	8.2753753566873e-07	3.61389763661003e-05
5470	ENSG00000123933	MXD4	MAX dimerization protein 4 [Source:HGNC Symbol;Acc:HGNC:13906]	protein_coding	HGNC:13906	10608	-1.87707064253672	-1.87774946106258	6.73373995966577	3.45558394480461e-06	0.000126239569881035
56827	ENSG00000276148			antisense_RNA		NA	1.87588828215211	1.89508355261408	3.11763376495597	0.0012067598928132	0.0187905044512088
29310	ENSG00000228742			lincRNA		NA	1.87404069672034	1.89032992902594	3.09399033618771	0.00065568205604081	0.011251191778685
7175	ENSG00000135637	CCDC142	coiled-coil domain containing 142 [Source:HGNC Symbol;Acc:HGNC:25889]	protein_coding	HGNC:25889	NA	-1.86970167285246	-1.87218757456459	5.1853205201049	7.87569506557914e-05	0.0018585335891816
14070	ENSG00000175854	SWI5	SWI5 homologous recombination repair protein [Source:HGNC Symbol;Acc:HGNC:31412]	protein_coding	HGNC:31412	375757	-1.8691403445846	-1.87039687173852	6.37478761577699	7.32514330660434e-06	0.000242709254094989
52491	ENSG00000269190	FBXO17	F-box protein 17 [Source:HGNC Symbol;Acc:HGNC:18754]	protein_coding	HGNC:18754	115290	-1.86829379461663	-1.87202281823108	4.23701589353661	0.000331856394966326	0.0064026916455002
54183	ENSG00000272269			antisense_RNA		NA	1.86806933649801	1.877133085326	4.18745186781923	3.7551792458167e-05	0.000990776227866174
5993	ENSG00000127824	TUBA4A	tubulin alpha 4a [Source:HGNC Symbol;Acc:HGNC:12407]	protein_coding	HGNC:12407	7277	-1.86725868837988	-1.87056910971086	4.60474630828754	0.000450488480931272	0.00830852379555767
5369	ENSG00000122971	ACADS	acyl-CoA dehydrogenase, C-2 to C-3 short chain [Source:HGNC Symbol;Acc:HGNC:90]	protein_coding	HGNC:90	35	-1.86438102915446	-1.86553914064962	5.81240454674091	0.000505781109171959	0.00909289129706939
24958	ENSG00000221963	APOL6	apolipoprotein L6 [Source:HGNC Symbol;Acc:HGNC:14870]	protein_coding	HGNC:14870	80830	1.86128980723644	1.86167112500546	7.9202657620818	1.47362086883705e-07	7.9982526966689e-06
14533	ENSG00000178078	STAP2	signal transducing adaptor family member 2 [Source:HGNC Symbol;Acc:HGNC:30430]	protein_coding	HGNC:30430	55620	1.86002459040499	1.86399472899636	4.36322450504509	6.37565075937843e-06	0.0002149084313765
2444	ENSG00000101017	CD40	CD40 molecule [Source:HGNC Symbol;Acc:HGNC:11919]	protein_coding	HGNC:11919	958	1.84803911793053	1.85551412930076	3.64537358326796	6.10208199147503e-05	0.00147981979869856
43176	ENSG00000254087	LYN	LYN proto-oncogene, Src family tyrosine kinase [Source:HGNC Symbol;Acc:HGNC:6735]	protein_coding	HGNC:6735	4067	1.84689837943223	1.84824237813652	5.73064090290345	3.86450204246594e-09	2.95621438120985e-07
3157	ENSG00000105559	PLEKHA4	pleckstrin homology domain containing A4 [Source:HGNC Symbol;Acc:HGNC:14339]	protein_coding	HGNC:14339	57664	1.84689624111497	1.84862531133621	6.47564669245164	9.38218108865461e-05	0.00215601008162269
13087	ENSG00000171163	ZNF692	zinc finger protein 692 [Source:HGNC Symbol;Acc:HGNC:26049]	protein_coding	HGNC:26049	55657	-1.8465109972628	-1.85226573110015	3.95606509579866	0.00139179087725484	0.0211233454313591
1129	ENSG00000070614	NDST1	N-deacetylase and N-sulfotransferase 1 [Source:HGNC Symbol;Acc:HGNC:7680]	protein_coding	HGNC:7680	3340	-1.84595411165163	-1.8466121336529	6.72800048857333	6.54502497786596e-05	0.00156723098104446
11850	ENSG00000166147	FBN1	fibrillin 1 [Source:HGNC Symbol;Acc:HGNC:3603]	protein_coding	HGNC:3603	2200	1.84397506512152	1.84446566215902	6.81749776299296	2.80066507715997e-08	1.79742669078846e-06
1302	ENSG00000075223	SEMA3C	semaphorin 3C [Source:HGNC Symbol;Acc:HGNC:10725]	protein_coding	HGNC:10725	10512	1.84351384020435	1.84422036776412	6.34597979881578	8.10666542849734e-08	4.61998862770063e-06
13702	ENSG00000173894	CBX2	chromobox 2 [Source:HGNC Symbol;Acc:HGNC:1552]	protein_coding	HGNC:1552	84733	-1.84176541812592	-1.84767182609166	3.70676325223767	0.00233602771347805	0.0325104320857422
52434	ENSG00000269028	MTRNR2L12	MT-RNR2-like 12 [Source:HGNC Symbol;Acc:HGNC:37169]	protein_coding	HGNC:37169	100462981	1.8393494520139	1.83939654583155	10.6011748146071	0.000643504723845305	0.0110963189748696
5945	ENSG00000127329	PTPRB	protein tyrosine phosphatase, receptor type B [Source:HGNC Symbol;Acc:HGNC:9665]	protein_coding	HGNC:9665	5787	1.83883617755884	1.84206266394938	4.44172017888922	8.63287306888121e-07	3.75562928393542e-05
15710	ENSG00000183763	TRAIP	TRAF interacting protein [Source:HGNC Symbol;Acc:HGNC:30764]	protein_coding	HGNC:30764	10293	-1.83862701717224	-1.84420489932906	4.20926522637637	0.000829578270718746	0.0136838395508716
27635	ENSG00000226312	CFLAR-AS1	CFLAR antisense RNA 1 [Source:HGNC Symbol;Acc:HGNC:14437]	antisense_RNA	HGNC:14437	65072	1.8360686738284	1.84494441070458	3.29320119871683	0.000642199411987821	0.0110905892391472
2958	ENSG00000104549	SQLE	squalene epoxidase [Source:HGNC Symbol;Acc:HGNC:11279]	protein_coding	HGNC:11279	6713	1.83585808736834	1.83639597330961	6.90110678442291	1.74576659979065e-10	1.6721216558331e-08
11506	ENSG00000164736	SOX17	SRY-box 17 [Source:HGNC Symbol;Acc:HGNC:18122]	protein_coding	HGNC:18122	64321	1.83516800233012	1.83697962371973	5.08976028547932	6.70739824607997e-08	3.88075762481317e-06
7643	ENSG00000138035	PNPT1	polyribonucleotide nucleotidyltransferase 1 [Source:HGNC Symbol;Acc:HGNC:23166]	protein_coding	HGNC:23166	87178	1.83264138697184	1.83290944549436	7.87062181627697	3.2268715121521e-10	2.94239051964077e-08
6260	ENSG00000130164	LDLR	low density lipoprotein receptor [Source:HGNC Symbol;Acc:HGNC:6547]	protein_coding	HGNC:6547	3949	1.83224443800636	1.8324220248005	8.66931886708642	1.465928826337e-09	1.21077222917313e-07
3763	ENSG00000110057	UNC93B1	unc-93 homolog B1 (C. elegans) [Source:HGNC Symbol;Acc:HGNC:13481]	protein_coding	HGNC:13481	81622	1.83011876069823	1.83209075215149	4.68092762654765	0.000331987257632095	0.0064026916455002
10565	ENSG00000160439	RDH13	retinol dehydrogenase 13 [Source:HGNC Symbol;Acc:HGNC:19978]	protein_coding	HGNC:19978	112724	-1.81982065921854	-1.82666696933959	3.67895276198681	0.000437143210096533	0.00812815384776555
11295	ENSG00000164048	ZNF589	zinc finger protein 589 [Source:HGNC Symbol;Acc:HGNC:16747]	protein_coding	HGNC:16747	51385	-1.81516351380107	-1.82005513765214	3.97585152201877	0.00050864467202873	0.00912997160910781
8801	ENSG00000145779	TNFAIP8	TNF alpha induced protein 8 [Source:HGNC Symbol;Acc:HGNC:17260]	protein_coding	HGNC:17260	25816	1.81513374351222	1.81640662304695	6.09148183127253	1.04094620457354e-08	7.23457612178611e-07
8363	ENSG00000143067	ZNF697	zinc finger protein 697 [Source:HGNC Symbol;Acc:HGNC:32034]	protein_coding	HGNC:32034	90874	1.81023532615373	1.81410769672053	4.19258342012749	4.29840208472493e-06	0.000153103709255296
5603	ENSG00000124659	TBCC	tubulin folding cofactor C [Source:HGNC Symbol;Acc:HGNC:11580]	protein_coding	HGNC:11580	6903	-1.80639997178999	-1.80779470128447	6.07426284950533	0.000354718338385196	0.00678369063911823
3142	ENSG00000105499	PLA2G4C	phospholipase A2 group IVC [Source:HGNC Symbol;Acc:HGNC:9037]	protein_coding	HGNC:9037	8605	1.80540977335197	1.8098733331485	4.80622622383997	8.41403484406205e-06	0.000272440681110817
39404	ENSG00000248909	HMGB1P21	high mobility group box 1 pseudogene 21 [Source:HGNC Symbol;Acc:HGNC:39106]	processed_pseudogene	HGNC:39106	NA	-1.80417082611312	-1.81037423713119	3.75398344876606	0.00323990487403532	0.0414460558409143
13005	ENSG00000170855	TRIAP1	TP53 regulated inhibitor of apoptosis 1 [Source:HGNC Symbol;Acc:HGNC:26937]	protein_coding	HGNC:26937	51499	-1.8021451602336	-1.80283758071874	7.07320669076366	3.31990526900353e-05	0.000898819008458485
14414	ENSG00000177469	CAVIN1	caveolae associated protein 1 [Source:HGNC Symbol;Acc:HGNC:9688]	protein_coding	HGNC:9688	284119	-1.7980830626472	-1.79811508699457	11.0083275635989	4.80141561527558e-05	0.00122980977939126
20118	ENSG00000204536	CCHCR1	coiled-coil alpha-helical rod protein 1 [Source:HGNC Symbol;Acc:HGNC:13930]	protein_coding	HGNC:13930	54535	-1.79689482474268	-1.7979960362563	6.11940251146455	0.000128406410940758	0.00284189567359758
3388	ENSG00000106789	CORO2A	coronin 2A [Source:HGNC Symbol;Acc:HGNC:2255]	protein_coding	HGNC:2255	7464	-1.79454340931367	-1.79806690863406	4.4426127416816	6.1728012587643e-05	0.00149062688024143
8579	ENSG00000144120	TMEM177	transmembrane protein 177 [Source:HGNC Symbol;Acc:HGNC:28143]	protein_coding	HGNC:28143	80775	-1.79444471208082	-1.801263437822	3.64468926499947	0.000646050720835722	0.0111233929246005
129	ENSG00000006194	ZNF263	zinc finger protein 263 [Source:HGNC Symbol;Acc:HGNC:13056]	protein_coding	HGNC:13056	10127	-1.79344946063165	-1.79668792671737	5.01569620747068	0.000681672921061928	0.011613913235073
23475	ENSG00000215193	PEX26	peroxisomal biogenesis factor 26 [Source:HGNC Symbol;Acc:HGNC:22965]	protein_coding	HGNC:22965	55670	-1.79215856649451	-1.79313130771534	6.42199290022897	5.70852652233952e-06	0.000197169046368563
14850	ENSG00000179776	CDH5	cadherin 5 [Source:HGNC Symbol;Acc:HGNC:1764]	protein_coding	HGNC:1764	1003	1.79057342702782	1.79140039881263	6.08955967310493	1.68187021048974e-06	6.74998473914159e-05
3606	ENSG00000108771	DHX58	DExH-box helicase 58 [Source:HGNC Symbol;Acc:HGNC:29517]	protein_coding	HGNC:29517	79132	1.78934794395843	1.7912478069518	5.97290889062046	7.59513060122849e-07	3.38161322628134e-05
33398	ENSG00000234616	JRK	Jrk helix-turn-helix protein [Source:HGNC Symbol;Acc:HGNC:6199]	protein_coding	HGNC:6199	8629	-1.78923096165662	-1.79396907749328	4.0696056129835	0.000536217681641701	0.00949038685613682
17233	ENSG00000196352	CD55	CD55 molecule (Cromer blood group) [Source:HGNC Symbol;Acc:HGNC:2665]	protein_coding	HGNC:2665	1604	1.78346064242963	1.7840171149835	6.66246674874508	8.43758206984721e-06	0.000272440681110817
13557	ENSG00000173193	PARP14	poly(ADP-ribose) polymerase family member 14 [Source:HGNC Symbol;Acc:HGNC:29232]	protein_coding	HGNC:29232	54625	1.77865377089077	1.77871938250279	10.0472907415863	2.29915968848118e-07	1.19661288261682e-05
59337	ENSG00000279457			unprocessed_pseudogene		102723897	-1.77846116488772	-1.78499959849981	3.99069256601354	0.00128700269846771	0.0197698878128503
53153	ENSG00000270607			lincRNA		NA	1.77836671612211	1.78183390964199	4.94651716012143	5.76610465933152e-05	0.00140238094147227
11756	ENSG00000165752	STK32C	serine/threonine kinase 32C [Source:HGNC Symbol;Acc:HGNC:21332]	protein_coding	HGNC:21332	282974	-1.77367941166289	-1.77561698232791	5.1830292769144	0.000143685927456563	0.00312544313196546
14044	ENSG00000175727	MLXIP	MLX interacting protein [Source:HGNC Symbol;Acc:HGNC:17055]	protein_coding	HGNC:17055	22877	-1.7722121260231	-1.77343356490644	5.89656857586412	5.778241877523e-07	2.69919675901669e-05
7550	ENSG00000137628	DDX60	DExD/H-box helicase 60 [Source:HGNC Symbol;Acc:HGNC:25942]	protein_coding	HGNC:25942	55601	1.76852332779464	1.76883375037366	7.83175149182194	2.60748778131823e-06	0.000100067830745674
7583	ENSG00000137801	THBS1	thrombospondin 1 [Source:HGNC Symbol;Acc:HGNC:11785]	protein_coding	HGNC:11785	7057	1.7664107408968	1.76668084080904	7.84531963797647	7.31002360198713e-09	5.30698401372289e-07
15949	ENSG00000184785	SMIM10	small integral membrane protein 10 [Source:HGNC Symbol;Acc:HGNC:41913]	protein_coding	HGNC:41913	644538	-1.76602898067391	-1.76810125155372	5.00481355406679	9.07078640595286e-06	0.000287736208072418
3004	ENSG00000104866	PPP1R37	protein phosphatase 1 regulatory subunit 37 [Source:HGNC Symbol;Acc:HGNC:27607]	protein_coding	HGNC:27607	284352	-1.76497881990698	-1.77045351608164	3.77078290800647	0.00210022106163173	0.0299228995755981
4845	ENSG00000118473	SGIP1	SH3 domain GRB2 like endophilin interacting protein 1 [Source:HGNC Symbol;Acc:HGNC:25412]	protein_coding	HGNC:25412	84251	1.7647153598226	1.76651506032975	5.17420480069324	1.22373813141594e-06	5.1258546449243e-05
8134	ENSG00000141258	SGSM2	small G protein signaling modulator 2 [Source:HGNC Symbol;Acc:HGNC:29026]	protein_coding	HGNC:29026	9905	-1.76242829478717	-1.76425834153847	5.33496728216789	5.15906497389562e-05	0.0012923741224717
913	ENSG00000064989	CALCRL	calcitonin receptor like receptor [Source:HGNC Symbol;Acc:HGNC:16709]	protein_coding	HGNC:16709	10203	1.76126335149721	1.76423090193572	4.48448344766445	0.000286461643993151	0.00569823703007668
6856	ENSG00000133895	MEN1	menin 1 [Source:HGNC Symbol;Acc:HGNC:7010]	protein_coding	HGNC:7010	4221	-1.75633891573238	-1.7567145950209	7.7337730588924	1.27015217612969e-05	0.00038812853896853
5498	ENSG00000124145	SDC4	syndecan 4 [Source:HGNC Symbol;Acc:HGNC:10661]	protein_coding	HGNC:10661	6385	1.75631742805726	1.75656570683983	8.01703302717563	9.85673816915297e-07	4.25557203227294e-05
15884	ENSG00000184481	FOXO4	forkhead box O4 [Source:HGNC Symbol;Acc:HGNC:7139]	protein_coding	HGNC:7139	4303	-1.75555778154272	-1.76207307391202	3.96551797873127	0.00147916076220319	0.0223008920206243
7629	ENSG00000137965	IFI44	interferon induced protein 44 [Source:HGNC Symbol;Acc:HGNC:16938]	protein_coding	HGNC:16938	10561	1.7552148250361	1.75545480451226	8.20916397039822	2.31736620670144e-05	0.000658686783640475
51935	ENSG00000267680	ZNF224	zinc finger protein 224 [Source:HGNC Symbol;Acc:HGNC:13017]	protein_coding	HGNC:13017	7767	-1.75383433385007	-1.7572017840931	4.69511059879175	0.00361920161299982	0.0453813641198812
15239	ENSG00000181852	RNF41	ring finger protein 41 [Source:HGNC Symbol;Acc:HGNC:18401]	protein_coding	HGNC:18401	10193	-1.74600638817958	-1.74769721510951	5.068596077697	0.000112597460729599	0.00253133305206306
6210	ENSG00000129667	RHBDF2	rhomboid 5 homolog 2 [Source:HGNC Symbol;Acc:HGNC:20788]	protein_coding	HGNC:20788	79651	1.74562612283897	1.74798557761237	5.16702103477108	1.22772268649266e-06	5.1258546449243e-05
6487	ENSG00000131386	GALNT15	polypeptide N-acetylgalactosaminyltransferase 15 [Source:HGNC Symbol;Acc:HGNC:21531]	protein_coding	HGNC:21531	117248	-1.74426065713184	-1.74671664556103	5.29601108293794	1.70939959956839e-05	0.000508713750284086
16948	ENSG00000188735	TMEM120B	transmembrane protein 120B [Source:HGNC Symbol;Acc:HGNC:32008]	protein_coding	HGNC:32008	144404	-1.74414397506622	-1.74833250756405	3.83900689226481	0.00176672496011772	0.0257179196620968
11385	ENSG00000164283	ESM1	endothelial cell specific molecule 1 [Source:HGNC Symbol;Acc:HGNC:3466]	protein_coding	HGNC:3466	11082	1.74376980525193	1.74901128358569	4.21520317378589	4.39570285197639e-05	0.0011335344141816
3812	ENSG00000110492	MDK	midkine (neurite growth-promoting factor 2) [Source:HGNC Symbol;Acc:HGNC:6972]	protein_coding	HGNC:6972	4192	1.74276671132482	1.74436840980964	5.34961704948398	4.20540277549667e-07	2.06608538082375e-05
4499	ENSG00000115661	STK16	serine/threonine kinase 16 [Source:HGNC Symbol;Acc:HGNC:11394]	protein_coding	HGNC:11394	8576	-1.742274391074	-1.74514916833014	4.82782774033354	0.00121374312942171	0.0188734572839681
7039	ENSG00000134954	ETS1	ETS proto-oncogene 1, transcription factor [Source:HGNC Symbol;Acc:HGNC:3488]	protein_coding	HGNC:3488	2113	1.74073907806911	1.74140973955682	7.08961024750512	1.79918189985149e-08	1.21766990002819e-06
12909	ENSG00000170430	MGMT	O-6-methylguanine-DNA methyltransferase [Source:HGNC Symbol;Acc:HGNC:7059]	protein_coding	HGNC:7059	4255	-1.74020634100634	-1.74143266578683	5.64345236729236	0.00270631061934773	0.0362900334580299
10308	ENSG00000158555	GDPD5	glycerophosphodiester phosphodiesterase domain containing 5 [Source:HGNC Symbol;Acc:HGNC:28804]	protein_coding	HGNC:28804	81544	-1.73840026888688	-1.74355383212802	3.59658846235023	0.00219021659902419	0.0309344346910505
10595	ENSG00000160712	IL6R	interleukin 6 receptor [Source:HGNC Symbol;Acc:HGNC:6019]	protein_coding	HGNC:6019	3570	-1.73711279204135	-1.73789548706484	6.38505721185358	2.52821464279223e-07	1.30391812210614e-05
9688	ENSG00000153140	CETN3	centrin 3 [Source:HGNC Symbol;Acc:HGNC:1868]	protein_coding	HGNC:1868	1070	-1.7366670850381	-1.73684102357795	8.85778667879215	0.00034225251521822	0.00657840500583014
12083	ENSG00000166987	MBD6	methyl-CpG binding domain protein 6 [Source:HGNC Symbol;Acc:HGNC:20445]	protein_coding	HGNC:20445	114785	-1.73441285735918	-1.74310092643119	3.39735853116645	0.00264374626339039	0.0356186996573565
12798	ENSG00000169946	ZFPM2	zinc finger protein, FOG family member 2 [Source:HGNC Symbol;Acc:HGNC:16700]	protein_coding	HGNC:16700	23414	1.73361202851397	1.73623605888935	4.69406613277093	3.77459302304349e-05	0.000993598412855651
17193	ENSG00000196227	FAM217B	family with sequence similarity 217 member B [Source:HGNC Symbol;Acc:HGNC:16170]	protein_coding	HGNC:16170	63939	-1.73331506819045	-1.73568395686801	4.87488441667846	2.91364986233258e-05	0.000807008373298186
7269	ENSG00000136114	THSD1	thrombospondin type 1 domain containing 1 [Source:HGNC Symbol;Acc:HGNC:17754]	protein_coding	HGNC:17754	55901	1.73212189144172	1.73268773002	6.77588768049653	2.6605512884159e-07	1.35986383790872e-05
1039	ENSG00000068079	IFI35	interferon induced protein 35 [Source:HGNC Symbol;Acc:HGNC:5399]	protein_coding	HGNC:5399	3430	1.73107289304693	1.73167328267064	7.08303509184173	0.000260792367594216	0.00530805608185512
14215	ENSG00000176597	B3GNT5	UDP-GlcNAc:betaGal beta-1,3-N-acetylglucosaminyltransferase 5 [Source:HGNC Symbol;Acc:HGNC:15684]	protein_coding	HGNC:15684	84002	1.73055896079023	1.73472729267906	4.05967222476665	3.2821126015861e-05	0.000894964579733932
7678	ENSG00000138166	DUSP5	dual specificity phosphatase 5 [Source:HGNC Symbol;Acc:HGNC:3071]	protein_coding	HGNC:3071	1847	1.72817399702018	1.72863834308788	7.24102871618189	9.95295660731225e-09	6.95974229510092e-07
13838	ENSG00000174684	B4GAT1	beta-1,4-glucuronyltransferase 1 [Source:HGNC Symbol;Acc:HGNC:15685]	protein_coding	HGNC:15685	11041	-1.72632471007518	-1.72731043809394	5.82862274905297	0.00057324568547393	0.0100212489617053
7289	ENSG00000136205	TNS3	tensin 3 [Source:HGNC Symbol;Acc:HGNC:21616]	protein_coding	HGNC:21616	64759	1.72476725836646	1.72628382208922	5.07028864926752	7.77552438244224e-05	0.00183870180313437
3785	ENSG00000110218	PANX1	pannexin 1 [Source:HGNC Symbol;Acc:HGNC:8599]	protein_coding	HGNC:8599	24145	1.72332753743648	1.72682150673921	4.63081234057027	8.6583787587836e-05	0.00200994299577628
3864	ENSG00000110987	BCL7A	BCL tumor suppressor 7A [Source:HGNC Symbol;Acc:HGNC:1004]	protein_coding	HGNC:1004	605	-1.71900146709745	-1.72079917961451	5.48255133119077	0.000123800846387169	0.00275601962328312
12791	ENSG00000169908	TM4SF1	transmembrane 4 L six family member 1 [Source:HGNC Symbol;Acc:HGNC:11853]	protein_coding	HGNC:11853	4071	1.71795467573021	1.71801041674802	10.4463076555466	1.57412991823921e-08	1.0743672340174e-06
4106	ENSG00000112541	PDE10A	phosphodiesterase 10A [Source:HGNC Symbol;Acc:HGNC:8772]	protein_coding	HGNC:8772	10846	1.71479149578473	1.72210551898682	3.2996578460788	0.000959561370868073	0.0155135893690132
14699	ENSG00000178980	SELENOW	selenoprotein W [Source:HGNC Symbol;Acc:HGNC:10752]	protein_coding	HGNC:10752	6415	-1.71424069326652	-1.71445147860914	8.49713550756301	0.000182675373452583	0.0038612778803914
4745	ENSG00000117461	PIK3R3	phosphoinositide-3-kinase regulatory subunit 3 [Source:HGNC Symbol;Acc:HGNC:8981]	protein_coding	HGNC:8981	8503	-1.71221141383549	-1.71305756800602	6.74853892909102	0.000496724747384012	0.00898677566775074
15695	ENSG00000183718	TRIM52	tripartite motif containing 52 [Source:HGNC Symbol;Acc:HGNC:19024]	protein_coding	HGNC:19024	84851	-1.70918616126668	-1.71542058344801	3.92266715284086	0.000925245787570005	0.0150441533334136
19634	ENSG00000202318		Y RNA [Source:RFAM;Acc:RF00019]	misc_RNA		NA	-1.70645176984624	-1.71266296724506	3.86352624810147	0.00239305791457091	0.0332229891720819
3911	ENSG00000111335	OAS2	2'-5'-oligoadenylate synthetase 2 [Source:HGNC Symbol;Acc:HGNC:8087]	protein_coding	HGNC:8087	4939	1.70519819441603	1.70535604303847	8.76227910831081	5.09565489444437e-06	0.000178661945228864
7548	ENSG00000137575	SDCBP	syndecan binding protein [Source:HGNC Symbol;Acc:HGNC:10662]	protein_coding	HGNC:10662	6386	1.70441324958302	1.70453745087766	8.70209346750037	5.57831013861885e-05	0.00137325224535589
1819	ENSG00000089041	P2RX7	purinergic receptor P2X 7 [Source:HGNC Symbol;Acc:HGNC:8537]	protein_coding	HGNC:8537	5027	1.70235443858087	1.70635185640506	4.38908313357227	0.000114217966957473	0.0025627094239789
11433	ENSG00000164430	MB21D1	Mab-21 domain containing 1 [Source:HGNC Symbol;Acc:HGNC:21367]	protein_coding	HGNC:21367	115004	1.70080166034582	1.70283761478051	5.09363455931926	1.73165124570933e-05	0.000513993773400909
12282	ENSG00000167779	IGFBP6	insulin like growth factor binding protein 6 [Source:HGNC Symbol;Acc:HGNC:5475]	protein_coding	HGNC:5475	3489	1.69865853413275	1.70213272423151	3.71811920911103	0.00105211540970599	0.0167019657936336
14025	ENSG00000175602	CCDC85B	coiled-coil domain containing 85B [Source:HGNC Symbol;Acc:HGNC:24926]	protein_coding	HGNC:24926	11007	1.69807498003038	1.7026443725033	4.57136930954874	0.000748394422256021	0.01256288604547
9680	ENSG00000153071	DAB2	DAB2, clathrin adaptor protein [Source:HGNC Symbol;Acc:HGNC:2662]	protein_coding	HGNC:2662	1601	1.69618463211613	1.69647246014257	7.92207235249588	2.05722350847978e-08	1.37124172804985e-06
2452	ENSG00000101079	NDRG3	NDRG family member 3 [Source:HGNC Symbol;Acc:HGNC:14462]	protein_coding	HGNC:14462	57446	-1.69563616509511	-1.69674479958068	5.66266390283931	3.39800340343068e-05	0.000915613304782575
14475	ENSG00000177732	SOX12	SRY-box 12 [Source:HGNC Symbol;Acc:HGNC:11198]	protein_coding	HGNC:11198	6666	-1.69525963627619	-1.69658523217586	5.60718800439593	0.000443796791786731	0.00823842969508984
3146	ENSG00000105514	RAB3D	RAB3D, member RAS oncogene family [Source:HGNC Symbol;Acc:HGNC:9779]	protein_coding	HGNC:9779	9545	-1.69472629053661	-1.69677355375452	4.98003466551104	0.00108528813044518	0.0171085515672211
6070	ENSG00000128512	DOCK4	dedicator of cytokinesis 4 [Source:HGNC Symbol;Acc:HGNC:19192]	protein_coding	HGNC:19192	9732	1.69406792070085	1.69506514074341	5.8831137875405	5.96110662797937e-07	2.77325278962077e-05
7257	ENSG00000136048	DRAM1	DNA damage regulated autophagy modulator 1 [Source:HGNC Symbol;Acc:HGNC:25645]	protein_coding	HGNC:25645	55332	1.6884831402872	1.6888132666047	7.97186175240581	3.19683985187837e-08	2.01372515239704e-06
3226	ENSG00000105835	NAMPT	nicotinamide phosphoribosyltransferase [Source:HGNC Symbol;Acc:HGNC:30092]	protein_coding	HGNC:30092	10135	1.6873685904745	1.68756343525084	8.66522196088535	3.19779130184123e-08	2.01372515239704e-06
805	ENSG00000059378	PARP12	poly(ADP-ribose) polymerase family member 12 [Source:HGNC Symbol;Acc:HGNC:21919]	protein_coding	HGNC:21919	64761	1.68652700392423	1.68703323766794	6.77498588483156	5.21220214181433e-08	3.17693476002138e-06
7216	ENSG00000135899	SP110	SP110 nuclear body protein [Source:HGNC Symbol;Acc:HGNC:5401]	protein_coding	HGNC:5401	3431	1.68648651695513	1.68737767489587	6.14632520737468	5.06226552887901e-05	0.00127593199593056
19991	ENSG00000204220	PFDN6	prefoldin subunit 6 [Source:HGNC Symbol;Acc:HGNC:4926]	protein_coding	HGNC:4926	10471	-1.68069228265525	-1.68271620865418	5.28929870945805	0.00207797172459816	0.0296801024022178
5986	ENSG00000127663	KDM4B	lysine demethylase 4B [Source:HGNC Symbol;Acc:HGNC:29136]	protein_coding	HGNC:29136	23030	-1.67964207166913	-1.68086722076116	5.79895690020356	0.000133869689343203	0.00293432061371891
6793	ENSG00000133313	CNDP2	carnosine dipeptidase 2 [Source:HGNC Symbol;Acc:HGNC:24437]	protein_coding	HGNC:24437	55748	1.67764400317227	1.678125161065	7.45045789330074	1.59804373919665e-07	8.5514096428936e-06
832	ENSG00000061273	HDAC7	histone deacetylase 7 [Source:HGNC Symbol;Acc:HGNC:14067]	protein_coding	HGNC:14067	51564	-1.6754455375751	-1.67556123760209	9.74795397302422	0.00116183519093249	0.0182154023469718
40714	ENSG00000250899			lincRNA		NA	-1.67493509421939	-1.68111073279673	3.49136315265686	0.00267035595500404	0.0358500791226573
17622	ENSG00000197536	C5orf56	chromosome 5 open reading frame 56 [Source:HGNC Symbol;Acc:HGNC:33838]	protein_coding	HGNC:33838	NA	1.67395355950883	1.6750274613463	6.19043870302105	1.8991632501193e-05	0.000556431677468031
16373	ENSG00000186350	RXRA	retinoid X receptor alpha [Source:HGNC Symbol;Acc:HGNC:10477]	protein_coding	HGNC:10477	6256	-1.67365669606435	-1.6747745329324	5.8946405760249	8.32389494765827e-06	0.00027107358460974
4617	ENSG00000116641	DOCK7	dedicator of cytokinesis 7 [Source:HGNC Symbol;Acc:HGNC:19190]	protein_coding	HGNC:19190	85440	1.67359332095238	1.67610931713694	4.33358439909171	7.29436711286663e-05	0.00173210825734279
8279	ENSG00000142330	CAPN10	calpain 10 [Source:HGNC Symbol;Acc:HGNC:1477]	protein_coding	HGNC:1477	11132	-1.67130536199517	-1.67746067029158	3.61708999285076	0.00148865845566467	0.0223559566713695
6827	ENSG00000133657	ATP13A3	ATPase 13A3 [Source:HGNC Symbol;Acc:HGNC:24113]	protein_coding	HGNC:24113	79572	1.67093756463902	1.6711607854072	7.84073047054387	4.07492157542404e-08	2.52487367594185e-06
10633	ENSG00000160953	MUM1	melanoma associated antigen (mutated) 1 [Source:HGNC Symbol;Acc:HGNC:29641]	protein_coding	HGNC:29641	84939	-1.66914404346108	-1.67117127400435	5.0224416622104	0.000396005315980892	0.00746060924223175
7784	ENSG00000138760	SCARB2	scavenger receptor class B member 2 [Source:HGNC Symbol;Acc:HGNC:1665]	protein_coding	HGNC:1665	950	1.66699985018962	1.66726218639719	7.91873027970571	2.85543401166964e-06	0.000107768996241757
12278	ENSG00000167772	ANGPTL4	angiopoietin like 4 [Source:HGNC Symbol;Acc:HGNC:16039]	protein_coding	HGNC:16039	51129	1.66486040038571	1.66630767626968	5.08793851354192	0.000124748317923346	0.00277169849452299
3754	ENSG00000110002	VWA5A	von Willebrand factor A domain containing 5A [Source:HGNC Symbol;Acc:HGNC:6658]	protein_coding	HGNC:6658	4013	1.66458688352721	1.66497996439221	7.1604799141869	7.89610492314273e-08	4.52260321175783e-06
9813	ENSG00000154265	ABCA5	ATP binding cassette subfamily A member 5 [Source:HGNC Symbol;Acc:HGNC:35]	protein_coding	HGNC:35	23461	1.66391904681841	1.66495986985958	5.40295307798255	4.08603850002291e-06	0.000146916930041833
7189	ENSG00000135723	FHOD1	formin homology 2 domain containing 1 [Source:HGNC Symbol;Acc:HGNC:17905]	protein_coding	HGNC:17905	29109	-1.66228520795565	-1.66270166256546	7.11480001287937	0.00241226610794892	0.0333551028713832
5326	ENSG00000122643	NT5C3A	5'-nucleotidase, cytosolic IIIA [Source:HGNC Symbol;Acc:HGNC:17820]	protein_coding	HGNC:17820	51251	1.66021776737127	1.66126068581753	6.25492611181602	2.77078591241062e-06	0.000105271392765521
708	ENSG00000052802	MSMO1	methylsterol monooxygenase 1 [Source:HGNC Symbol;Acc:HGNC:10545]	protein_coding	HGNC:10545	6307	1.65704499618353	1.65732200274424	7.50167397293512	3.24272523505443e-07	1.63542399244028e-05
30367	ENSG00000230266	XXYLT1-AS2	XXYLT1 antisense RNA 2 [Source:HGNC Symbol;Acc:HGNC:41154]	antisense_RNA	HGNC:41154	101410543	1.65560334691354	1.66311899182734	3.55262119091308	0.000683557645978636	0.0116286418639768
4219	ENSG00000113504	SLC12A7	solute carrier family 12 member 7 [Source:HGNC Symbol;Acc:HGNC:10915]	protein_coding	HGNC:10915	10723	1.65256313386549	1.65502325782079	4.76025018086271	1.96457041898421e-05	0.000572689862802609
10799	ENSG00000162407	PLPP3	phospholipid phosphatase 3 [Source:HGNC Symbol;Acc:HGNC:9229]	protein_coding	HGNC:9229	8613	1.65087390023745	1.6521578603358	5.69102454720873	6.39566074046745e-06	0.0002149084313765
9415	ENSG00000151014	NOCT	nocturnin [Source:HGNC Symbol;Acc:HGNC:14254]	protein_coding	HGNC:14254	25819	1.65030681818093	1.65741925215819	3.11881953085939	0.0028581367410302	0.0378802820630956
13689	ENSG00000173821	RNF213	ring finger protein 213 [Source:HGNC Symbol;Acc:HGNC:14539]	protein_coding	HGNC:14539	57674	1.64983239260154	1.64990000068739	9.8129404975911	3.89590358435251e-07	1.93067430671522e-05
13275	ENSG00000171943	SRGAP2C	SLIT-ROBO Rho GTPase activating protein 2C [Source:HGNC Symbol;Acc:HGNC:30584]	protein_coding	HGNC:30584	653464	-1.64704610379313	-1.64803987653687	6.05675082368975	0.000194332971035782	0.00406387167566868
13216	ENSG00000171720	HDAC3	histone deacetylase 3 [Source:HGNC Symbol;Acc:HGNC:4854]	protein_coding	HGNC:4854	8841	-1.64699537510872	-1.64783420766093	6.25469884672022	0.000164069559314827	0.00350697110950417
14443	ENSG00000177606	JUN	Jun proto-oncogene, AP-1 transcription factor subunit [Source:HGNC Symbol;Acc:HGNC:6204]	protein_coding	HGNC:6204	3725	1.64612487382575	1.64622268113734	9.58991419410915	1.34952275003619e-07	7.46692247811286e-06
7330	ENSG00000136450	SRSF1	serine and arginine rich splicing factor 1 [Source:HGNC Symbol;Acc:HGNC:10780]	protein_coding	HGNC:10780	6426	-1.64604131141089	-1.6467076411589	6.77919918488373	0.000529892878438624	0.00940766203807388
4248	ENSG00000113719	ERGIC1	endoplasmic reticulum-golgi intermediate compartment 1 [Source:HGNC Symbol;Acc:HGNC:29205]	protein_coding	HGNC:29205	57222	-1.64503477694942	-1.64573573958081	6.34716242379411	2.0059610474904e-05	0.000581779746038056
2299	ENSG00000100359	SGSM3	small G protein signaling modulator 3 [Source:HGNC Symbol;Acc:HGNC:25228]	protein_coding	HGNC:25228	27352	-1.64276933256192	-1.64430717298372	5.44333901162254	0.00164719074242091	0.0243442841421685
8651	ENSG00000144647	POMGNT2	protein O-linked mannose N-acetylglucosaminyltransferase 2 (beta 1,4-) [Source:HGNC Symbol;Acc:HGNC:25902]	protein_coding	HGNC:25902	84892	-1.63977962352745	-1.6423809405938	4.6093303640563	0.00148163330389267	0.0223086610274354
12006	ENSG00000166750	SLFN5	schlafen family member 5 [Source:HGNC Symbol;Acc:HGNC:28286]	protein_coding	HGNC:28286	162394	1.63898195725353	1.63930033071604	8.10852648763593	1.90391607485991e-05	0.000556431677468031
209	ENSG00000008256	CYTH3	cytohesin 3 [Source:HGNC Symbol;Acc:HGNC:9504]	protein_coding	HGNC:9504	9265	-1.63637469207345	-1.63657038826654	8.18688604541533	7.43044675226218e-05	0.00176075326574396
16122	ENSG00000185432	METTL7A	methyltransferase like 7A [Source:HGNC Symbol;Acc:HGNC:24550]	protein_coding	HGNC:24550	25840	-1.63547081634827	-1.63678342725139	5.3261254569758	0.000148513898338441	0.00320598752511658
56442	ENSG00000275632			lincRNA		NA	-1.6353678894985	-1.6389067801943	4.26449376033118	0.00206028855139863	0.0295385772438259
682	ENSG00000050344	NFE2L3	nuclear factor, erythroid 2 like 3 [Source:HGNC Symbol;Acc:HGNC:7783]	protein_coding	HGNC:7783	9603	1.63511276123151	1.63574861356651	6.61799741657239	1.08628456730586e-06	4.60277750860674e-05
8681	ENSG00000144824	PHLDB2	pleckstrin homology like domain family B member 2 [Source:HGNC Symbol;Acc:HGNC:29573]	protein_coding	HGNC:29573	90102	1.63159396353983	1.63181323895336	8.08936621149585	1.73838704624442e-07	9.25894184724015e-06
7474	ENSG00000137168	PPIL1	peptidylprolyl isomerase like 1 [Source:HGNC Symbol;Acc:HGNC:9260]	protein_coding	HGNC:9260	51645	-1.63052482439997	-1.6314863766177	6.2713765376647	0.000112239434565324	0.00252827089955645
7544	ENSG00000137563	GGH	gamma-glutamyl hydrolase [Source:HGNC Symbol;Acc:HGNC:4248]	protein_coding	HGNC:4248	8836	1.62860669316233	1.62902511690935	6.95973923057181	0.000304192424612989	0.0059882301480809
17100	ENSG00000189319	FAM53B	family with sequence similarity 53 member B [Source:HGNC Symbol;Acc:HGNC:28968]	protein_coding	HGNC:28968	9679	-1.62852685979236	-1.63500578988156	3.42139618335961	0.00307193112551951	0.0397884897371265
10550	ENSG00000160325	CACFD1	calcium channel flower domain containing 1 [Source:HGNC Symbol;Acc:HGNC:1365]	protein_coding	HGNC:1365	11094	-1.62770072184979	-1.62957264341837	5.09887099806881	0.0034266861686665	0.0434453492218696
3302	ENSG00000106261	ZKSCAN1	zinc finger with KRAB and SCAN domains 1 [Source:HGNC Symbol;Acc:HGNC:13101]	protein_coding	HGNC:13101	7586	-1.6266703722754	-1.62708983753273	7.17829260530035	3.94222765983236e-06	0.000142646066243712
2945	ENSG00000104442	ARMC1	armadillo repeat containing 1 [Source:HGNC Symbol;Acc:HGNC:17684]	protein_coding	HGNC:17684	55156	-1.62614700862823	-1.62668249891831	6.88324720273913	2.04435207860588e-06	8.09080728887145e-05
1362	ENSG00000076685	NT5C2	5'-nucleotidase, cytosolic II [Source:HGNC Symbol;Acc:HGNC:8022]	protein_coding	HGNC:8022	22978	1.62585320739446	1.628313382608	4.78462510159752	0.000679728450886933	0.0115981210826486
6671	ENSG00000132613	MTSS1L	MTSS1L, I-BAR domain containing [Source:HGNC Symbol;Acc:HGNC:25094]	protein_coding	HGNC:25094	92154	-1.62515245927685	-1.63039886343704	3.6792376189638	0.00206680840178989	0.0295948268386949
9923	ENSG00000155287	SLC25A28	solute carrier family 25 member 28 [Source:HGNC Symbol;Acc:HGNC:23472]	protein_coding	HGNC:23472	81894	1.62117014737052	1.62186344123622	6.85851627312571	7.6946835261948e-07	3.39937995471195e-05
58935	ENSG00000279010			sense_overlapping		NA	-1.61777047203697	-1.62520073837716	3.5748998085639	0.00373528328462528	0.0466381997742712
4887	ENSG00000118900	UBN1	ubinuclein 1 [Source:HGNC Symbol;Acc:HGNC:12506]	protein_coding	HGNC:12506	29855	-1.61715451428619	-1.61730548232284	8.90392107509772	0.00023609299494284	0.00485981069451863
6025	ENSG00000128052	KDR	kinase insert domain receptor [Source:HGNC Symbol;Acc:HGNC:6307]	protein_coding	HGNC:6307	3791	1.61629768636284	1.61979734408327	4.25143006941559	0.000150313483799405	0.00323870149025637
10844	ENSG00000162599	NFIA	nuclear factor I A [Source:HGNC Symbol;Acc:HGNC:7784]	protein_coding	HGNC:7784	4774	-1.61601577571482	-1.61646451967461	6.8595969163131	1.50480542394658e-05	0.000453750587887385
6096	ENSG00000128641	MYO1B	myosin IB [Source:HGNC Symbol;Acc:HGNC:7596]	protein_coding	HGNC:7596	4430	1.61592083122391	1.61698272073925	5.86129054890548	3.04508739180759e-06	0.000113424529711839
7275	ENSG00000136147	PHF11	PHD finger protein 11 [Source:HGNC Symbol;Acc:HGNC:17024]	protein_coding	HGNC:17024	51131	1.61563450987551	1.61645428131351	6.51905228236605	4.19425255523065e-06	0.000150254693190827
3531	ENSG00000108262	GIT1	GIT ArfGAP 1 [Source:HGNC Symbol;Acc:HGNC:4272]	protein_coding	HGNC:4272	28964	-1.61232004687145	-1.61274636284305	7.39323513882294	0.000479099401039582	0.00875124194398903
8177	ENSG00000141504	SAT2	spermidine/spermine N1-acetyltransferase family member 2 [Source:HGNC Symbol;Acc:HGNC:23160]	protein_coding	HGNC:23160	112483	-1.61221682134365	-1.61363102004125	5.69896574593326	8.23086142491429e-05	0.00192639339879206
9506	ENSG00000151694	ADAM17	ADAM metallopeptidase domain 17 [Source:HGNC Symbol;Acc:HGNC:195]	protein_coding	HGNC:195	6868	1.60987442214659	1.61631017765692	3.26412135055425	0.00121961982107095	0.0189390009816985
9343	ENSG00000150093	ITGB1	integrin subunit beta 1 [Source:HGNC Symbol;Acc:HGNC:6153]	protein_coding	HGNC:6153	3688	1.60947827919421	1.60958777819976	8.63791590997433	4.20523312229108e-06	0.000150254693190827
11710	ENSG00000165572	KBTBD6	kelch repeat and BTB domain containing 6 [Source:HGNC Symbol;Acc:HGNC:25340]	protein_coding	HGNC:25340	89890	-1.60564783111399	-1.60814605045599	4.65796088689431	0.000280283951114895	0.00563462175046074
3854	ENSG00000110911	SLC11A2	solute carrier family 11 member 2 [Source:HGNC Symbol;Acc:HGNC:10908]	protein_coding	HGNC:10908	4891	1.60556058753339	1.60629669448263	6.24769234644615	1.64960572148827e-06	6.64388905071496e-05
7753	ENSG00000138642	HERC6	HECT and RLD domain containing E3 ubiquitin protein ligase family member 6 [Source:HGNC Symbol;Acc:HGNC:26072]	protein_coding	HGNC:26072	55008	1.60440353136259	1.60529443957573	6.59952598198707	5.61641046020411e-06	0.000194577040806707
8288	ENSG00000142459	EVI5L	ecotropic viral integration site 5 like [Source:HGNC Symbol;Acc:HGNC:30464]	protein_coding	HGNC:30464	115704	-1.60342257990197	-1.60780188564401	3.643231453574	0.00367083958236948	0.0459782742415904
16045	ENSG00000185112	FAM43A	family with sequence similarity 43 member A [Source:HGNC Symbol;Acc:HGNC:26888]	protein_coding	HGNC:26888	131583	-1.60234760491534	-1.60249601754819	8.71613713408199	0.00254359400716806	0.0345965208755388
10098	ENSG00000156875	MFSD14A	major facilitator superfamily domain containing 14A [Source:HGNC Symbol;Acc:HGNC:23363]	protein_coding	HGNC:23363	64645	1.60220491938432	1.60312491965088	5.779188150707	0.000417238777949316	0.00778344941254715
14664	ENSG00000178802	MPI	mannose phosphate isomerase [Source:HGNC Symbol;Acc:HGNC:7216]	protein_coding	HGNC:7216	4351	-1.60193919653689	-1.60504764982138	4.29269323807142	0.00314032673195817	0.0404903213697503
14803	ENSG00000179456	ZBTB18	zinc finger and BTB domain containing 18 [Source:HGNC Symbol;Acc:HGNC:13030]	protein_coding	HGNC:13030	10472	-1.60139255053918	-1.60245848086783	5.72381764434047	0.00079387914365323	0.0132096853713278
3573	ENSG00000108528	SLC25A11	solute carrier family 25 member 11 [Source:HGNC Symbol;Acc:HGNC:10981]	protein_coding	HGNC:10981	8402	-1.60123321716013	-1.60170505726013	6.78806910435129	0.000878232583870176	0.0143823203892992
12061	ENSG00000166923	GREM1	gremlin 1, DAN family BMP antagonist [Source:HGNC Symbol;Acc:HGNC:2001]	protein_coding	HGNC:2001	26585	1.60089330272473	1.60303728485628	4.73966063958467	0.000493659498953358	0.00894551823381618
15306	ENSG00000182173	TSEN54	tRNA splicing endonuclease subunit 54 [Source:HGNC Symbol;Acc:HGNC:27561]	protein_coding	HGNC:27561	283989	-1.59980882314352	-1.60244622604015	4.70598244103874	0.000338202751865106	0.00651154555026771
17969	ENSG00000198604	BAZ1A	bromodomain adjacent to zinc finger domain 1A [Source:HGNC Symbol;Acc:HGNC:960]	protein_coding	HGNC:960	11177	1.59802134810753	1.59821377659946	8.25194942593066	1.94472013024074e-06	7.72331708867038e-05
7537	ENSG00000137507	LRRC32	leucine rich repeat containing 32 [Source:HGNC Symbol;Acc:HGNC:4161]	protein_coding	HGNC:4161	2615	1.59584306722585	1.59689084946371	6.05176103689571	4.61413522028436e-06	0.000163837735952652
9642	ENSG00000152778	IFIT5	interferon induced protein with tetratricopeptide repeats 5 [Source:HGNC Symbol;Acc:HGNC:13328]	protein_coding	HGNC:13328	24138	1.59435805370151	1.59517652353563	6.2556384731891	7.19027291856106e-05	0.0017127065175584
7580	ENSG00000137767	SQOR	sulfide quinone oxidoreductase [Source:HGNC Symbol;Acc:HGNC:20390]	protein_coding	HGNC:20390	58472	1.59294339405844	1.59339230933341	7.00572167992391	9.92156410818666e-07	4.26739576245704e-05
4623	ENSG00000116668	SWT1	SWT1, RNA endoribonuclease homolog [Source:HGNC Symbol;Acc:HGNC:16785]	protein_coding	HGNC:16785	54823	1.59265232212799	1.5986827364667	3.34270153437624	0.00108673375457695	0.0171085515672211
1002	ENSG00000067064	IDI1	isopentenyl-diphosphate delta isomerase 1 [Source:HGNC Symbol;Acc:HGNC:5387]	protein_coding	HGNC:5387	3422	1.5925189735178	1.59333519123228	6.06002769630158	0.00175672806791302	0.0256050978491977
9479	ENSG00000151502	VPS26B	VPS26, retromer complex component B [Source:HGNC Symbol;Acc:HGNC:28119]	protein_coding	HGNC:28119	112936	-1.59218847168186	-1.59568336781825	3.93562139218174	0.000966600068623617	0.0155611689013729
953	ENSG00000065802	ASB1	ankyrin repeat and SOCS box containing 1 [Source:HGNC Symbol;Acc:HGNC:16011]	protein_coding	HGNC:16011	51665	-1.59158586618967	-1.59384658941447	5.17398817969419	0.00252053394145049	0.0343934321196547
11170	ENSG00000163660	CCNL1	cyclin L1 [Source:HGNC Symbol;Acc:HGNC:20569]	protein_coding	HGNC:20569	57018	1.58967350760258	1.59002909529843	7.54632671855948	1.01870812741322e-05	0.00031898997901802
16898	ENSG00000188559	RALGAPA2	Ral GTPase activating protein catalytic alpha subunit 2 [Source:HGNC Symbol;Acc:HGNC:16207]	protein_coding	HGNC:16207	57186	1.58932927879342	1.59046839915055	5.72224681503755	3.30004262883638e-05	0.000895568711511359
12436	ENSG00000168404	MLKL	mixed lineage kinase domain like pseudokinase [Source:HGNC Symbol;Acc:HGNC:26617]	protein_coding	HGNC:26617	197259	1.58834060836298	1.59041817140436	5.43876068005555	0.000306200200938651	0.00601736187982543
20021	ENSG00000204301	NOTCH4	notch 4 [Source:HGNC Symbol;Acc:HGNC:7884]	protein_coding	HGNC:7884	4855	-1.58796031416652	-1.59313159583551	3.87349664891121	0.00356190949373971	0.0447121634467458
2496	ENSG00000101236	RNF24	ring finger protein 24 [Source:HGNC Symbol;Acc:HGNC:13779]	protein_coding	HGNC:13779	11237	1.58337758887515	1.58508046571295	5.07317446657584	2.91706834355898e-05	0.000807008373298186
15995	ENSG00000184979	USP18	ubiquitin specific peptidase 18 [Source:HGNC Symbol;Acc:HGNC:12616]	protein_coding	HGNC:12616	11274	1.58333060898097	1.58367855949701	7.72220777333014	4.22240938168544e-05	0.00109879045964499
4930	ENSG00000119401	TRIM32	tripartite motif containing 32 [Source:HGNC Symbol;Acc:HGNC:16380]	protein_coding	HGNC:16380	22954	-1.58105578836685	-1.58721988278763	3.6186456132453	0.00387331590827368	0.0480893999577058
17294	ENSG00000196502	SULT1A1	sulfotransferase family 1A member 1 [Source:HGNC Symbol;Acc:HGNC:11453]	protein_coding	HGNC:11453	6817	-1.57917978857598	-1.57988850886371	6.19843910985447	2.9778618499968e-05	0.000819847086141632
8925	ENSG00000146648	EGFR	epidermal growth factor receptor [Source:HGNC Symbol;Acc:HGNC:3236]	protein_coding	HGNC:3236	1956	1.57677220347814	1.57724350892274	6.69215827245155	1.81974140144339e-06	7.25224213064747e-05
10184	ENSG00000157557	ETS2	ETS proto-oncogene 2, transcription factor [Source:HGNC Symbol;Acc:HGNC:3489]	protein_coding	HGNC:3489	2114	1.57342850759861	1.57377362776078	7.62261642597409	1.52252949148495e-06	6.1757263857457e-05
33490	ENSG00000234745	HLA-B	major histocompatibility complex, class I, B [Source:HGNC Symbol;Acc:HGNC:4932]	protein_coding	HGNC:4932	3106	1.57171216428346	1.57173155295559	11.4922256739162	9.08800095684072e-06	0.000287736208072418
458	ENSG00000026103	FAS	Fas cell surface death receptor [Source:HGNC Symbol;Acc:HGNC:11920]	protein_coding	HGNC:11920	355	1.57152365177574	1.58020799833619	3.37995140748617	0.00347525066925441	0.043865899366735
5787	ENSG00000125877	ITPA	inosine triphosphatase [Source:HGNC Symbol;Acc:HGNC:6176]	protein_coding	HGNC:6176	3704	-1.57027618838083	-1.57104467096388	6.50728626040652	0.000557924443959612	0.00979849431779917
11405	ENSG00000164327	RICTOR	RPTOR independent companion of MTOR complex 2 [Source:HGNC Symbol;Acc:HGNC:28611]	protein_coding	HGNC:28611	253260	1.5698791721015	1.57059523914749	6.1365604737319	4.80817393050956e-06	0.000170197411366298
11312	ENSG00000164080	RAD54L2	RAD54 like 2 (S. cerevisiae) [Source:HGNC Symbol;Acc:HGNC:29123]	protein_coding	HGNC:29123	23132	-1.56978584715019	-1.57106586479445	5.60519647884558	0.000404124777850368	0.00757601022687253
13736	ENSG00000174106	LEMD3	LEM domain containing 3 [Source:HGNC Symbol;Acc:HGNC:28887]	protein_coding	HGNC:28887	23592	1.56513555163925	1.5657923908629	6.04124613756307	5.05029881565824e-06	0.000177664524385409
23	ENSG00000002549	LAP3	leucine aminopeptidase 3 [Source:HGNC Symbol;Acc:HGNC:18449]	protein_coding	HGNC:18449	51056	1.5651018163395	1.56520403361608	9.73005739619712	1.53523717951252e-05	0.000459431895501555
23300	ENSG00000214753	HNRNPUL2	heterogeneous nuclear ribonucleoprotein U like 2 [Source:HGNC Symbol;Acc:HGNC:25451]	protein_coding	HGNC:25451	221092	-1.56096610074682	-1.56126821844925	7.69060003207282	0.000406947921391907	0.00761640789495066
2094	ENSG00000099250	NRP1	neuropilin 1 [Source:HGNC Symbol;Acc:HGNC:8004]	protein_coding	HGNC:8004	8829	1.56047393859465	1.56096333109446	6.79390676098678	3.06572203231483e-06	0.000113821171740471
9826	ENSG00000154359	LONRF1	LON peptidase N-terminal domain and ring finger 1 [Source:HGNC Symbol;Acc:HGNC:26302]	protein_coding	HGNC:26302	91694	1.55994295416888	1.56276024889539	4.18293357903586	0.000247863943678185	0.00507208838427998
20245	ENSG00000204856	FAM216A	family with sequence similarity 216 member A [Source:HGNC Symbol;Acc:HGNC:30180]	protein_coding	HGNC:30180	29902	-1.55931218389271	-1.56177547355049	4.65876219115299	0.00165047600008105	0.0243442841421685
15908	ENSG00000184588	PDE4B	phosphodiesterase 4B [Source:HGNC Symbol;Acc:HGNC:8781]	protein_coding	HGNC:8781	5142	1.55488146571488	1.55626093961047	5.41002185941688	3.05922029484849e-05	0.000840216696883929
24023	ENSG00000218336	TENM3	teneurin transmembrane protein 3 [Source:HGNC Symbol;Acc:HGNC:29944]	protein_coding	HGNC:29944	55714	1.55157923450465	1.55311945989188	4.93165801260722	5.50053579212952e-05	0.00135703694715784
18115	ENSG00000198899	MT-ATP6	mitochondrially encoded ATP synthase 6 [Source:HGNC Symbol;Acc:HGNC:7414]	protein_coding	HGNC:7414	4508	-1.54545016245038	-1.54546987018462	11.9304028339606	0.000159614485882143	0.00342306779340887
3099	ENSG00000105327	BBC3	BCL2 binding component 3 [Source:HGNC Symbol;Acc:HGNC:17868]	protein_coding	HGNC:17868	27113	1.54495721241893	1.54545980756568	8.12305939577208	8.03706028506222e-05	0.00188879202328122
15069	ENSG00000180902	D2HGDH	D-2-hydroxyglutarate dehydrogenase [Source:HGNC Symbol;Acc:HGNC:28358]	protein_coding	HGNC:28358	728294	-1.54181948064215	-1.54423684519112	4.51682676590146	0.00201451100594289	0.0289551027058475
12383	ENSG00000168159	RNF187	ring finger protein 187 [Source:HGNC Symbol;Acc:HGNC:27146]	protein_coding	HGNC:27146	149603	-1.53975609524736	-1.54014217302968	7.13145095584854	0.00126806158188003	0.0195315755544171
16114	ENSG00000185379	RAD51D	RAD51 paralog D [Source:HGNC Symbol;Acc:HGNC:9823]	protein_coding	HGNC:9823	5892	-1.53788211618953	-1.54096458041076	4.45692628331705	0.00122882831605892	0.0190560342128429
13499	ENSG00000172893	DHCR7	7-dehydrocholesterol reductase [Source:HGNC Symbol;Acc:HGNC:2860]	protein_coding	HGNC:2860	1717	1.53706916624671	1.53783893019787	5.90412320484099	1.42569022663474e-05	0.000432181308595287
7280	ENSG00000136156	ITM2B	integral membrane protein 2B [Source:HGNC Symbol;Acc:HGNC:6174]	protein_coding	HGNC:6174	9445	1.53704361123677	1.53721405604276	8.21645262775248	7.19763486498047e-05	0.0017127065175584
12795	ENSG00000169925	BRD3	bromodomain containing 3 [Source:HGNC Symbol;Acc:HGNC:1104]	protein_coding	HGNC:1104	8019	-1.53569715547984	-1.53603564927789	7.38204051113929	5.7704567604009e-05	0.00140238094147227
9628	ENSG00000152661	GJA1	gap junction protein alpha 1 [Source:HGNC Symbol;Acc:HGNC:4274]	protein_coding	HGNC:4274	2697	1.53569257186978	1.53619890356711	6.54429255237687	5.20222837182064e-05	0.00130032892504412
16151	ENSG00000185561	TLCD2	TLC domain containing 2 [Source:HGNC Symbol;Acc:HGNC:33522]	protein_coding	HGNC:33522	727910	-1.5338039921805	-1.53517344208268	5.75427678912629	0.000471702338028492	0.00863730110603866
17345	ENSG00000196652	ZKSCAN5	zinc finger with KRAB and SCAN domains 5 [Source:HGNC Symbol;Acc:HGNC:12867]	protein_coding	HGNC:12867	23660	-1.53325889987338	-1.53492428192778	5.40940463212069	0.000724207912974546	0.0122108310533785
11792	ENSG00000165912	PACSIN3	protein kinase C and casein kinase substrate in neurons 3 [Source:HGNC Symbol;Acc:HGNC:8572]	protein_coding	HGNC:8572	29763	-1.53272781484265	-1.53586039008222	4.15122640357419	0.00217667354100691	0.0307812965513608
7012	ENSG00000134802	SLC43A3	solute carrier family 43 member 3 [Source:HGNC Symbol;Acc:HGNC:17466]	protein_coding	HGNC:17466	29015	1.53140295953137	1.53258951121021	5.63206962393165	0.000562187195999422	0.00985816870769449
36674	ENSG00000240065	PSMB9	proteasome subunit beta 9 [Source:HGNC Symbol;Acc:HGNC:9546]	protein_coding	HGNC:9546	5698	1.53107240427785	1.53147927012517	7.06926887467121	5.79454732821105e-06	0.000199535499839727
810	ENSG00000059758	CDK17	cyclin dependent kinase 17 [Source:HGNC Symbol;Acc:HGNC:8750]	protein_coding	HGNC:8750	5128	1.53076444241226	1.53189273995348	5.37889264320257	9.73164795358955e-05	0.00222179115257921
7075	ENSG00000135148	TRAFD1	TRAF-type zinc finger domain containing 1 [Source:HGNC Symbol;Acc:HGNC:24808]	protein_coding	HGNC:24808	10906	1.52966525475021	1.5325017932556	4.63651773966258	0.000327673901344448	0.00634096286506625
18083	ENSG00000198844	ARHGEF15	Rho guanine nucleotide exchange factor 15 [Source:HGNC Symbol;Acc:HGNC:15590]	protein_coding	HGNC:15590	22899	-1.52912328117187	-1.53287239902081	4.27780496453481	0.00207198058991021	0.0296316621879505
9703	ENSG00000153246	PLA2R1	phospholipase A2 receptor 1 [Source:HGNC Symbol;Acc:HGNC:9042]	protein_coding	HGNC:9042	22925	1.52745935193255	1.53333159790219	3.18112299129977	0.00244969796309786	0.0336405510643245
8710	ENSG00000145050	MANF	mesencephalic astrocyte derived neurotrophic factor [Source:HGNC Symbol;Acc:HGNC:15461]	protein_coding	HGNC:15461	7873	1.52591211564125	1.52620877804897	7.00887912393127	0.000196894956705087	0.00409527138051931
198	ENSG00000007968	E2F2	E2F transcription factor 2 [Source:HGNC Symbol;Acc:HGNC:3114]	protein_coding	HGNC:3114	1870	-1.52467339087546	-1.52807626438657	4.10027824902913	0.00214859891267141	0.0304598636898368
116	ENSG00000006007	GDE1	glycerophosphodiester phosphodiesterase 1 [Source:HGNC Symbol;Acc:HGNC:29644]	protein_coding	HGNC:29644	51573	-1.52352673131521	-1.52414348882095	6.50490373501043	0.000567615967146626	0.00993807495167011
33264	ENSG00000234420	ZNF37BP	zinc finger protein 37B, pseudogene [Source:HGNC Symbol;Acc:HGNC:13103]	transcribed_processed_pseudogene	HGNC:13103	100129482	-1.5213158704116	-1.52391444979348	4.82101799363911	0.00105189857551972	0.0167019657936336
16836	ENSG00000188313	PLSCR1	phospholipid scramblase 1 [Source:HGNC Symbol;Acc:HGNC:9092]	protein_coding	HGNC:9092	5359	1.5203095404661	1.52052414283026	7.95650125758478	0.000716201514828303	0.0121116689406721
11814	ENSG00000165997	ARL5B	ADP ribosylation factor like GTPase 5B [Source:HGNC Symbol;Acc:HGNC:23052]	protein_coding	HGNC:23052	221079	1.52007119439885	1.52170699990141	5.13622950886008	0.00017613671122076	0.0037385590958924
47629	ENSG00000260604			lincRNA		NA	-1.51951734129029	-1.52291727466638	4.27742971309928	0.00192971216419671	0.0278768811755565
15702	ENSG00000183735	TBK1	TANK binding kinase 1 [Source:HGNC Symbol;Acc:HGNC:11584]	protein_coding	HGNC:11584	29110	1.51867576768279	1.51993415852279	5.45051153110481	0.000134528982462264	0.00294311198100746
12	ENSG00000001461	NIPAL3	NIPA like domain containing 3 [Source:HGNC Symbol;Acc:HGNC:25233]	protein_coding	HGNC:25233	57185	-1.51865524847248	-1.52007512995604	5.25994172829663	0.00047210375408511	0.00863730110603866
5056	ENSG00000120217	CD274	CD274 molecule [Source:HGNC Symbol;Acc:HGNC:17635]	protein_coding	HGNC:17635	29126	1.51824437590071	1.51875576668648	6.84281412053519	1.05725043850495e-05	0.000329249740384682
743	ENSG00000054965	FAM168A	family with sequence similarity 168 member A [Source:HGNC Symbol;Acc:HGNC:28999]	protein_coding	HGNC:28999	23201	-1.51731305451682	-1.52155994175554	3.86783410872114	0.00326691861739324	0.0417447739922064
7919	ENSG00000139679	LPAR6	lysophosphatidic acid receptor 6 [Source:HGNC Symbol;Acc:HGNC:15520]	protein_coding	HGNC:15520	10161	1.51688615943225	1.52065687663184	4.12571932031924	0.00085526119662756	0.014026283624692
6968	ENSG00000134531	EMP1	epithelial membrane protein 1 [Source:HGNC Symbol;Acc:HGNC:3333]	protein_coding	HGNC:3333	2012	1.51667556963918	1.51703730166423	6.77510501105767	0.000142573354904434	0.00311312471111253
8848	ENSG00000146038	DCDC2	doublecortin domain containing 2 [Source:HGNC Symbol;Acc:HGNC:18141]	protein_coding	HGNC:18141	51473	1.51635151901257	1.5185251577005	4.53070853021237	0.00134954238216327	0.0206175065564867
11398	ENSG00000164307	ERAP1	endoplasmic reticulum aminopeptidase 1 [Source:HGNC Symbol;Acc:HGNC:18173]	protein_coding	HGNC:18173	51752	1.51477175077695	1.51631118621691	4.99695097475969	0.000257999446484302	0.00526060409844021
6942	ENSG00000134352	IL6ST	interleukin 6 signal transducer [Source:HGNC Symbol;Acc:HGNC:6021]	protein_coding	HGNC:6021	3572	1.51456435297448	1.51498978465668	6.94146876900329	0.000218973053368597	0.00452968214572643
15286	ENSG00000182095	TNRC18	trinucleotide repeat containing 18 [Source:HGNC Symbol;Acc:HGNC:11962]	protein_coding	HGNC:11962	84629	-1.51093745434955	-1.51380964123201	4.70587047087643	0.00246642480137773	0.0338294944477778
13461	ENSG00000172738	TMEM217	transmembrane protein 217 [Source:HGNC Symbol;Acc:HGNC:21238]	protein_coding	HGNC:21238	221468	1.51075737174032	1.51252646506512	5.35178522476312	0.00158885213883538	0.0235803863000594
9393	ENSG00000150764	DIXDC1	DIX domain containing 1 [Source:HGNC Symbol;Acc:HGNC:23695]	protein_coding	HGNC:23695	85458	-1.50904980607592	-1.51059244444367	5.07133282613731	0.000382183554760094	0.00721213271052244
2545	ENSG00000101439	CST3	cystatin C [Source:HGNC Symbol;Acc:HGNC:2475]	protein_coding	HGNC:2475	1471	1.50818458626919	1.50830660608879	8.38190586463189	1.25991419874373e-05	0.000387075526611348
7072	ENSG00000135124	P2RX4	purinergic receptor P2X 4 [Source:HGNC Symbol;Acc:HGNC:8535]	protein_coding	HGNC:8535	5025	1.50769226760014	1.508937608049	5.42827747338189	0.000503135082409601	0.00907394567927948
9145	ENSG00000148358	GPR107	G protein-coupled receptor 107 [Source:HGNC Symbol;Acc:HGNC:17830]	protein_coding	HGNC:17830	57720	-1.50747117524813	-1.50791374966773	7.34015357382653	0.00123428168871316	0.0191145960434138
42552	ENSG00000253368	TRNP1	TMF1-regulated nuclear protein 1 [Source:HGNC Symbol;Acc:HGNC:34348]	protein_coding	HGNC:34348	388610	-1.50517622493036	-1.50640726071302	5.88982506742844	0.000491231323452209	0.00894417671678638
9973	ENSG00000155850	SLC26A2	solute carrier family 26 member 2 [Source:HGNC Symbol;Acc:HGNC:10994]	protein_coding	HGNC:10994	1836	-1.50313514713127	-1.50338875843478	7.48218173322614	3.70812192625579e-05	0.000982911016638687
40	ENSG00000003402	CFLAR	CASP8 and FADD like apoptosis regulator [Source:HGNC Symbol;Acc:HGNC:1876]	protein_coding	HGNC:1876	8837	1.50161097833301	1.5017512509134	9.10057166263252	4.89642097461433e-05	0.00124658854461129
9414	ENSG00000151012	SLC7A11	solute carrier family 7 member 11 [Source:HGNC Symbol;Acc:HGNC:11059]	protein_coding	HGNC:11059	23657	1.50073352423936	1.5009121782437	7.65517329461644	8.72780048079171e-06	0.000280695030547277
9698	ENSG00000153214	TMEM87B	transmembrane protein 87B [Source:HGNC Symbol;Acc:HGNC:25913]	protein_coding	HGNC:25913	84910	1.50064529325583	1.50143753316658	6.14721356413919	3.37303735675639e-05	0.00091103980550496
56010	ENSG00000275023	MLLT6	MLLT6, PHD finger containing [Source:HGNC Symbol;Acc:HGNC:7138]	protein_coding	HGNC:7138	4302	-1.49932603425895	-1.50013949914109	6.58271546361682	9.55751803540126e-05	0.00219188311001013
7857	ENSG00000139289	PHLDA1	pleckstrin homology like domain family A member 1 [Source:HGNC Symbol;Acc:HGNC:8933]	protein_coding	HGNC:8933	22822	1.49721571553001	1.49781050938739	7.12172617587648	5.49413018764912e-05	0.00135703694715784
20546	ENSG00000205903	ZNF316	zinc finger protein 316 [Source:HGNC Symbol;Acc:HGNC:13843]	protein_coding	HGNC:13843	100131017	-1.49562569655841	-1.49736142167755	5.03536955464673	0.0024064507024572	0.0333551028713832
7101	ENSG00000135318	NT5E	5'-nucleotidase ecto [Source:HGNC Symbol;Acc:HGNC:8021]	protein_coding	HGNC:8021	4907	1.49513426261794	1.49548817563247	7.40249973177626	0.000284476815859556	0.00566864815938325
7268	ENSG00000136111	TBC1D4	TBC1 domain family member 4 [Source:HGNC Symbol;Acc:HGNC:19165]	protein_coding	HGNC:19165	9882	1.49198060826859	1.49286494344521	5.90207977420889	5.24271457956662e-05	0.00130758119864114
11203	ENSG00000163755	HPS3	HPS3, biogenesis of lysosomal organelles complex 2 subunit 1 [Source:HGNC Symbol;Acc:HGNC:15597]	protein_coding	HGNC:15597	84343	1.48944099472814	1.49347705136159	3.60959251564871	0.00296804571857492	0.0389295570774648
14450	ENSG00000177663	IL17RA	interleukin 17 receptor A [Source:HGNC Symbol;Acc:HGNC:5985]	protein_coding	HGNC:5985	23765	-1.48786901109454	-1.48855808604749	6.33531189715003	0.00137570777498195	0.020935002962943
3130	ENSG00000105429	MEGF8	multiple EGF like domains 8 [Source:HGNC Symbol;Acc:HGNC:3233]	protein_coding	HGNC:3233	1954	-1.48452124281803	-1.48579792204409	5.46695158064852	0.00260586851808606	0.0353171098325147
2715	ENSG00000102755	FLT1	fms related tyrosine kinase 1 [Source:HGNC Symbol;Acc:HGNC:3763]	protein_coding	HGNC:3763	2321	1.48182109851379	1.48364041519501	5.08134446171134	0.00266898252307335	0.0358500791226573
3996	ENSG00000111846	GCNT2	glucosaminyl (N-acetyl) transferase 2, I-branching enzyme (I blood group) [Source:HGNC Symbol;Acc:HGNC:4204]	protein_coding	HGNC:4204	2651	1.47768511245901	1.47885334099877	5.19416557349617	0.000145249004016216	0.00314742993873923
3351	ENSG00000106546	AHR	aryl hydrocarbon receptor [Source:HGNC Symbol;Acc:HGNC:348]	protein_coding	HGNC:348	196	1.47727989360828	1.47795860870191	5.95555220923938	5.34537960278096e-05	0.00132737770615463
3598	ENSG00000108679	LGALS3BP	galectin 3 binding protein [Source:HGNC Symbol;Acc:HGNC:6564]	protein_coding	HGNC:6564	3959	1.47725581910573	1.47791539815847	5.98004402833675	5.07104048215953e-05	0.00127593199593056
11609	ENSG00000165124	SVEP1	sushi, von Willebrand factor type A, EGF and pentraxin domain containing 1 [Source:HGNC Symbol;Acc:HGNC:15985]	protein_coding	HGNC:15985	79987	1.47714142578257	1.47887985847313	4.48492424095149	0.00073829620294542	0.0124116520961237
7831	ENSG00000139168	ZCRB1	zinc finger CCHC-type and RNA binding motif containing 1 [Source:HGNC Symbol;Acc:HGNC:29620]	protein_coding	HGNC:29620	85437	-1.47646895947732	-1.47676329850129	7.60852404983537	0.000127267768351586	0.00282217514332953
566	ENSG00000039650	PNKP	polynucleotide kinase 3'-phosphatase [Source:HGNC Symbol;Acc:HGNC:9154]	protein_coding	HGNC:9154	11284	-1.47635116194847	-1.47837444650756	4.97859365763315	0.00316845503092674	0.0407607792804774
11787	ENSG00000165891	E2F7	E2F transcription factor 7 [Source:HGNC Symbol;Acc:HGNC:23820]	protein_coding	HGNC:23820	144455	1.47596951232121	1.47654963136408	6.75551308100985	5.64314601940362e-05	0.0013832382436379
3947	ENSG00000111653	ING4	inhibitor of growth family member 4 [Source:HGNC Symbol;Acc:HGNC:19423]	protein_coding	HGNC:19423	51147	-1.47569932311121	-1.47791554767758	4.82837362040443	0.00226384441660789	0.0318953011872642
4137	ENSG00000112773	FAM46A	family with sequence similarity 46 member A [Source:HGNC Symbol;Acc:HGNC:18345]	protein_coding	HGNC:18345	55603	1.47507042470359	1.47587346671365	6.27116015904645	0.000556618412570261	0.00979064300382074
2671	ENSG00000102265	TIMP1	TIMP metallopeptidase inhibitor 1 [Source:HGNC Symbol;Acc:HGNC:11820]	protein_coding	HGNC:11820	7076	1.47408182190992	1.4742690525964	7.57342008704946	1.8456080442586e-05	0.00054357210564495
14956	ENSG00000180304	OAZ2	ornithine decarboxylase antizyme 2 [Source:HGNC Symbol;Acc:HGNC:8096]	protein_coding	HGNC:8096	4947	-1.47401678021274	-1.47475713401216	6.30560572094916	0.00108190682065762	0.0171085515672211
12460	ENSG00000168497	CAVIN2	caveolae associated protein 2 [Source:HGNC Symbol;Acc:HGNC:10690]	protein_coding	HGNC:10690	8436	-1.4736619978601	-1.4743354954312	6.27203845271873	0.000297571782350891	0.00587820307666457
2056	ENSG00000095794	CREM	cAMP responsive element modulator [Source:HGNC Symbol;Acc:HGNC:2352]	protein_coding	HGNC:2352	1390	1.47187448240517	1.4732524789734	5.2852667909467	0.000194672217486848	0.00406387167566868
12035	ENSG00000166847	DCTN5	dynactin subunit 5 [Source:HGNC Symbol;Acc:HGNC:24594]	protein_coding	HGNC:24594	84516	-1.46904454273561	-1.46988358861035	6.13423701495526	0.000267113274185465	0.00541736138641624
2919	ENSG00000104320	NBN	nibrin [Source:HGNC Symbol;Acc:HGNC:7652]	protein_coding	HGNC:7652	4683	1.46725179905788	1.46797321805731	6.55613124967873	0.000198984648482829	0.00412368549710416
8735	ENSG00000145284	SCD5	stearoyl-CoA desaturase 5 [Source:HGNC Symbol;Acc:HGNC:21088]	protein_coding	HGNC:21088	79966	-1.46604917587093	-1.46765854303145	5.09139855295549	0.000803046168070054	0.0133427408508199
2467	ENSG00000101152	DNAJC5	DnaJ heat shock protein family (Hsp40) member C5 [Source:HGNC Symbol;Acc:HGNC:16235]	protein_coding	HGNC:16235	80331	-1.46509256969243	-1.46562636463551	6.75286407983765	0.00171419206494838	0.0251135747510047
10479	ENSG00000160007	ARHGAP35	Rho GTPase activating protein 35 [Source:HGNC Symbol;Acc:HGNC:4591]	protein_coding	HGNC:4591	2909	-1.46418359195486	-1.46491249923302	6.10740807263065	0.000183525614257108	0.00386658955878469
11569	ENSG00000164951	PDP1	pyruvate dehyrogenase phosphatase catalytic subunit 1 [Source:HGNC Symbol;Acc:HGNC:9279]	protein_coding	HGNC:9279	54704	1.46353043732294	1.46392155147459	6.88187288895089	3.53687712958792e-05	0.000948548835836308
6803	ENSG00000133401	PDZD2	PDZ domain containing 2 [Source:HGNC Symbol;Acc:HGNC:18486]	protein_coding	HGNC:18486	23037	1.46312145565561	1.46672142611366	4.37025566954714	0.00156581092920574	0.0233295594393295
2240	ENSG00000100219	XBP1	X-box binding protein 1 [Source:HGNC Symbol;Acc:HGNC:12801]	protein_coding	HGNC:12801	7494	1.46083908644359	1.46125313209277	6.93792582278586	3.88350279055503e-05	0.00101991163149185
9905	ENSG00000155090	KLF10	Kruppel like factor 10 [Source:HGNC Symbol;Acc:HGNC:11810]	protein_coding	HGNC:11810	7071	1.46049495066923	1.46255038700125	5.49669509465634	0.00158168540729848	0.0235046287775594
20631	ENSG00000206503	HLA-A	major histocompatibility complex, class I, A [Source:HGNC Symbol;Acc:HGNC:4931]	protein_coding	HGNC:4931	3105	1.45872892496934	1.45877055024763	10.2087503507384	3.65825964946091e-05	0.00097195439357938
16797	ENSG00000188153	COL4A5	collagen type IV alpha 5 chain [Source:HGNC Symbol;Acc:HGNC:2207]	protein_coding	HGNC:2207	1287	1.45664428431188	1.45777349417463	4.81487148307971	0.000658160651653345	0.0112638364978151
5701	ENSG00000125503	PPP1R12C	protein phosphatase 1 regulatory subunit 12C [Source:HGNC Symbol;Acc:HGNC:14947]	protein_coding	HGNC:14947	54776	-1.45360968480891	-1.45499332732974	5.44807901347555	0.00231277005340538	0.0323447276916743
7046	ENSG00000134996	OSTF1	osteoclast stimulating factor 1 [Source:HGNC Symbol;Acc:HGNC:8510]	protein_coding	HGNC:8510	26578	-1.45151380636016	-1.45355764558127	4.76806317737506	0.00341039510672343	0.0433352100629137
20388	ENSG00000205356	TECPR1	tectonin beta-propeller repeat containing 1 [Source:HGNC Symbol;Acc:HGNC:22214]	protein_coding	HGNC:22214	25851	-1.45103997719194	-1.45236430982037	5.42920164428513	0.00229785777718947	0.0322549051039477
14558	ENSG00000178188	SH2B1	SH2B adaptor protein 1 [Source:HGNC Symbol;Acc:HGNC:30417]	protein_coding	HGNC:30417	25970	-1.4508192004532	-1.451546823577	6.33965197886505	0.00379969526518252	0.0472804875901204
6479	ENSG00000131368	MRPS25	mitochondrial ribosomal protein S25 [Source:HGNC Symbol;Acc:HGNC:14511]	protein_coding	HGNC:14511	64432	-1.45026019744265	-1.45075904845415	6.83682338902723	0.000708860809811456	0.0120232076045104
5097	ENSG00000120539	MASTL	microtubule associated serine/threonine kinase like [Source:HGNC Symbol;Acc:HGNC:19042]	protein_coding	HGNC:19042	84930	1.44783341519903	1.44835756181164	6.71289803582855	0.000358987562396878	0.00685383624154039
9651	ENSG00000152894	PTPRK	protein tyrosine phosphatase, receptor type K [Source:HGNC Symbol;Acc:HGNC:9674]	protein_coding	HGNC:9674	5796	1.44706434664508	1.44770634754496	5.99472879655259	0.00010061019878654	0.00228572497107466
10645	ENSG00000161011	SQSTM1	sequestosome 1 [Source:HGNC Symbol;Acc:HGNC:11280]	protein_coding	HGNC:11280	8878	1.44652162044687	1.44660768565237	9.29753803258234	0.000119455898445088	0.00267496725044619
4606	ENSG00000116514	RNF19B	ring finger protein 19B [Source:HGNC Symbol;Acc:HGNC:26886]	protein_coding	HGNC:26886	127544	1.44486354711394	1.44773357513283	4.86562175886288	0.00239120382277782	0.0332229891720819
1166	ENSG00000071564	TCF3	transcription factor 3 [Source:HGNC Symbol;Acc:HGNC:11633]	protein_coding	HGNC:11633	6929	-1.44236378578695	-1.44299334166213	6.39470843552163	0.000502816841260899	0.00907394567927948
5917	ENSG00000126947	ARMCX1	armadillo repeat containing, X-linked 1 [Source:HGNC Symbol;Acc:HGNC:18073]	protein_coding	HGNC:18073	51309	1.44236109008383	1.44464501017071	4.62863900880512	0.00342276413502249	0.0434439483418556
57058	ENSG00000276529			lincRNA		NA	-1.44207105800472	-1.44462549494396	4.8222609057373	0.00252262758835158	0.0343934321196547
6268	ENSG00000130193	THEM6	thioesterase superfamily member 6 [Source:HGNC Symbol;Acc:HGNC:29656]	protein_coding	HGNC:29656	51337	-1.43962163105223	-1.44110873215111	5.03891153747953	0.00226871252334714	0.0319244263470502
9546	ENSG00000152056	AP1S3	adaptor related protein complex 1 sigma 3 subunit [Source:HGNC Symbol;Acc:HGNC:18971]	protein_coding	HGNC:18971	130340	-1.439428883659	-1.44147107132611	4.36831998191079	0.00305466515110346	0.0396098673404747
1404	ENSG00000077684	JADE1	jade family PHD finger 1 [Source:HGNC Symbol;Acc:HGNC:30027]	protein_coding	HGNC:30027	79960	-1.43816360822048	-1.43891592919634	6.03899047369804	0.000320509778059735	0.00623407926676597
6288	ENSG00000130303	BST2	bone marrow stromal cell antigen 2 [Source:HGNC Symbol;Acc:HGNC:1119]	protein_coding	HGNC:1119	684	1.4375741677903	1.43767165938954	8.57634019013285	0.000147122885394027	0.00318198604880668
17361	ENSG00000196693	ZNF33B	zinc finger protein 33B [Source:HGNC Symbol;Acc:HGNC:13097]	protein_coding	HGNC:13097	7582	-1.43714152028373	-1.43972586531643	4.61962488698037	0.0028984108578999	0.0381920080443273
18140	ENSG00000198938	MT-CO3	mitochondrially encoded cytochrome c oxidase III [Source:HGNC Symbol;Acc:HGNC:7422]	protein_coding	HGNC:7422	4514	-1.43482691702237	-1.43484777991462	11.6861768697038	0.000787310979085408	0.0131195475725373
10149	ENSG00000157259	GATAD1	GATA zinc finger domain containing 1 [Source:HGNC Symbol;Acc:HGNC:29941]	protein_coding	HGNC:29941	57798	-1.43307063008409	-1.43360438322479	6.70694545474248	0.000281797734778257	0.00564486921090084
11560	ENSG00000164932	CTHRC1	collagen triple helix repeat containing 1 [Source:HGNC Symbol;Acc:HGNC:18831]	protein_coding	HGNC:18831	115908	1.43168850601511	1.43396138868378	4.89161613095486	0.00368891689409034	0.0461539788790798
2131	ENSG00000099817	POLR2E	RNA polymerase II subunit E [Source:HGNC Symbol;Acc:HGNC:9192]	protein_coding	HGNC:9192	5434	-1.43053633453328	-1.4305951064277	9.84462585578869	0.00373580245603699	0.0466381997742712
1907	ENSG00000090776	EFNB1	ephrin B1 [Source:HGNC Symbol;Acc:HGNC:3226]	protein_coding	HGNC:3226	1947	1.43024350465607	1.43392536820446	4.13768857300613	0.00261832598848521	0.0353598099724579
4269	ENSG00000113916	BCL6	B-cell CLL/lymphoma 6 [Source:HGNC Symbol;Acc:HGNC:1001]	protein_coding	HGNC:1001	604	1.43005927436615	1.43092025677127	6.26506590688011	0.000182934730251917	0.0038612778803914
11293	ENSG00000164045	CDC25A	cell division cycle 25A [Source:HGNC Symbol;Acc:HGNC:1725]	protein_coding	HGNC:1725	993	-1.422830669201	-1.42435763761901	5.4621681296564	0.00126100117976384	0.0194491088591992
4747	ENSG00000117475	BLZF1	basic leucine zipper nuclear factor 1 [Source:HGNC Symbol;Acc:HGNC:1065]	protein_coding	HGNC:1065	8548	1.41871571240843	1.42006200392239	5.6725790001761	0.000455481273482736	0.00838703643805529
2289	ENSG00000100342	APOL1	apolipoprotein L1 [Source:HGNC Symbol;Acc:HGNC:618]	protein_coding	HGNC:618	8542	1.41869321573685	1.41895057647779	8.04371698192957	0.000371852836019511	0.00705221069043325
8772	ENSG00000145555	MYO10	myosin X [Source:HGNC Symbol;Acc:HGNC:7593]	protein_coding	HGNC:7593	NA	1.41806506734966	1.41828870919319	7.82439817945069	8.62252329196784e-05	0.00200570449962958
14062	ENSG00000175793	SFN	stratifin [Source:HGNC Symbol;Acc:HGNC:10773]	protein_coding	HGNC:10773	2810	1.4135740316215	1.41425147621183	6.27647104635853	0.00302011905232762	0.0393364280771298
17831	ENSG00000198133	TMEM229B	transmembrane protein 229B [Source:HGNC Symbol;Acc:HGNC:20130]	protein_coding	HGNC:20130	161145	1.41065948996867	1.41403985854955	4.59417009701743	0.00321781440300896	0.0412560726271048
3476	ENSG00000107798	LIPA	lipase A, lysosomal acid type [Source:HGNC Symbol;Acc:HGNC:6617]	protein_coding	HGNC:6617	3988	1.4089266348077	1.40958709962337	6.5383328329826	0.000347934345235702	0.00667635634174501
10189	ENSG00000157601	MX1	MX dynamin like GTPase 1 [Source:HGNC Symbol;Acc:HGNC:7532]	protein_coding	HGNC:7532	4599	1.40890109889632	1.40893566038324	10.6813237640442	0.000282891884030125	0.00564693816843322
11924	ENSG00000166401	SERPINB8	serpin family B member 8 [Source:HGNC Symbol;Acc:HGNC:8952]	protein_coding	HGNC:8952	5271	1.40627255145427	1.40722495788338	5.86239232799857	0.00037053593592185	0.00705069882744115
8749	ENSG00000145365	TIFA	TRAF interacting protein with forkhead associated domain [Source:HGNC Symbol;Acc:HGNC:19075]	protein_coding	HGNC:19075	92610	1.40481690008288	1.40643813549589	5.30607862193428	0.00172896948458895	0.0252327710439754
1188	ENSG00000072135	PTPN18	protein tyrosine phosphatase, non-receptor type 18 [Source:HGNC Symbol;Acc:HGNC:9649]	protein_coding	HGNC:9649	26469	-1.40474220151605	-1.40682240515771	4.70291487772946	0.00304716268280333	0.0395575857159367
8776	ENSG00000145623	OSMR	oncostatin M receptor [Source:HGNC Symbol;Acc:HGNC:8507]	protein_coding	HGNC:8507	9180	1.40350399562827	1.40506865519998	5.04581058967397	0.00286854714612155	0.0379300468346792
1073	ENSG00000069122	ADGRF5	adhesion G protein-coupled receptor F5 [Source:HGNC Symbol;Acc:HGNC:19030]	protein_coding	HGNC:19030	221395	1.40301348896613	1.40455552027258	4.8683965843402	0.000942529242761812	0.015259869757101
510	ENSG00000033867	SLC4A7	solute carrier family 4 member 7 [Source:HGNC Symbol;Acc:HGNC:11033]	protein_coding	HGNC:11033	9497	1.4025201511802	1.40315642453215	5.788136090141	0.000280791819114029	0.00563462175046074
2931	ENSG00000104368	PLAT	plasminogen activator, tissue type [Source:HGNC Symbol;Acc:HGNC:9051]	protein_coding	HGNC:9051	5327	1.40228678078432	1.40306114853899	5.89966578898211	0.000323703354144497	0.00627478032404588
2720	ENSG00000102786	INTS6	integrator complex subunit 6 [Source:HGNC Symbol;Acc:HGNC:14879]	protein_coding	HGNC:14879	26512	1.40156979967366	1.40230874850012	5.82554709664153	0.000322281635754386	0.0062578638574591
2286	ENSG00000100335	MIEF1	mitochondrial elongation factor 1 [Source:HGNC Symbol;Acc:HGNC:25979]	protein_coding	HGNC:25979	54471	-1.4004708526022	-1.40124135946064	6.34430426865234	0.000612794714582107	0.0106473081658641
1327	ENSG00000075651	PLD1	phospholipase D1 [Source:HGNC Symbol;Acc:HGNC:9067]	protein_coding	HGNC:9067	5337	1.39995542763452	1.40139558787473	5.20673085187831	0.000805479114977699	0.0133636840647974
1693	ENSG00000086062	B4GALT1	beta-1,4-galactosyltransferase 1 [Source:HGNC Symbol;Acc:HGNC:924]	protein_coding	HGNC:924	2683	1.39723928180552	1.39731981696692	9.46796238050177	0.000310807678037874	0.00608691737848057
6429	ENSG00000131018	SYNE1	spectrin repeat containing nuclear envelope protein 1 [Source:HGNC Symbol;Acc:HGNC:17089]	protein_coding	HGNC:17089	23345	1.39624408138325	1.39685800988937	6.50778087229445	0.00037536355776643	0.00710696649737835
4174	ENSG00000113161	HMGCR	3-hydroxy-3-methylglutaryl-CoA reductase [Source:HGNC Symbol;Acc:HGNC:5006]	protein_coding	HGNC:5006	3156	1.3935473805405	1.39404448802841	6.41085666396965	0.000236211188345615	0.00485981069451863
7294	ENSG00000136237	RAPGEF5	Rap guanine nucleotide exchange factor 5 [Source:HGNC Symbol;Acc:HGNC:16862]	protein_coding	HGNC:16862	9771	1.39076499048644	1.39242031240968	5.58556182683229	0.000976979545248067	0.0156619027520921
8699	ENSG00000144959	NCEH1	neutral cholesterol ester hydrolase 1 [Source:HGNC Symbol;Acc:HGNC:29260]	protein_coding	HGNC:29260	57552	1.38875882999146	1.38972981593765	5.78455881249055	0.00196753713218682	0.0283873268767916
3124	ENSG00000105404	RABAC1	Rab acceptor 1 [Source:HGNC Symbol;Acc:HGNC:9794]	protein_coding	HGNC:9794	10567	1.38463274878737	1.38539616801477	5.49001771762994	0.000504801398089011	0.00908961506385237
9535	ENSG00000151914	DST	dystonin [Source:HGNC Symbol;Acc:HGNC:1090]	protein_coding	HGNC:1090	667	1.38286192072432	1.3829516983173	8.77390876066843	0.00026804849274786	0.0054266726826645
3240	ENSG00000105889	STEAP1B	STEAP family member 1B [Source:HGNC Symbol;Acc:HGNC:41907]	protein_coding	HGNC:41907	256227	1.38100625761051	1.38146257341908	6.52922480316626	0.000287018493477763	0.00569936722762986
17079	ENSG00000189221	MAOA	monoamine oxidase A [Source:HGNC Symbol;Acc:HGNC:6833]	protein_coding	HGNC:6833	4128	-1.37985831867384	-1.38058304903606	5.85421830368762	0.000892836195684216	0.0145587224011569
14250	ENSG00000176771	NCKAP5	NCK associated protein 5 [Source:HGNC Symbol;Acc:HGNC:29847]	protein_coding	HGNC:29847	344148	1.37916931030995	1.38036745734738	5.19161115218889	0.000939946097168371	0.0152396950434212
1315	ENSG00000075407	ZNF37A	zinc finger protein 37A [Source:HGNC Symbol;Acc:HGNC:13102]	protein_coding	HGNC:13102	7587	-1.37711609139748	-1.37791068941108	6.22197760110665	0.000962312179817764	0.0155241420270921
7738	ENSG00000138600	SPPL2A	signal peptide peptidase like 2A [Source:HGNC Symbol;Acc:HGNC:30227]	protein_coding	HGNC:30227	84888	1.37519642874623	1.37573688287693	6.31926670836558	0.00037861339038542	0.00715660932605808
15862	ENSG00000184384	MAML2	mastermind like transcriptional coactivator 2 [Source:HGNC Symbol;Acc:HGNC:16259]	protein_coding	HGNC:16259	84441	1.37050789755621	1.37204374586944	4.72617285317365	0.00166624872156616	0.0245056811979498
4539	ENSG00000115963	RND3	Rho family GTPase 3 [Source:HGNC Symbol;Acc:HGNC:671]	protein_coding	HGNC:671	390	1.36800139292213	1.36809349100169	9.25829244737058	0.000278504710458363	0.00561840122089279
9112	ENSG00000148154	UGCG	UDP-glucose ceramide glucosyltransferase [Source:HGNC Symbol;Acc:HGNC:12524]	protein_coding	HGNC:12524	7357	1.36523069148409	1.36532123577687	8.97885246408027	0.000280752936633864	0.00563462175046074
1420	ENSG00000078114	NEBL	nebulette [Source:HGNC Symbol;Acc:HGNC:16932]	protein_coding	HGNC:16932	10529	-1.36296157166443	-1.36417958736523	5.31680506010207	0.00228387317055732	0.0320981336596946
292	ENSG00000011295	TTC19	tetratricopeptide repeat domain 19 [Source:HGNC Symbol;Acc:HGNC:26006]	protein_coding	HGNC:26006	54902	-1.36183250469134	-1.36219119086173	7.30158224334621	0.00347259096202995	0.043865899366735
737	ENSG00000054654	SYNE2	spectrin repeat containing nuclear envelope protein 2 [Source:HGNC Symbol;Acc:HGNC:17084]	protein_coding	HGNC:17084	23224	1.36061091060753	1.36065169524454	9.69455048348087	0.00104833211751129	0.0166883931220583
5653	ENSG00000125148	MT2A	metallothionein 2A [Source:HGNC Symbol;Acc:HGNC:7406]	protein_coding	HGNC:7406	4502	1.3602157787454	1.36023538627968	11.5189368806429	0.000410561136399308	0.00767143579127757
5145	ENSG00000120889	TNFRSF10B	TNF receptor superfamily member 10b [Source:HGNC Symbol;Acc:HGNC:11905]	protein_coding	HGNC:11905	8795	1.35913060724037	1.36070751345189	4.71121550009335	0.00202323328961415	0.0290438451322697
4497	ENSG00000115652	UXS1	UDP-glucuronate decarboxylase 1 [Source:HGNC Symbol;Acc:HGNC:17729]	protein_coding	HGNC:17729	80146	1.35775020594211	1.3580487321003	7.74276263297112	0.00147393780799636	0.0222515803119768
9683	ENSG00000153094	BCL2L11	BCL2 like 11 [Source:HGNC Symbol;Acc:HGNC:994]	protein_coding	HGNC:994	10018	1.35422841247582	1.35628525558581	4.70614690116199	0.00284911795583059	0.0378047106642108
13914	ENSG00000175066	GK5	glycerol kinase 5 (putative) [Source:HGNC Symbol;Acc:HGNC:28635]	protein_coding	HGNC:28635	256356	-1.35253751835978	-1.35321963348109	5.97466310208583	0.00133462113710899	0.0204188076788836
11842	ENSG00000166128	RAB8B	RAB8B, member RAS oncogene family [Source:HGNC Symbol;Acc:HGNC:30273]	protein_coding	HGNC:30273	51762	1.35006736919573	1.3504924873585	6.69134507749621	0.000517422507137605	0.0092438585209317
10046	ENSG00000156411	C14orf2	chromosome 14 open reading frame 2 [Source:HGNC Symbol;Acc:HGNC:1188]	protein_coding	HGNC:1188	9556	-1.34584667158084	-1.34613098753605	7.32351503546501	0.0024172060863101	0.0333551028713832
2002	ENSG00000092969	TGFB2	transforming growth factor beta 2 [Source:HGNC Symbol;Acc:HGNC:11768]	protein_coding	HGNC:11768	7042	1.34582987995666	1.34631047982711	6.43355486902369	0.00153810341376647	0.0229768056488994
9533	ENSG00000151892	GFRA1	GDNF family receptor alpha 1 [Source:HGNC Symbol;Acc:HGNC:4243]	protein_coding	HGNC:4243	2674	1.34184020704213	1.34317990631219	4.58116642627871	0.00243561661586898	0.0334875249549755
2743	ENSG00000102908	NFAT5	nuclear factor of activated T-cells 5 [Source:HGNC Symbol;Acc:HGNC:7774]	protein_coding	HGNC:7774	10725	1.33928017971804	1.34017972901977	5.51399200563425	0.0031683925468674	0.0407607792804774
9637	ENSG00000152749	GPR180	G protein-coupled receptor 180 [Source:HGNC Symbol;Acc:HGNC:28899]	protein_coding	HGNC:28899	160897	1.3380685314012	1.33901595421968	5.36908065327135	0.00143535397444296	0.0217266462160703
335	ENSG00000013374	NUB1	negative regulator of ubiquitin like proteins 1 [Source:HGNC Symbol;Acc:HGNC:17623]	protein_coding	HGNC:17623	51667	1.3378145111319	1.33793439682058	8.95444752200851	0.000521335134133763	0.00929918287770991
22823	ENSG00000213614	HEXA	hexosaminidase subunit alpha [Source:HGNC Symbol;Acc:HGNC:4878]	protein_coding	HGNC:4878	3073	1.33677772509355	1.33728040866208	6.08210388260313	0.000815084567522975	0.0135033922974228
4679	ENSG00000116962	NID1	nidogen 1 [Source:HGNC Symbol;Acc:HGNC:7821]	protein_coding	HGNC:7821	4811	1.33468850118698	1.33502029506598	7.11156466258329	0.00118634864211698	0.0185486993454724
14756	ENSG00000179218	CALR	calreticulin [Source:HGNC Symbol;Acc:HGNC:1455]	protein_coding	HGNC:1455	811	1.33446813223433	1.33458598285305	8.21075608647398	0.00260944855268571	0.0353236277951445
1181	ENSG00000072062	PRKACA	protein kinase cAMP-activated catalytic subunit alpha [Source:HGNC Symbol;Acc:HGNC:9380]	protein_coding	HGNC:9380	5566	-1.33202667549197	-1.33233409686299	7.16965090370349	0.0028259291241249	0.0375845276041722
1808	ENSG00000088888	MAVS	mitochondrial antiviral signaling protein [Source:HGNC Symbol;Acc:HGNC:29233]	protein_coding	HGNC:29233	57506	-1.33103783904563	-1.3316690779996	6.38068495699387	0.00160069863737286	0.0236944974919167
937	ENSG00000065485	PDIA5	protein disulfide isomerase family A member 5 [Source:HGNC Symbol;Acc:HGNC:24811]	protein_coding	HGNC:24811	10954	1.33015396457701	1.33147833303089	4.89411362270847	0.00250147138655306	0.0341867756162252
6167	ENSG00000129245	FXR2	FMR1 autosomal homolog 2 [Source:HGNC Symbol;Acc:HGNC:4024]	protein_coding	HGNC:4024	9513	-1.32457973388529	-1.32494353102702	7.3464163093923	0.00345188453598224	0.0437161999345839
1213	ENSG00000072786	STK10	serine/threonine kinase 10 [Source:HGNC Symbol;Acc:HGNC:11388]	protein_coding	HGNC:11388	6793	1.32156230039651	1.32237334847105	5.85123772016854	0.00152170679086908	0.0227916084130431
1561	ENSG00000081923	ATP8B1	ATPase phospholipid transporting 8B1 [Source:HGNC Symbol;Acc:HGNC:3706]	protein_coding	HGNC:3706	5205	1.32044626062767	1.3208546628244	6.5799025064816	0.00275769403477704	0.0368489995409011
3429	ENSG00000107262	BAG1	BCL2 associated athanogene 1 [Source:HGNC Symbol;Acc:HGNC:937]	protein_coding	HGNC:937	573	1.31966054316406	1.31997569216843	7.39476329069757	0.000823657166539378	0.013625608685364
11831	ENSG00000166073	GPR176	G protein-coupled receptor 176 [Source:HGNC Symbol;Acc:HGNC:32370]	protein_coding	HGNC:32370	11245	1.31440442244074	1.31499485427863	6.33060627293024	0.00127543716081185	0.0196186676908684
4454	ENSG00000115415	STAT1	signal transducer and activator of transcription 1 [Source:HGNC Symbol;Acc:HGNC:11362]	protein_coding	HGNC:11362	6772	1.31346008738532	1.31351196536066	9.86286091955859	0.00148869723754777	0.0223559566713695
10368	ENSG00000159128	IFNGR2	interferon gamma receptor 2 [Source:HGNC Symbol;Acc:HGNC:5440]	protein_coding	HGNC:5440	3460	1.3130397722891	1.3141721254082	5.28056524956355	0.00253679789930835	0.0345453075941656
8731	ENSG00000145246	ATP10D	ATPase phospholipid transporting 10D (putative) [Source:HGNC Symbol;Acc:HGNC:13549]	protein_coding	HGNC:13549	57205	1.31053010194064	1.31096821483645	6.26129210536719	0.00119342249812687	0.0186337392241782
1332	ENSG00000075790	BCAP29	B-cell receptor associated protein 29 [Source:HGNC Symbol;Acc:HGNC:24131]	protein_coding	HGNC:24131	55973	1.30981436862025	1.31006245336806	7.38811202322555	0.000921635588575919	0.0150068606265547
10383	ENSG00000159200	RCAN1	regulator of calcineurin 1 [Source:HGNC Symbol;Acc:HGNC:3040]	protein_coding	HGNC:3040	1827	1.30432246578215	1.3047601530941	6.79215365504987	0.00125328604813562	0.0193563067434279
57706	ENSG00000277443	MARCKS	myristoylated alanine rich protein kinase C substrate [Source:HGNC Symbol;Acc:HGNC:6759]	protein_coding	HGNC:6759	4082	1.30101395635146	1.30115003832443	8.58939740048075	0.00105435513883569	0.0167142418253813
12940	ENSG00000170542	SERPINB9	serpin family B member 9 [Source:HGNC Symbol;Acc:HGNC:8955]	protein_coding	HGNC:8955	5272	1.29197673662049	1.29239125228655	6.53565449453329	0.00155894945217912	0.0232577301779287
2851	ENSG00000103512	NOMO1	NODAL modulator 1 [Source:HGNC Symbol;Acc:HGNC:30060]	protein_coding	HGNC:30060	23420	1.28954658752422	1.29045025151487	5.15262882889343	0.00318435524704893	0.040919144426002
6602	ENSG00000132256	TRIM5	tripartite motif containing 5 [Source:HGNC Symbol;Acc:HGNC:16276]	protein_coding	HGNC:16276	85363	1.2837894600278	1.28447776361677	6.21141179152671	0.002417046978026	0.0333551028713832
712	ENSG00000053254	FOXN3	forkhead box N3 [Source:HGNC Symbol;Acc:HGNC:1928]	protein_coding	HGNC:1928	1112	-1.28241081286074	-1.28272034660362	7.09483365771638	0.00215225406276141	0.0304737786426765
4012	ENSG00000111912	NCOA7	nuclear receptor coactivator 7 [Source:HGNC Symbol;Acc:HGNC:21081]	protein_coding	HGNC:21081	135112	1.28217367019773	1.28242802534617	7.96300049671178	0.00159871811172185	0.0236944974919167
8540	ENSG00000143870	PDIA6	protein disulfide isomerase family A member 6 [Source:HGNC Symbol;Acc:HGNC:30168]	protein_coding	HGNC:30168	10130	1.2766578216068	1.27677153721599	8.34226900952771	0.00157920272742629	0.0234983716543144
9662	ENSG00000152952	PLOD2	procollagen-lysine,2-oxoglutarate 5-dioxygenase 2 [Source:HGNC Symbol;Acc:HGNC:9082]	protein_coding	HGNC:9082	5352	1.27575187292493	1.27591920418786	7.86179779010328	0.00232820501956945	0.0324411745880839
2533	ENSG00000101384	JAG1	jagged 1 [Source:HGNC Symbol;Acc:HGNC:6188]	protein_coding	HGNC:6188	182	1.2678556165633	1.268574380245	6.08251290856824	0.00323142631520989	0.0413840417311936
12948	ENSG00000170581	STAT2	signal transducer and activator of transcription 2 [Source:HGNC Symbol;Acc:HGNC:11363]	protein_coding	HGNC:11363	6773	1.26458456382713	1.26494062332936	7.12624949231451	0.00232752009164238	0.0324411745880839
11079	ENSG00000163430	FSTL1	follistatin like 1 [Source:HGNC Symbol;Acc:HGNC:3972]	protein_coding	HGNC:3972	11167	1.25556353232953	1.25563198482121	8.94618055857921	0.0023193754234638	0.0323973542605887
6327	ENSG00000130522	JUND	JunD proto-oncogene, AP-1 transcription factor subunit [Source:HGNC Symbol;Acc:HGNC:6206]	protein_coding	HGNC:6206	3727	1.25249122373334	1.25295092468453	6.26132137864946	0.00382068077139089	0.047489770373297
7912	ENSG00000139644	TMBIM6	transmembrane BAX inhibitor motif containing 6 [Source:HGNC Symbol;Acc:HGNC:11723]	protein_coding	HGNC:11723	7009	1.25017119205844	1.25021606445547	9.5245629441608	0.00263818508465129	0.0355858385737933
2382	ENSG00000100644	HIF1A	hypoxia inducible factor 1 alpha subunit [Source:HGNC Symbol;Acc:HGNC:4910]	protein_coding	HGNC:4910	3091	1.2483961356777	1.24862715841672	7.66529157907233	0.0031158083529433	0.0403109916082268
6763	ENSG00000133106	EPSTI1	epithelial stromal interaction 1 [Source:HGNC Symbol;Acc:HGNC:16465]	protein_coding	HGNC:16465	94240	1.24291188349661	1.24305410438869	8.60366250452941	0.00299822702336549	0.039145236669324
7253	ENSG00000136026	CKAP4	cytoskeleton associated protein 4 [Source:HGNC Symbol;Acc:HGNC:16991]	protein_coding	HGNC:16991	10970	1.2407527976768	1.24083162982862	8.97448530324138	0.00301597170587799	0.0393318598439329
4965	ENSG00000119655	NPC2	NPC intracellular cholesterol transporter 2 [Source:HGNC Symbol;Acc:HGNC:14537]	protein_coding	HGNC:14537	10577	1.22994170984584	1.23001981990089	8.6397921667451	0.0035084090635696	0.0441865707254876

## Sheet: Common DEGs NM and MafA
Common DEGs in hBMECs incubated with NM or MafA
ensembl_gene_id	hgnc_symbol	description
ENSG00000277443	MARCKS	myristoylated alanine rich protein kinase C substrate [Source:HGNC Symbol;Acc:HGNC:6759]
ENSG00000271503	CCL5	C-C motif chemokine ligand 5 [Source:HGNC Symbol;Acc:HGNC:10632]
ENSG00000270069	MIR222HG	MIR222 host gene [Source:HGNC Symbol;Acc:HGNC:49555]
ENSG00000269190	FBXO17	F-box protein 17 [Source:HGNC Symbol;Acc:HGNC:18754]
ENSG00000263528	IKBKE	inhibitor of nuclear factor kappa B kinase subunit epsilon [Source:HGNC Symbol;Acc:HGNC:14552]
ENSG00000258791	LINC00520	long intergenic non-protein coding RNA 520 [Source:HGNC Symbol;Acc:HGNC:19843]
ENSG00000256262	USP30-AS1	USP30 antisense RNA 1 [Source:HGNC Symbol;Acc:HGNC:40909]
ENSG00000254087	LYN	LYN proto-oncogene, Src family tyrosine kinase [Source:HGNC Symbol;Acc:HGNC:6735]
ENSG00000253276	CCDC71L	coiled-coil domain containing 71 like [Source:HGNC Symbol;Acc:HGNC:26685]
ENSG00000240065	PSMB9	proteasome subunit beta 9 [Source:HGNC Symbol;Acc:HGNC:9546]
ENSG00000234745	HLA-B	major histocompatibility complex, class I, B [Source:HGNC Symbol;Acc:HGNC:4932]
ENSG00000234608	MAPKAPK5-AS1	MAPKAPK5 antisense RNA 1 [Source:HGNC Symbol;Acc:HGNC:24091]
ENSG00000232810	TNF	tumor necrosis factor [Source:HGNC Symbol;Acc:HGNC:11892]
ENSG00000231574	LINC02015	long intergenic non-protein coding RNA 2015 [Source:HGNC Symbol;Acc:HGNC:52850]
ENSG00000230266	XXYLT1-AS2	XXYLT1 antisense RNA 2 [Source:HGNC Symbol;Acc:HGNC:41154]
ENSG00000227507	LTB	lymphotoxin beta [Source:HGNC Symbol;Acc:HGNC:6711]
ENSG00000226979	LTA	lymphotoxin alpha [Source:HGNC Symbol;Acc:HGNC:6709]
ENSG00000226312	CFLAR-AS1	CFLAR antisense RNA 1 [Source:HGNC Symbol;Acc:HGNC:14437]
ENSG00000225492	GBP1P1	guanylate binding protein 1 pseudogene 1 [Source:HGNC Symbol;Acc:HGNC:39561]
ENSG00000221963	APOL6	apolipoprotein L6 [Source:HGNC Symbol;Acc:HGNC:14870]
ENSG00000221869	CEBPD	CCAAT/enhancer binding protein delta [Source:HGNC Symbol;Acc:HGNC:1835]
ENSG00000211448	DIO2	iodothyronine deiodinase 2 [Source:HGNC Symbol;Acc:HGNC:2884]
ENSG00000206503	HLA-A	major histocompatibility complex, class I, A [Source:HGNC Symbol;Acc:HGNC:4931]
ENSG00000205502	C2CD4B	C2 calcium dependent domain containing 4B [Source:HGNC Symbol;Acc:HGNC:33628]
ENSG00000205413	SAMD9	sterile alpha motif domain containing 9 [Source:HGNC Symbol;Acc:HGNC:1348]
ENSG00000204642	HLA-F	major histocompatibility complex, class I, F [Source:HGNC Symbol;Acc:HGNC:4963]
ENSG00000198604	BAZ1A	bromodomain adjacent to zinc finger domain 1A [Source:HGNC Symbol;Acc:HGNC:960]
ENSG00000198535	C2CD4A	C2 calcium dependent domain containing 4A [Source:HGNC Symbol;Acc:HGNC:33627]
ENSG00000198133	TMEM229B	transmembrane protein 229B [Source:HGNC Symbol;Acc:HGNC:20130]
ENSG00000197536	C5orf56	chromosome 5 open reading frame 56 [Source:HGNC Symbol;Acc:HGNC:33838]
ENSG00000196878	LAMB3	laminin subunit beta 3 [Source:HGNC Symbol;Acc:HGNC:6490]
ENSG00000196843	ARID5A	AT-rich interaction domain 5A [Source:HGNC Symbol;Acc:HGNC:17361]
ENSG00000196776	CD47	CD47 molecule [Source:HGNC Symbol;Acc:HGNC:1682]
ENSG00000196684	HSH2D	hematopoietic SH2 domain containing [Source:HGNC Symbol;Acc:HGNC:24920]
ENSG00000196502	SULT1A1	sulfotransferase family 1A member 1 [Source:HGNC Symbol;Acc:HGNC:11453]
ENSG00000189221	MAOA	monoamine oxidase A [Source:HGNC Symbol;Acc:HGNC:6833]
ENSG00000188559	RALGAPA2	Ral GTPase activating protein catalytic alpha subunit 2 [Source:HGNC Symbol;Acc:HGNC:16207]
ENSG00000187957	DNER	delta/notch like EGF repeat containing [Source:HGNC Symbol;Acc:HGNC:24456]
ENSG00000186480	INSIG1	insulin induced gene 1 [Source:HGNC Symbol;Acc:HGNC:6083]
ENSG00000185432	METTL7A	methyltransferase like 7A [Source:HGNC Symbol;Acc:HGNC:24550]
ENSG00000185340	GAS2L1	growth arrest specific 2 like 1 [Source:HGNC Symbol;Acc:HGNC:16955]
ENSG00000185215	TNFAIP2	TNF alpha induced protein 2 [Source:HGNC Symbol;Acc:HGNC:11895]
ENSG00000185022	MAFF	MAF bZIP transcription factor F [Source:HGNC Symbol;Acc:HGNC:6780]
ENSG00000184979	USP18	ubiquitin specific peptidase 18 [Source:HGNC Symbol;Acc:HGNC:12616]
ENSG00000184785	SMIM10	small integral membrane protein 10 [Source:HGNC Symbol;Acc:HGNC:41913]
ENSG00000184588	PDE4B	phosphodiesterase 4B [Source:HGNC Symbol;Acc:HGNC:8781]
ENSG00000184371	CSF1	colony stimulating factor 1 [Source:HGNC Symbol;Acc:HGNC:2432]
ENSG00000183741	CBX6	chromobox 6 [Source:HGNC Symbol;Acc:HGNC:1556]
ENSG00000183486	MX2	MX dynamin like GTPase 2 [Source:HGNC Symbol;Acc:HGNC:7533]
ENSG00000182326	C1S	complement C1s [Source:HGNC Symbol;Acc:HGNC:1247]
ENSG00000181852	RNF41	ring finger protein 41 [Source:HGNC Symbol;Acc:HGNC:18401]
ENSG00000181381	DDX60L	DEAD-box helicase 60 like [Source:HGNC Symbol;Acc:HGNC:26429]
ENSG00000180035	ZNF48	zinc finger protein 48 [Source:HGNC Symbol;Acc:HGNC:13114]
ENSG00000179776	CDH5	cadherin 5 [Source:HGNC Symbol;Acc:HGNC:1764]
ENSG00000179630	LACC1	laccase domain containing 1 [Source:HGNC Symbol;Acc:HGNC:26789]
ENSG00000179456	ZBTB18	zinc finger and BTB domain containing 18 [Source:HGNC Symbol;Acc:HGNC:13030]
ENSG00000179314	WSCD1	WSC domain containing 1 [Source:HGNC Symbol;Acc:HGNC:29060]
ENSG00000178607	ERN1	endoplasmic reticulum to nucleus signaling 1 [Source:HGNC Symbol;Acc:HGNC:3449]
ENSG00000178078	STAP2	signal transducing adaptor family member 2 [Source:HGNC Symbol;Acc:HGNC:30430]
ENSG00000177606	JUN	Jun proto-oncogene, AP-1 transcription factor subunit [Source:HGNC Symbol;Acc:HGNC:6204]
ENSG00000177409	SAMD9L	sterile alpha motif domain containing 9 like [Source:HGNC Symbol;Acc:HGNC:1349]
ENSG00000176597	B3GNT5	UDP-GlcNAc:betaGal beta-1,3-N-acetylglucosaminyltransferase 5 [Source:HGNC Symbol;Acc:HGNC:15684]
ENSG00000176532	PRR15	proline rich 15 [Source:HGNC Symbol;Acc:HGNC:22310]
ENSG00000175793	SFN	stratifin [Source:HGNC Symbol;Acc:HGNC:10773]
ENSG00000175592	FOSL1	FOS like 1, AP-1 transcription factor subunit [Source:HGNC Symbol;Acc:HGNC:13718]
ENSG00000175066	GK5	glycerol kinase 5 (putative) [Source:HGNC Symbol;Acc:HGNC:28635]
ENSG00000174684	B4GAT1	beta-1,4-glucuronyltransferase 1 [Source:HGNC Symbol;Acc:HGNC:15685]
ENSG00000174306	ZHX3	zinc fingers and homeoboxes 3 [Source:HGNC Symbol;Acc:HGNC:15935]
ENSG00000173918	C1QTNF1	C1q and TNF related 1 [Source:HGNC Symbol;Acc:HGNC:14324]
ENSG00000173894	CBX2	chromobox 2 [Source:HGNC Symbol;Acc:HGNC:1552]
ENSG00000173821	RNF213	ring finger protein 213 [Source:HGNC Symbol;Acc:HGNC:14539]
ENSG00000173432	SAA1	serum amyloid A1 [Source:HGNC Symbol;Acc:HGNC:10513]
ENSG00000173334	TRIB1	tribbles pseudokinase 1 [Source:HGNC Symbol;Acc:HGNC:16891]
ENSG00000173193	PARP14	poly(ADP-ribose) polymerase family member 14 [Source:HGNC Symbol;Acc:HGNC:29232]
ENSG00000172936	MYD88	myeloid differentiation primary response 88 [Source:HGNC Symbol;Acc:HGNC:7562]
ENSG00000172738	TMEM217	transmembrane protein 217 [Source:HGNC Symbol;Acc:HGNC:21238]
ENSG00000172602	RND1	Rho family GTPase 1 [Source:HGNC Symbol;Acc:HGNC:18314]
ENSG00000172183	ISG20	interferon stimulated exonuclease gene 20 [Source:HGNC Symbol;Acc:HGNC:6130]
ENSG00000171236	LRG1	leucine rich alpha-2-glycoprotein 1 [Source:HGNC Symbol;Acc:HGNC:29480]
ENSG00000171223	JUNB	JunB proto-oncogene, AP-1 transcription factor subunit [Source:HGNC Symbol;Acc:HGNC:6205]
ENSG00000170581	STAT2	signal transducer and activator of transcription 2 [Source:HGNC Symbol;Acc:HGNC:11363]
ENSG00000170542	SERPINB9	serpin family B member 9 [Source:HGNC Symbol;Acc:HGNC:8955]
ENSG00000169946	ZFPM2	zinc finger protein, FOG family member 2 [Source:HGNC Symbol;Acc:HGNC:16700]
ENSG00000169908	TM4SF1	transmembrane 4 L six family member 1 [Source:HGNC Symbol;Acc:HGNC:11853]
ENSG00000169429	CXCL8	C-X-C motif chemokine ligand 8 [Source:HGNC Symbol;Acc:HGNC:6025]
ENSG00000169291	SHE	Src homology 2 domain containing E [Source:HGNC Symbol;Acc:HGNC:27004]
ENSG00000169248	CXCL11	C-X-C motif chemokine ligand 11 [Source:HGNC Symbol;Acc:HGNC:10638]
ENSG00000169245	CXCL10	C-X-C motif chemokine ligand 10 [Source:HGNC Symbol;Acc:HGNC:10637]
ENSG00000169242	EFNA1	ephrin A1 [Source:HGNC Symbol;Acc:HGNC:3221]
ENSG00000169067	ACTBL2	actin, beta like 2 [Source:HGNC Symbol;Acc:HGNC:17780]
ENSG00000168961	LGALS9	galectin 9 [Source:HGNC Symbol;Acc:HGNC:6570]
ENSG00000168874	ATOH8	atonal bHLH transcription factor 8 [Source:HGNC Symbol;Acc:HGNC:24126]
ENSG00000168685	IL7R	interleukin 7 receptor [Source:HGNC Symbol;Acc:HGNC:6024]
ENSG00000168497	CAVIN2	caveolae associated protein 2 [Source:HGNC Symbol;Acc:HGNC:10690]
ENSG00000168404	MLKL	mixed lineage kinase domain like pseudokinase [Source:HGNC Symbol;Acc:HGNC:26617]
ENSG00000168394	TAP1	transporter 1, ATP binding cassette subfamily B member [Source:HGNC Symbol;Acc:HGNC:43]
ENSG00000168159	RNF187	ring finger protein 187 [Source:HGNC Symbol;Acc:HGNC:27146]
ENSG00000168016	TRANK1	tetratricopeptide repeat and ankyrin repeat containing 1 [Source:HGNC Symbol;Acc:HGNC:29011]
ENSG00000167972	ABCA3	ATP binding cassette subfamily A member 3 [Source:HGNC Symbol;Acc:HGNC:33]
ENSG00000167034	NKX3-1	NK3 homeobox 1 [Source:HGNC Symbol;Acc:HGNC:7838]
ENSG00000166923	GREM1	gremlin 1, DAN family BMP antagonist [Source:HGNC Symbol;Acc:HGNC:2001]
ENSG00000166920	C15orf48	chromosome 15 open reading frame 48 [Source:HGNC Symbol;Acc:HGNC:29898]
ENSG00000166750	SLFN5	schlafen family member 5 [Source:HGNC Symbol;Acc:HGNC:28286]
ENSG00000166592	RRAD	RRAD, Ras related glycolysis inhibitor and calcium channel regulator [Source:HGNC Symbol;Acc:HGNC:10446]
ENSG00000166523	CLEC4E	C-type lectin domain family 4 member E [Source:HGNC Symbol;Acc:HGNC:14555]
ENSG00000166401	SERPINB8	serpin family B member 8 [Source:HGNC Symbol;Acc:HGNC:8952]
ENSG00000166348	USP54	ubiquitin specific peptidase 54 [Source:HGNC Symbol;Acc:HGNC:23513]
ENSG00000166147	FBN1	fibrillin 1 [Source:HGNC Symbol;Acc:HGNC:3603]
ENSG00000166128	RAB8B	RAB8B, member RAS oncogene family [Source:HGNC Symbol;Acc:HGNC:30273]
ENSG00000166073	GPR176	G protein-coupled receptor 176 [Source:HGNC Symbol;Acc:HGNC:32370]
ENSG00000165997	ARL5B	ADP ribosylation factor like GTPase 5B [Source:HGNC Symbol;Acc:HGNC:23052]
ENSG00000165912	PACSIN3	protein kinase C and casein kinase substrate in neurons 3 [Source:HGNC Symbol;Acc:HGNC:8572]
ENSG00000165029	ABCA1	ATP binding cassette subfamily A member 1 [Source:HGNC Symbol;Acc:HGNC:29]
ENSG00000164951	PDP1	pyruvate dehyrogenase phosphatase catalytic subunit 1 [Source:HGNC Symbol;Acc:HGNC:9279]
ENSG00000164932	CTHRC1	collagen triple helix repeat containing 1 [Source:HGNC Symbol;Acc:HGNC:18831]
ENSG00000164736	SOX17	SRY-box 17 [Source:HGNC Symbol;Acc:HGNC:18122]
ENSG00000164430	MB21D1	Mab-21 domain containing 1 [Source:HGNC Symbol;Acc:HGNC:21367]
ENSG00000164342	TLR3	toll like receptor 3 [Source:HGNC Symbol;Acc:HGNC:11849]
ENSG00000164327	RICTOR	RPTOR independent companion of MTOR complex 2 [Source:HGNC Symbol;Acc:HGNC:28611]
ENSG00000164283	ESM1	endothelial cell specific molecule 1 [Source:HGNC Symbol;Acc:HGNC:3466]
ENSG00000164171	ITGA2	integrin subunit alpha 2 [Source:HGNC Symbol;Acc:HGNC:6137]
ENSG00000163874	ZC3H12A	zinc finger CCCH-type containing 12A [Source:HGNC Symbol;Acc:HGNC:26259]
ENSG00000163739	CXCL1	C-X-C motif chemokine ligand 1 [Source:HGNC Symbol;Acc:HGNC:4602]
ENSG00000163735	CXCL5	C-X-C motif chemokine ligand 5 [Source:HGNC Symbol;Acc:HGNC:10642]
ENSG00000163734	CXCL3	C-X-C motif chemokine ligand 3 [Source:HGNC Symbol;Acc:HGNC:4604]
ENSG00000163661	PTX3	pentraxin 3 [Source:HGNC Symbol;Acc:HGNC:9692]
ENSG00000163660	CCNL1	cyclin L1 [Source:HGNC Symbol;Acc:HGNC:20569]
ENSG00000163644	PPM1K	protein phosphatase, Mg2+/Mn2+ dependent 1K [Source:HGNC Symbol;Acc:HGNC:25415]
ENSG00000163545	NUAK2	NUAK family kinase 2 [Source:HGNC Symbol;Acc:HGNC:29558]
ENSG00000163376	KBTBD8	kelch repeat and BTB domain containing 8 [Source:HGNC Symbol;Acc:HGNC:30691]
ENSG00000163347	CLDN1	claudin 1 [Source:HGNC Symbol;Acc:HGNC:2032]
ENSG00000163132	MSX1	msh homeobox 1 [Source:HGNC Symbol;Acc:HGNC:7391]
ENSG00000163131	CTSS	cathepsin S [Source:HGNC Symbol;Acc:HGNC:2545]
ENSG00000163121	NEURL3	neuralized E3 ubiquitin protein ligase 3 [Source:HGNC Symbol;Acc:HGNC:25162]
ENSG00000162892	IL24	interleukin 24 [Source:HGNC Symbol;Acc:HGNC:11346]
ENSG00000162772	ATF3	activating transcription factor 3 [Source:HGNC Symbol;Acc:HGNC:785]
ENSG00000162706	CADM3	cell adhesion molecule 3 [Source:HGNC Symbol;Acc:HGNC:17601]
ENSG00000162692	VCAM1	vascular cell adhesion molecule 1 [Source:HGNC Symbol;Acc:HGNC:12663]
ENSG00000162654	GBP4	guanylate binding protein 4 [Source:HGNC Symbol;Acc:HGNC:20480]
ENSG00000162645	GBP2	guanylate binding protein 2 [Source:HGNC Symbol;Acc:HGNC:4183]
ENSG00000162599	NFIA	nuclear factor I A [Source:HGNC Symbol;Acc:HGNC:7784]
ENSG00000162407	PLPP3	phospholipid phosphatase 3 [Source:HGNC Symbol;Acc:HGNC:9229]
ENSG00000161682	FAM171A2	family with sequence similarity 171 member A2 [Source:HGNC Symbol;Acc:HGNC:30480]
ENSG00000161011	SQSTM1	sequestosome 1 [Source:HGNC Symbol;Acc:HGNC:11280]
ENSG00000160712	IL6R	interleukin 6 receptor [Source:HGNC Symbol;Acc:HGNC:6019]
ENSG00000160326	SLC2A6	solute carrier family 2 member 6 [Source:HGNC Symbol;Acc:HGNC:11011]
ENSG00000160298	C21orf58	chromosome 21 open reading frame 58 [Source:HGNC Symbol;Acc:HGNC:1300]
ENSG00000160007	ARHGAP35	Rho GTPase activating protein 35 [Source:HGNC Symbol;Acc:HGNC:4591]
ENSG00000159403	C1R	complement C1r [Source:HGNC Symbol;Acc:HGNC:1246]
ENSG00000159261	CLDN14	claudin 14 [Source:HGNC Symbol;Acc:HGNC:2035]
ENSG00000157601	MX1	MX dynamin like GTPase 1 [Source:HGNC Symbol;Acc:HGNC:7532]
ENSG00000157557	ETS2	ETS proto-oncogene 2, transcription factor [Source:HGNC Symbol;Acc:HGNC:3489]
ENSG00000157514	TSC22D3	TSC22 domain family member 3 [Source:HGNC Symbol;Acc:HGNC:3051]
ENSG00000157150	TIMP4	TIMP metallopeptidase inhibitor 4 [Source:HGNC Symbol;Acc:HGNC:11823]
ENSG00000157111	TMEM171	transmembrane protein 171 [Source:HGNC Symbol;Acc:HGNC:27031]
ENSG00000156675	RAB11FIP1	RAB11 family interacting protein 1 [Source:HGNC Symbol;Acc:HGNC:30265]
ENSG00000155850	SLC26A2	solute carrier family 26 member 2 [Source:HGNC Symbol;Acc:HGNC:10994]
ENSG00000155287	SLC25A28	solute carrier family 25 member 28 [Source:HGNC Symbol;Acc:HGNC:23472]
ENSG00000154451	GBP5	guanylate binding protein 5 [Source:HGNC Symbol;Acc:HGNC:19895]
ENSG00000154175	ABI3BP	ABI family member 3 binding protein [Source:HGNC Symbol;Acc:HGNC:17265]
ENSG00000153993	SEMA3D	semaphorin 3D [Source:HGNC Symbol;Acc:HGNC:10726]
ENSG00000153721	CNKSR3	CNKSR family member 3 [Source:HGNC Symbol;Acc:HGNC:23034]
ENSG00000153246	PLA2R1	phospholipase A2 receptor 1 [Source:HGNC Symbol;Acc:HGNC:9042]
ENSG00000153234	NR4A2	nuclear receptor subfamily 4 group A member 2 [Source:HGNC Symbol;Acc:HGNC:7981]
ENSG00000153214	TMEM87B	transmembrane protein 87B [Source:HGNC Symbol;Acc:HGNC:25913]
ENSG00000153094	BCL2L11	BCL2 like 11 [Source:HGNC Symbol;Acc:HGNC:994]
ENSG00000153071	DAB2	DAB2, clathrin adaptor protein [Source:HGNC Symbol;Acc:HGNC:2662]
ENSG00000152779	SLC16A12	solute carrier family 16 member 12 [Source:HGNC Symbol;Acc:HGNC:23094]
ENSG00000152778	IFIT5	interferon induced protein with tetratricopeptide repeats 5 [Source:HGNC Symbol;Acc:HGNC:13328]
ENSG00000152661	GJA1	gap junction protein alpha 1 [Source:HGNC Symbol;Acc:HGNC:4274]
ENSG00000152229	PSTPIP2	proline-serine-threonine phosphatase interacting protein 2 [Source:HGNC Symbol;Acc:HGNC:9581]
ENSG00000151694	ADAM17	ADAM metallopeptidase domain 17 [Source:HGNC Symbol;Acc:HGNC:195]
ENSG00000151651	ADAM8	ADAM metallopeptidase domain 8 [Source:HGNC Symbol;Acc:HGNC:215]
ENSG00000151502	VPS26B	VPS26, retromer complex component B [Source:HGNC Symbol;Acc:HGNC:28119]
ENSG00000151014	NOCT	nocturnin [Source:HGNC Symbol;Acc:HGNC:14254]
ENSG00000150764	DIXDC1	DIX domain containing 1 [Source:HGNC Symbol;Acc:HGNC:23695]
ENSG00000149289	ZC3H12C	zinc finger CCCH-type containing 12C [Source:HGNC Symbol;Acc:HGNC:29362]
ENSG00000146457	WTAP	WT1 associated protein [Source:HGNC Symbol;Acc:HGNC:16846]
ENSG00000146232	NFKBIE	NFKB inhibitor epsilon [Source:HGNC Symbol;Acc:HGNC:7799]
ENSG00000145901	TNIP1	TNFAIP3 interacting protein 1 [Source:HGNC Symbol;Acc:HGNC:16903]
ENSG00000145779	TNFAIP8	TNF alpha induced protein 8 [Source:HGNC Symbol;Acc:HGNC:17260]
ENSG00000145555	MYO10	myosin X [Source:HGNC Symbol;Acc:HGNC:7593]
ENSG00000145365	TIFA	TRAF interacting protein with forkhead associated domain [Source:HGNC Symbol;Acc:HGNC:19075]
ENSG00000145284	SCD5	stearoyl-CoA desaturase 5 [Source:HGNC Symbol;Acc:HGNC:21088]
ENSG00000144959	NCEH1	neutral cholesterol ester hydrolase 1 [Source:HGNC Symbol;Acc:HGNC:29260]
ENSG00000144837	PLA1A	phospholipase A1 member A [Source:HGNC Symbol;Acc:HGNC:17661]
ENSG00000144824	PHLDB2	pleckstrin homology like domain family B member 2 [Source:HGNC Symbol;Acc:HGNC:29573]
ENSG00000144802	NFKBIZ	NFKB inhibitor zeta [Source:HGNC Symbol;Acc:HGNC:29805]
ENSG00000144485	HES6	hes family bHLH transcription factor 6 [Source:HGNC Symbol;Acc:HGNC:18254]
ENSG00000143669	LYST	lysosomal trafficking regulator [Source:HGNC Symbol;Acc:HGNC:1968]
ENSG00000143434	SEMA6C	semaphorin 6C [Source:HGNC Symbol;Acc:HGNC:10740]
ENSG00000143067	ZNF697	zinc finger protein 697 [Source:HGNC Symbol;Acc:HGNC:32034]
ENSG00000141682	PMAIP1	phorbol-12-myristate-13-acetate-induced protein 1 [Source:HGNC Symbol;Acc:HGNC:9108]
ENSG00000141574	SECTM1	secreted and transmembrane 1 [Source:HGNC Symbol;Acc:HGNC:10707]
ENSG00000140105	WARS	tryptophanyl-tRNA synthetase [Source:HGNC Symbol;Acc:HGNC:12729]
ENSG00000140044	JDP2	Jun dimerization protein 2 [Source:HGNC Symbol;Acc:HGNC:17546]
ENSG00000139679	LPAR6	lysophosphatidic acid receptor 6 [Source:HGNC Symbol;Acc:HGNC:15520]
ENSG00000139318	DUSP6	dual specificity phosphatase 6 [Source:HGNC Symbol;Acc:HGNC:3072]
ENSG00000139289	PHLDA1	pleckstrin homology like domain family A member 1 [Source:HGNC Symbol;Acc:HGNC:8933]
ENSG00000138760	SCARB2	scavenger receptor class B member 2 [Source:HGNC Symbol;Acc:HGNC:1665]
ENSG00000138675	FGF5	fibroblast growth factor 5 [Source:HGNC Symbol;Acc:HGNC:3683]
ENSG00000138646	HERC5	HECT and RLD domain containing E3 ubiquitin protein ligase 5 [Source:HGNC Symbol;Acc:HGNC:24368]
ENSG00000138642	HERC6	HECT and RLD domain containing E3 ubiquitin protein ligase family member 6 [Source:HGNC Symbol;Acc:HGNC:26072]
ENSG00000138411	HECW2	HECT, C2 and WW domain containing E3 ubiquitin protein ligase 2 [Source:HGNC Symbol;Acc:HGNC:29853]
ENSG00000138166	DUSP5	dual specificity phosphatase 5 [Source:HGNC Symbol;Acc:HGNC:3071]
ENSG00000138035	PNPT1	polyribonucleotide nucleotidyltransferase 1 [Source:HGNC Symbol;Acc:HGNC:23166]
ENSG00000137965	IFI44	interferon induced protein 44 [Source:HGNC Symbol;Acc:HGNC:16938]
ENSG00000137834	SMAD6	SMAD family member 6 [Source:HGNC Symbol;Acc:HGNC:6772]
ENSG00000137801	THBS1	thrombospondin 1 [Source:HGNC Symbol;Acc:HGNC:11785]
ENSG00000137767	SQOR	sulfide quinone oxidoreductase [Source:HGNC Symbol;Acc:HGNC:20390]
ENSG00000137507	LRRC32	leucine rich repeat containing 32 [Source:HGNC Symbol;Acc:HGNC:4161]
ENSG00000137462	TLR2	toll like receptor 2 [Source:HGNC Symbol;Acc:HGNC:11848]
ENSG00000137331	IER3	immediate early response 3 [Source:HGNC Symbol;Acc:HGNC:5392]
ENSG00000137198	GMPR	guanosine monophosphate reductase [Source:HGNC Symbol;Acc:HGNC:4376]
ENSG00000136826	KLF4	Kruppel like factor 4 [Source:HGNC Symbol;Acc:HGNC:6348]
ENSG00000136689	IL1RN	interleukin 1 receptor antagonist [Source:HGNC Symbol;Acc:HGNC:6000]
ENSG00000136514	RTP4	receptor transporter protein 4 [Source:HGNC Symbol;Acc:HGNC:23992]
ENSG00000136244	IL6	interleukin 6 [Source:HGNC Symbol;Acc:HGNC:6018]
ENSG00000136237	RAPGEF5	Rap guanine nucleotide exchange factor 5 [Source:HGNC Symbol;Acc:HGNC:16862]
ENSG00000136147	PHF11	PHD finger protein 11 [Source:HGNC Symbol;Acc:HGNC:17024]
ENSG00000136114	THSD1	thrombospondin type 1 domain containing 1 [Source:HGNC Symbol;Acc:HGNC:17754]
ENSG00000136048	DRAM1	DNA damage regulated autophagy modulator 1 [Source:HGNC Symbol;Acc:HGNC:25645]
ENSG00000135919	SERPINE2	serpin family E member 2 [Source:HGNC Symbol;Acc:HGNC:8951]
ENSG00000135899	SP110	SP110 nuclear body protein [Source:HGNC Symbol;Acc:HGNC:5401]
ENSG00000135318	NT5E	5'-nucleotidase ecto [Source:HGNC Symbol;Acc:HGNC:8021]
ENSG00000135148	TRAFD1	TRAF-type zinc finger domain containing 1 [Source:HGNC Symbol;Acc:HGNC:24808]
ENSG00000135124	P2RX4	purinergic receptor P2X 4 [Source:HGNC Symbol;Acc:HGNC:8535]
ENSG00000135114	OASL	2'-5'-oligoadenylate synthetase like [Source:HGNC Symbol;Acc:HGNC:8090]
ENSG00000134954	ETS1	ETS proto-oncogene 1, transcription factor [Source:HGNC Symbol;Acc:HGNC:3488]
ENSG00000134802	SLC43A3	solute carrier family 43 member 3 [Source:HGNC Symbol;Acc:HGNC:17466]
ENSG00000134470	IL15RA	interleukin 15 receptor subunit alpha [Source:HGNC Symbol;Acc:HGNC:5978]
ENSG00000134363	FST	follistatin [Source:HGNC Symbol;Acc:HGNC:3971]
ENSG00000134339	SAA2	serum amyloid A2 [Source:HGNC Symbol;Acc:HGNC:10514]
ENSG00000134326	CMPK2	cytidine/uridine monophosphate kinase 2 [Source:HGNC Symbol;Acc:HGNC:27015]
ENSG00000134321	RSAD2	radical S-adenosyl methionine domain containing 2 [Source:HGNC Symbol;Acc:HGNC:30908]
ENSG00000134107	BHLHE40	basic helix-loop-helix family member e40 [Source:HGNC Symbol;Acc:HGNC:1046]
ENSG00000134070	IRAK2	interleukin 1 receptor associated kinase 2 [Source:HGNC Symbol;Acc:HGNC:6113]
ENSG00000133657	ATP13A3	ATPase 13A3 [Source:HGNC Symbol;Acc:HGNC:24113]
ENSG00000133401	PDZD2	PDZ domain containing 2 [Source:HGNC Symbol;Acc:HGNC:18486]
ENSG00000133313	CNDP2	carnosine dipeptidase 2 [Source:HGNC Symbol;Acc:HGNC:24437]
ENSG00000133106	EPSTI1	epithelial stromal interaction 1 [Source:HGNC Symbol;Acc:HGNC:16465]
ENSG00000132274	TRIM22	tripartite motif containing 22 [Source:HGNC Symbol;Acc:HGNC:16379]
ENSG00000132256	TRIM5	tripartite motif containing 5 [Source:HGNC Symbol;Acc:HGNC:16276]
ENSG00000132109	TRIM21	tripartite motif containing 21 [Source:HGNC Symbol;Acc:HGNC:11312]
ENSG00000131979	GCH1	GTP cyclohydrolase 1 [Source:HGNC Symbol;Acc:HGNC:4193]
ENSG00000131386	GALNT15	polypeptide N-acetylgalactosaminyltransferase 15 [Source:HGNC Symbol;Acc:HGNC:21531]
ENSG00000131188	PRR7	proline rich 7, synaptic [Source:HGNC Symbol;Acc:HGNC:28130]
ENSG00000131018	SYNE1	spectrin repeat containing nuclear envelope protein 1 [Source:HGNC Symbol;Acc:HGNC:17089]
ENSG00000130775	THEMIS2	thymocyte selection associated family member 2 [Source:HGNC Symbol;Acc:HGNC:16839]
ENSG00000130513	GDF15	growth differentiation factor 15 [Source:HGNC Symbol;Acc:HGNC:30142]
ENSG00000130193	THEM6	thioesterase superfamily member 6 [Source:HGNC Symbol;Acc:HGNC:29656]
ENSG00000130164	LDLR	low density lipoprotein receptor [Source:HGNC Symbol;Acc:HGNC:6547]
ENSG00000130066	SAT1	spermidine/spermine N1-acetyltransferase 1 [Source:HGNC Symbol;Acc:HGNC:10540]
ENSG00000129667	RHBDF2	rhomboid 5 homolog 2 [Source:HGNC Symbol;Acc:HGNC:20788]
ENSG00000128641	MYO1B	myosin IB [Source:HGNC Symbol;Acc:HGNC:7596]
ENSG00000128512	DOCK4	dedicator of cytokinesis 4 [Source:HGNC Symbol;Acc:HGNC:19192]
ENSG00000126947	ARMCX1	armadillo repeat containing, X-linked 1 [Source:HGNC Symbol;Acc:HGNC:18073]
ENSG00000126878	AIF1L	allograft inflammatory factor 1 like [Source:HGNC Symbol;Acc:HGNC:28904]
ENSG00000126351	THRA	thyroid hormone receptor, alpha [Source:HGNC Symbol;Acc:HGNC:11796]
ENSG00000125730	C3	complement C3 [Source:HGNC Symbol;Acc:HGNC:1318]
ENSG00000125538	IL1B	interleukin 1 beta [Source:HGNC Symbol;Acc:HGNC:5992]
ENSG00000125347	IRF1	interferon regulatory factor 1 [Source:HGNC Symbol;Acc:HGNC:6116]
ENSG00000125266	EFNB2	ephrin B2 [Source:HGNC Symbol;Acc:HGNC:3227]
ENSG00000125148	MT2A	metallothionein 2A [Source:HGNC Symbol;Acc:HGNC:7406]
ENSG00000124875	CXCL6	C-X-C motif chemokine ligand 6 [Source:HGNC Symbol;Acc:HGNC:10643]
ENSG00000124440	HIF3A	hypoxia inducible factor 3 alpha subunit [Source:HGNC Symbol;Acc:HGNC:15825]
ENSG00000123933	MXD4	MAX dimerization protein 4 [Source:HGNC Symbol;Acc:HGNC:13906]
ENSG00000123689	G0S2	G0/G1 switch 2 [Source:HGNC Symbol;Acc:HGNC:30229]
ENSG00000123610	TNFAIP6	TNF alpha induced protein 6 [Source:HGNC Symbol;Acc:HGNC:11898]
ENSG00000122861	PLAU	plasminogen activator, urokinase [Source:HGNC Symbol;Acc:HGNC:9052]
ENSG00000122643	NT5C3A	5'-nucleotidase, cytosolic IIIA [Source:HGNC Symbol;Acc:HGNC:17820]
ENSG00000122641	INHBA	inhibin beta A subunit [Source:HGNC Symbol;Acc:HGNC:6066]
ENSG00000121895	TMEM156	transmembrane protein 156 [Source:HGNC Symbol;Acc:HGNC:26260]
ENSG00000121858	TNFSF10	TNF superfamily member 10 [Source:HGNC Symbol;Acc:HGNC:11925]
ENSG00000120875	DUSP4	dual specificity phosphatase 4 [Source:HGNC Symbol;Acc:HGNC:3070]
ENSG00000119922	IFIT2	interferon induced protein with tetratricopeptide repeats 2 [Source:HGNC Symbol;Acc:HGNC:5409]
ENSG00000119917	IFIT3	interferon induced protein with tetratricopeptide repeats 3 [Source:HGNC Symbol;Acc:HGNC:5411]
ENSG00000118503	TNFAIP3	TNF alpha induced protein 3 [Source:HGNC Symbol;Acc:HGNC:11896]
ENSG00000118473	SGIP1	SH3 domain GRB2 like endophilin interacting protein 1 [Source:HGNC Symbol;Acc:HGNC:25412]
ENSG00000117475	BLZF1	basic leucine zipper nuclear factor 1 [Source:HGNC Symbol;Acc:HGNC:1065]
ENSG00000117228	GBP1	guanylate binding protein 1 [Source:HGNC Symbol;Acc:HGNC:4182]
ENSG00000117226	GBP3	guanylate binding protein 3 [Source:HGNC Symbol;Acc:HGNC:4184]
ENSG00000116962	NID1	nidogen 1 [Source:HGNC Symbol;Acc:HGNC:7821]
ENSG00000116514	RNF19B	ring finger protein 19B [Source:HGNC Symbol;Acc:HGNC:26886]
ENSG00000115963	RND3	Rho family GTPase 3 [Source:HGNC Symbol;Acc:HGNC:671]
ENSG00000115652	UXS1	UDP-glucuronate decarboxylase 1 [Source:HGNC Symbol;Acc:HGNC:17729]
ENSG00000115425	PECR	peroxisomal trans-2-enoyl-CoA reductase [Source:HGNC Symbol;Acc:HGNC:18281]
ENSG00000115415	STAT1	signal transducer and activator of transcription 1 [Source:HGNC Symbol;Acc:HGNC:11362]
ENSG00000115267	IFIH1	interferon induced with helicase C domain 1 [Source:HGNC Symbol;Acc:HGNC:18873]
ENSG00000115009	CCL20	C-C motif chemokine ligand 20 [Source:HGNC Symbol;Acc:HGNC:10619]
ENSG00000115008	IL1A	interleukin 1 alpha [Source:HGNC Symbol;Acc:HGNC:5991]
ENSG00000114127	XRN1	5'-3' exoribonuclease 1 [Source:HGNC Symbol;Acc:HGNC:30654]
ENSG00000113916	BCL6	B-cell CLL/lymphoma 6 [Source:HGNC Symbol;Acc:HGNC:1001]
ENSG00000113739	STC2	stanniocalcin 2 [Source:HGNC Symbol;Acc:HGNC:11374]
ENSG00000113719	ERGIC1	endoplasmic reticulum-golgi intermediate compartment 1 [Source:HGNC Symbol;Acc:HGNC:29205]
ENSG00000113504	SLC12A7	solute carrier family 12 member 7 [Source:HGNC Symbol;Acc:HGNC:10915]
ENSG00000113389	NPR3	natriuretic peptide receptor 3 [Source:HGNC Symbol;Acc:HGNC:7945]
ENSG00000113070	HBEGF	heparin binding EGF like growth factor [Source:HGNC Symbol;Acc:HGNC:3059]
ENSG00000112972	HMGCS1	3-hydroxy-3-methylglutaryl-CoA synthase 1 [Source:HGNC Symbol;Acc:HGNC:5007]
ENSG00000112773	FAM46A	family with sequence similarity 46 member A [Source:HGNC Symbol;Acc:HGNC:18345]
ENSG00000112541	PDE10A	phosphodiesterase 10A [Source:HGNC Symbol;Acc:HGNC:8772]
ENSG00000112096	SOD2	superoxide dismutase 2 [Source:HGNC Symbol;Acc:HGNC:11180]
ENSG00000111912	NCOA7	nuclear receptor coactivator 7 [Source:HGNC Symbol;Acc:HGNC:21081]
ENSG00000111817	DSE	dermatan sulfate epimerase [Source:HGNC Symbol;Acc:HGNC:21144]
ENSG00000111335	OAS2	2'-5'-oligoadenylate synthetase 2 [Source:HGNC Symbol;Acc:HGNC:8087]
ENSG00000110911	SLC11A2	solute carrier family 11 member 2 [Source:HGNC Symbol;Acc:HGNC:10908]
ENSG00000110492	MDK	midkine (neurite growth-promoting factor 2) [Source:HGNC Symbol;Acc:HGNC:6972]
ENSG00000110446	SLC15A3	solute carrier family 15 member 3 [Source:HGNC Symbol;Acc:HGNC:18068]
ENSG00000110218	PANX1	pannexin 1 [Source:HGNC Symbol;Acc:HGNC:8599]
ENSG00000109906	ZBTB16	zinc finger and BTB domain containing 16 [Source:HGNC Symbol;Acc:HGNC:12930]
ENSG00000109861	CTSC	cathepsin C [Source:HGNC Symbol;Acc:HGNC:2528]
ENSG00000109320	NFKB1	nuclear factor kappa B subunit 1 [Source:HGNC Symbol;Acc:HGNC:7794]
ENSG00000108932	SLC16A6	solute carrier family 16 member 6 [Source:HGNC Symbol;Acc:HGNC:10927]
ENSG00000108771	DHX58	DExH-box helicase 58 [Source:HGNC Symbol;Acc:HGNC:29517]
ENSG00000108691	CCL2	C-C motif chemokine ligand 2 [Source:HGNC Symbol;Acc:HGNC:10618]
ENSG00000108342	CSF3	colony stimulating factor 3 [Source:HGNC Symbol;Acc:HGNC:2438]
ENSG00000107262	BAG1	BCL2 associated athanogene 1 [Source:HGNC Symbol;Acc:HGNC:937]
ENSG00000107201	DDX58	DExD/H-box helicase 58 [Source:HGNC Symbol;Acc:HGNC:19102]
ENSG00000105889	STEAP1B	STEAP family member 1B [Source:HGNC Symbol;Acc:HGNC:41907]
ENSG00000105835	NAMPT	nicotinamide phosphoribosyltransferase [Source:HGNC Symbol;Acc:HGNC:30092]
ENSG00000105825	TFPI2	tissue factor pathway inhibitor 2 [Source:HGNC Symbol;Acc:HGNC:11761]
ENSG00000105639	JAK3	Janus kinase 3 [Source:HGNC Symbol;Acc:HGNC:6193]
ENSG00000105559	PLEKHA4	pleckstrin homology domain containing A4 [Source:HGNC Symbol;Acc:HGNC:14339]
ENSG00000105514	RAB3D	RAB3D, member RAS oncogene family [Source:HGNC Symbol;Acc:HGNC:9779]
ENSG00000105499	PLA2G4C	phospholipase A2 group IVC [Source:HGNC Symbol;Acc:HGNC:9037]
ENSG00000105327	BBC3	BCL2 binding component 3 [Source:HGNC Symbol;Acc:HGNC:17868]
ENSG00000104951	IL4I1	interleukin 4 induced 1 [Source:HGNC Symbol;Acc:HGNC:19094]
ENSG00000104856	RELB	RELB proto-oncogene, NF-kB subunit [Source:HGNC Symbol;Acc:HGNC:9956]
ENSG00000104549	SQLE	squalene epoxidase [Source:HGNC Symbol;Acc:HGNC:11279]
ENSG00000104320	NBN	nibrin [Source:HGNC Symbol;Acc:HGNC:7652]
ENSG00000104312	RIPK2	receptor interacting serine/threonine kinase 2 [Source:HGNC Symbol;Acc:HGNC:10020]
ENSG00000104213	PDGFRL	platelet derived growth factor receptor like [Source:HGNC Symbol;Acc:HGNC:8805]
ENSG00000103260	METRN	meteorin, glial cell differentiation regulator [Source:HGNC Symbol;Acc:HGNC:14151]
ENSG00000103241	FOXF1	forkhead box F1 [Source:HGNC Symbol;Acc:HGNC:3809]
ENSG00000102981	PARD6A	par-6 family cell polarity regulator alpha [Source:HGNC Symbol;Acc:HGNC:15943]
ENSG00000102524	TNFSF13B	TNF superfamily member 13b [Source:HGNC Symbol;Acc:HGNC:11929]
ENSG00000101670	LIPG	lipase G, endothelial type [Source:HGNC Symbol;Acc:HGNC:6623]
ENSG00000101384	JAG1	jagged 1 [Source:HGNC Symbol;Acc:HGNC:6188]
ENSG00000101079	NDRG3	NDRG family member 3 [Source:HGNC Symbol;Acc:HGNC:14462]
ENSG00000101017	CD40	CD40 molecule [Source:HGNC Symbol;Acc:HGNC:11919]
ENSG00000100906	NFKBIA	NFKB inhibitor alpha [Source:HGNC Symbol;Acc:HGNC:7797]
ENSG00000100644	HIF1A	hypoxia inducible factor 1 alpha subunit [Source:HGNC Symbol;Acc:HGNC:4910]
ENSG00000100600	LGMN	legumain [Source:HGNC Symbol;Acc:HGNC:9472]
ENSG00000100342	APOL1	apolipoprotein L1 [Source:HGNC Symbol;Acc:HGNC:618]
ENSG00000100307	CBX7	chromobox 7 [Source:HGNC Symbol;Acc:HGNC:1557]
ENSG00000100219	XBP1	X-box binding protein 1 [Source:HGNC Symbol;Acc:HGNC:12801]
ENSG00000096696	DSP	desmoplakin [Source:HGNC Symbol;Acc:HGNC:3052]
ENSG00000091879	ANGPT2	angiopoietin 2 [Source:HGNC Symbol;Acc:HGNC:485]
ENSG00000090776	EFNB1	ephrin B1 [Source:HGNC Symbol;Acc:HGNC:3226]
ENSG00000090447	TFAP4	transcription factor AP-4 [Source:HGNC Symbol;Acc:HGNC:11745]
ENSG00000090339	ICAM1	intercellular adhesion molecule 1 [Source:HGNC Symbol;Acc:HGNC:5344]
ENSG00000089127	OAS1	2'-5'-oligoadenylate synthetase 1 [Source:HGNC Symbol;Acc:HGNC:8086]
ENSG00000089041	P2RX7	purinergic receptor P2X 7 [Source:HGNC Symbol;Acc:HGNC:8537]
ENSG00000088826	SMOX	spermine oxidase [Source:HGNC Symbol;Acc:HGNC:15862]
ENSG00000086062	B4GALT1	beta-1,4-galactosyltransferase 1 [Source:HGNC Symbol;Acc:HGNC:924]
ENSG00000083799	CYLD	CYLD lysine 63 deubiquitinase [Source:HGNC Symbol;Acc:HGNC:2584]
ENSG00000081041	CXCL2	C-X-C motif chemokine ligand 2 [Source:HGNC Symbol;Acc:HGNC:4603]
ENSG00000079385	CEACAM1	carcinoembryonic antigen related cell adhesion molecule 1 [Source:HGNC Symbol;Acc:HGNC:1814]
ENSG00000078114	NEBL	nebulette [Source:HGNC Symbol;Acc:HGNC:16932]
ENSG00000078081	LAMP3	lysosomal associated membrane protein 3 [Source:HGNC Symbol;Acc:HGNC:14582]
ENSG00000077684	JADE1	jade family PHD finger 1 [Source:HGNC Symbol;Acc:HGNC:30027]
ENSG00000077150	NFKB2	nuclear factor kappa B subunit 2 [Source:HGNC Symbol;Acc:HGNC:7795]
ENSG00000076685	NT5C2	5'-nucleotidase, cytosolic II [Source:HGNC Symbol;Acc:HGNC:8022]
ENSG00000075651	PLD1	phospholipase D1 [Source:HGNC Symbol;Acc:HGNC:9067]
ENSG00000075223	SEMA3C	semaphorin 3C [Source:HGNC Symbol;Acc:HGNC:10725]
ENSG00000075213	SEMA3A	semaphorin 3A [Source:HGNC Symbol;Acc:HGNC:10723]
ENSG00000072786	STK10	serine/threonine kinase 10 [Source:HGNC Symbol;Acc:HGNC:11388]
ENSG00000072163	LIMS2	LIM zinc finger domain containing 2 [Source:HGNC Symbol;Acc:HGNC:16084]
ENSG00000068079	IFI35	interferon induced protein 35 [Source:HGNC Symbol;Acc:HGNC:5399]
ENSG00000067798	NAV3	neuron navigator 3 [Source:HGNC Symbol;Acc:HGNC:15998]
ENSG00000065989	PDE4A	phosphodiesterase 4A [Source:HGNC Symbol;Acc:HGNC:8780]
ENSG00000064651	SLC12A2	solute carrier family 12 member 2 [Source:HGNC Symbol;Acc:HGNC:10911]
ENSG00000058085	LAMC2	laminin subunit gamma 2 [Source:HGNC Symbol;Acc:HGNC:6493]
ENSG00000056558	TRAF1	TNF receptor associated factor 1 [Source:HGNC Symbol;Acc:HGNC:12031]
ENSG00000050344	NFE2L3	nuclear factor, erythroid 2 like 3 [Source:HGNC Symbol;Acc:HGNC:7783]
ENSG00000048052	HDAC9	histone deacetylase 9 [Source:HGNC Symbol;Acc:HGNC:14065]
ENSG00000042062	RIPOR3	RIPOR family member 3 [Source:HGNC Symbol;Acc:HGNC:16168]
ENSG00000028277	POU2F2	POU class 2 homeobox 2 [Source:HGNC Symbol;Acc:HGNC:9213]
ENSG00000026508	CD44	CD44 molecule (Indian blood group) [Source:HGNC Symbol;Acc:HGNC:1681]
ENSG00000023445	BIRC3	baculoviral IAP repeat containing 3 [Source:HGNC Symbol;Acc:HGNC:591]
ENSG00000013374	NUB1	negative regulator of ubiquitin like proteins 1 [Source:HGNC Symbol;Acc:HGNC:17623]
ENSG00000011422	PLAUR	plasminogen activator, urokinase receptor [Source:HGNC Symbol;Acc:HGNC:9053]
ENSG00000010818	HIVEP2	human immunodeficiency virus type I enhancer binding protein 2 [Source:HGNC Symbol;Acc:HGNC:4921]
ENSG00000010030	ETV7	ETS variant 7 [Source:HGNC Symbol;Acc:HGNC:18160]
ENSG00000008517	IL32	interleukin 32 [Source:HGNC Symbol;Acc:HGNC:16830]
ENSG00000007968	E2F2	E2F transcription factor 2 [Source:HGNC Symbol;Acc:HGNC:3114]
ENSG00000007908	SELE	selectin E [Source:HGNC Symbol;Acc:HGNC:10718]
ENSG00000006210	CX3CL1	C-X3-C motif chemokine ligand 1 [Source:HGNC Symbol;Acc:HGNC:10647]
ENSG00000003402	CFLAR	CASP8 and FADD like apoptosis regulator [Source:HGNC Symbol;Acc:HGNC:1876]
ENSG00000002549	LAP3	leucine aminopeptidase 3 [Source:HGNC Symbol;Acc:HGNC:18449]
ENSG00000001461	NIPAL3	NIPA like domain containing 3 [Source:HGNC Symbol;Acc:HGNC:25233]

## Sheet: BMECs+Non-related ligand
DEGs in hBMECs incubated with non-related ligand of S. pneumoniae (control)
rowID	ensembl_gene_id	hgnc_symbol	description	gene_biotype	hgnc_id	entrezgene	logFC	unshrunk.logFC	logCPM	PValue	FDR
11961	ENSG00000166523	CLEC4E	C-type lectin domain family 4 member E [Source:HGNC Symbol;Acc:HGNC:14555]	protein_coding	HGNC:14555	26253	7.25565	7.6643	3.93691	3.27574e-16	5.33385e-13
6940	ENSG00000134339	SAA2	serum amyloid A2 [Source:HGNC Symbol;Acc:HGNC:10514]	protein_coding	HGNC:10514	6289	6.01187	6.01838	7.19955	4.78547e-29	5.45447e-25
13612	ENSG00000173432	SAA1	serum amyloid A1 [Source:HGNC Symbol;Acc:HGNC:10513]	protein_coding	HGNC:10513	6288	4.74832	4.74972	8.34779	5.97039e-24	2.26835e-20
28483	ENSG00000227507	LTB	lymphotoxin beta [Source:HGNC Symbol;Acc:HGNC:6711]	protein_coding	HGNC:6711	4050	4.58399	4.60237	7.98377	4.64193e-15	5.29087e-12
5450	ENSG00000123610	TNFAIP6	TNF alpha induced protein 6 [Source:HGNC Symbol;Acc:HGNC:11898]	protein_coding	HGNC:11898	7130	4.47097	4.77665	5.45668	9.26716e-09	2.98488e-06
4383	ENSG00000115009	CCL20	C-C motif chemokine ligand 20 [Source:HGNC Symbol;Acc:HGNC:10619]	protein_coding	HGNC:10619	6364	4.37026	4.67494	4.39098	3.57017e-06	0.00054257
31286	ENSG00000231574	LINC02015	long intergenic non-protein coding RNA 2015 [Source:HGNC Symbol;Acc:HGNC:52850]	lincRNA	HGNC:52850	102724550	4.3559	4.46472	3.08961	9.68945e-09	2.98488e-06
13107	ENSG00000171236	LRG1	leucine rich alpha-2-glycoprotein 1 [Source:HGNC Symbol;Acc:HGNC:29480]	protein_coding	HGNC:29480	116844	4.159	4.1832	3.79854	6.75869e-17	1.28393e-13
3601	ENSG00000108691	CCL2	C-C motif chemokine ligand 2 [Source:HGNC Symbol;Acc:HGNC:10618]	protein_coding	HGNC:10618	6347	4.13668	4.14471	8.22678	2.80083e-11	1.77355e-08
4490	ENSG00000115602	IL1RL1	interleukin 1 receptor like 1 [Source:HGNC Symbol;Acc:HGNC:5998]	protein_coding	HGNC:5998	9173	4.02464	4.02659	6.09465	4.61381e-12	3.50588e-09
3031	ENSG00000104951	IL4I1	interleukin 4 induced 1 [Source:HGNC Symbol;Acc:HGNC:19094]	protein_coding	HGNC:19094	259307	3.87859	3.95478	3.97294	1.14442e-10	5.92912e-08
7522	ENSG00000137462	TLR2	toll like receptor 2 [Source:HGNC Symbol;Acc:HGNC:11848]	protein_coding	HGNC:11848	7097	3.79083	3.80472	5.75575	4.16907e-15	5.27989e-12
5456	ENSG00000123689	G0S2	G0/G1 switch 2 [Source:HGNC Symbol;Acc:HGNC:30229]	protein_coding	HGNC:30229	50486	3.64186	3.65925	5.53872	1.42302e-08	4.15392e-06
7226	ENSG00000135919	SERPINE2	serpin family E member 2 [Source:HGNC Symbol;Acc:HGNC:8951]	protein_coding	HGNC:8951	5270	3.62059	3.62131	9.84627	7.45472e-25	4.24844e-21
12680	ENSG00000169429	CXCL8	C-X-C motif chemokine ligand 8 [Source:HGNC Symbol;Acc:HGNC:6025]	protein_coding	HGNC:6025	3576	3.60052	3.6163	8.04589	1.17324e-11	7.86626e-09
12642	ENSG00000169248	CXCL11	C-X-C motif chemokine ligand 11 [Source:HGNC Symbol;Acc:HGNC:10638]	protein_coding	HGNC:10638	6373	3.59117	3.62811	6.18478	1.13695e-10	5.92912e-08
11001	ENSG00000163131	CTSS	cathepsin S [Source:HGNC Symbol;Acc:HGNC:2545]	protein_coding	HGNC:2545	1520	3.55722	3.56782	6.00806	1.91893e-18	5.46798e-15
10998	ENSG00000163121	NEURL3	neuralized E3 ubiquitin protein ligase 3 [Source:HGNC Symbol;Acc:HGNC:25162]	protein_coding	HGNC:25162	93082	3.54441	3.65835	4.79123	9.53182e-09	2.98488e-06
2580	ENSG00000101670	LIPG	lipase G, endothelial type [Source:HGNC Symbol;Acc:HGNC:6623]	protein_coding	HGNC:6623	9388	3.53151	3.5569	3.90994	1.08301e-11	7.71506e-09
4029	ENSG00000112096	SOD2	superoxide dismutase 2 [Source:HGNC Symbol;Acc:HGNC:11180]	protein_coding	HGNC:11180	100129518	3.4325	3.43285	10.0439	4.86096e-18	1.1081e-14
4491	ENSG00000115604	IL18R1	interleukin 18 receptor 1 [Source:HGNC Symbol;Acc:HGNC:5988]	protein_coding	HGNC:5988	8809	3.31244	3.32662	3.18815	5.15016e-09	1.77883e-06
5637	ENSG00000124875	CXCL6	C-X-C motif chemokine ligand 6 [Source:HGNC Symbol;Acc:HGNC:10643]	protein_coding	HGNC:10643	6372	3.30343	3.3694	4.95082	2.15685e-08	5.71715e-06
10933	ENSG00000162892	IL24	interleukin 24 [Source:HGNC Symbol;Acc:HGNC:11346]	protein_coding	HGNC:11346	11009	3.23997	3.27497	3.69487	1.27151e-09	4.99747e-07
2697	ENSG00000102524	TNFSF13B	TNF superfamily member 13b [Source:HGNC Symbol;Acc:HGNC:11929]	protein_coding	HGNC:11929	10673	3.21121	3.21515	7.5953	3.61917e-10	1.71881e-07
11193	ENSG00000163735	CXCL5	C-X-C motif chemokine ligand 5 [Source:HGNC Symbol;Acc:HGNC:10642]	protein_coding	HGNC:10642	6374	3.20625	3.23428	5.26508	5.64448e-11	3.3861e-08
12639	ENSG00000169245	CXCL10	C-X-C motif chemokine ligand 10 [Source:HGNC Symbol;Acc:HGNC:10637]	protein_coding	HGNC:10637	3627	3.16609	3.19743	7.22884	3.94882e-08	9.18543e-06
10875	ENSG00000162692	VCAM1	vascular cell adhesion molecule 1 [Source:HGNC Symbol;Acc:HGNC:12663]	protein_coding	HGNC:12663	7412	3.12479	3.15453	6.33426	2.27565e-09	8.64597e-07
11197	ENSG00000163739	CXCL1	C-X-C motif chemokine ligand 1 [Source:HGNC Symbol;Acc:HGNC:4602]	protein_coding	HGNC:4602	2919	3.10735	3.11038	9.07502	2.35669e-15	3.3577e-12
8684	ENSG00000144837	PLA1A	phospholipase A1 member A [Source:HGNC Symbol;Acc:HGNC:17661]	protein_coding	HGNC:17661	51365	3.07554	3.11007	3.26083	3.62206e-09	1.29013e-06
12059	ENSG00000166920	C15orf48	chromosome 15 open reading frame 48 [Source:HGNC Symbol;Acc:HGNC:29898]	protein_coding	HGNC:29898	84419	2.89565	2.90454	6.83609	2.94025e-09	1.08106e-06
9833	ENSG00000154451	GBP5	guanylate binding protein 5 [Source:HGNC Symbol;Acc:HGNC:19895]	protein_coding	HGNC:19895	115362	2.78286	2.87371	3.47712	2.41089e-05	0.00277569
10401	ENSG00000159261	CLDN14	claudin 14 [Source:HGNC Symbol;Acc:HGNC:2035]	protein_coding	HGNC:2035	23562	2.61686	2.63924	5.14293	6.61674e-08	1.45034e-05
12569	ENSG00000168961	LGALS9	galectin 9 [Source:HGNC Symbol;Acc:HGNC:6570]	protein_coding	HGNC:6570	3965	2.56095	2.56235	7.37921	1.23806e-06	0.000227604
5734	ENSG00000125730	C3	complement C3 [Source:HGNC Symbol;Acc:HGNC:1318]	protein_coding	HGNC:1318	718	2.49352	2.50974	3.54149	2.37963e-08	6.16433e-06
7298	ENSG00000136244	IL6	interleukin 6 [Source:HGNC Symbol;Acc:HGNC:6018]	protein_coding	HGNC:6018	3569	2.4657	2.49033	4.83398	0.000410786	0.0344275
4851	ENSG00000118503	TNFAIP3	TNF alpha induced protein 3 [Source:HGNC Symbol;Acc:HGNC:11896]	protein_coding	HGNC:11896	7128	2.4367	2.43999	8.16539	2.78397e-12	2.26655e-09
44785	ENSG00000256262	USP30-AS1	USP30 antisense RNA 1 [Source:HGNC Symbol;Acc:HGNC:40909]	antisense_RNA	HGNC:40909	NA	2.43214	2.48176	3.06342	6.21261e-05	0.00668032
15900	ENSG00000184557	SOCS3	suppressor of cytokine signaling 3 [Source:HGNC Symbol;Acc:HGNC:19391]	protein_coding	HGNC:19391	9021	2.42609	2.42962	4.75693	2.94494e-07	5.994e-05
42472	ENSG00000253276	CCDC71L	coiled-coil domain containing 71 like [Source:HGNC Symbol;Acc:HGNC:26685]	protein_coding	HGNC:26685	168455	2.40782	2.41012	5.68274	8.46617e-11	4.82487e-08
17416	ENSG00000196878	LAMB3	laminin subunit beta 3 [Source:HGNC Symbol;Acc:HGNC:6490]	protein_coding	HGNC:6490	3914	2.40562	2.41264	5.57045	7.86882e-10	3.32181e-07
1418	ENSG00000078081	LAMP3	lysosomal associated membrane protein 3 [Source:HGNC Symbol;Acc:HGNC:14582]	protein_coding	HGNC:14582	27074	2.40118	2.40342	6.25826	1.45777e-08	4.15392e-06
8035	ENSG00000140511	HAPLN3	hyaluronan and proteoglycan link protein 3 [Source:HGNC Symbol;Acc:HGNC:21446]	protein_coding	HGNC:21446	145864	2.40003	2.41944	3.4671	3.17082e-07	6.34053e-05
432	ENSG00000023445	BIRC3	baculoviral IAP repeat containing 3 [Source:HGNC Symbol;Acc:HGNC:591]	protein_coding	HGNC:591	330	2.36685	2.36797	7.60147	1.08623e-13	1.03173e-10
6882	ENSG00000134070	IRAK2	interleukin 1 receptor associated kinase 2 [Source:HGNC Symbol;Acc:HGNC:6113]	protein_coding	HGNC:6113	3656	2.35468	2.36895	4.78757	9.5916e-10	3.90446e-07
1530	ENSG00000081041	CXCL2	C-X-C motif chemokine ligand 2 [Source:HGNC Symbol;Acc:HGNC:4603]	protein_coding	HGNC:4603	2920	2.34756	2.35619	6.5989	1.8701e-06	0.000318038
54183	ENSG00000272269			antisense_RNA		NA	2.31744	2.32739	4.18745	1.04751e-08	3.14197e-06
4768	ENSG00000117595	IRF6	interferon regulatory factor 6 [Source:HGNC Symbol;Acc:HGNC:6121]	protein_coding	HGNC:6121	3664	2.31336	2.32227	3.43789	6.80965e-07	0.000129361
11694	ENSG00000165507	C10orf10	chromosome 10 open reading frame 10 [Source:HGNC Symbol;Acc:HGNC:23355]	protein_coding	HGNC:23355	11067	2.29088	2.29218	5.67382	1.24451e-10	6.16734e-08
15344	ENSG00000182326	C1S	complement C1s [Source:HGNC Symbol;Acc:HGNC:1247]	protein_coding	HGNC:1247	716	2.28069	2.28273	6.58897	1.58391e-12	1.38872e-09
1925	ENSG00000091129	NRCAM	neuronal cell adhesion molecule [Source:HGNC Symbol;Acc:HGNC:7994]	protein_coding	HGNC:7994	4897	2.25103	2.25425	4.55013	1.45149e-06	0.000262605
11238	ENSG00000163874	ZC3H12A	zinc finger CCCH-type containing 12A [Source:HGNC Symbol;Acc:HGNC:26259]	protein_coding	HGNC:26259	80149	2.23831	2.24016	7.50088	6.78934e-08	1.46009e-05
10421	ENSG00000159403	C1R	complement C1r [Source:HGNC Symbol;Acc:HGNC:1246]	protein_coding	HGNC:1246	715	2.2361	2.23634	9.01845	6.26944e-09	2.10174e-06
11192	ENSG00000163734	CXCL3	C-X-C motif chemokine ligand 3 [Source:HGNC Symbol;Acc:HGNC:4604]	protein_coding	HGNC:4604	2921	2.22726	2.28519	4.81988	0.000491343	0.0400023
1883	ENSG00000090339	ICAM1	intercellular adhesion molecule 1 [Source:HGNC Symbol;Acc:HGNC:5344]	protein_coding	HGNC:5344	3383	2.21979	2.22702	5.03196	2.56726e-08	6.3467e-06
3001	ENSG00000104856	RELB	RELB proto-oncogene, NF-kB subunit [Source:HGNC Symbol;Acc:HGNC:9956]	protein_coding	HGNC:9956	5971	2.21158	2.21454	6.27359	4.53786e-08	1.03445e-05
20170	ENSG00000204642	HLA-F	major histocompatibility complex, class I, F [Source:HGNC Symbol;Acc:HGNC:4963]	protein_coding	HGNC:4963	3134	2.15467	2.15515	8.14664	2.845e-06	0.00044421
30367	ENSG00000230266	XXYLT1-AS2	XXYLT1 antisense RNA 2 [Source:HGNC Symbol;Acc:HGNC:41154]	antisense_RNA	HGNC:41154	101410543	2.10291	2.11134	3.55262	3.36312e-07	6.60912e-05
768	ENSG00000056558	TRAF1	TNF receptor associated factor 1 [Source:HGNC Symbol;Acc:HGNC:12031]	protein_coding	HGNC:12031	7185	2.06771	2.07781	5.33323	2.26955e-06	0.000364343
3685	ENSG00000109321	AREG	amphiregulin [Source:HGNC Symbol;Acc:HGNC:651]	protein_coding	HGNC:651	374	2.06526	2.07217	3.34848	6.87374e-06	0.00095545
12499	ENSG00000168685	IL7R	interleukin 7 receptor [Source:HGNC Symbol;Acc:HGNC:6024]	protein_coding	HGNC:6024	3575	2.06121	2.0937	3.57536	0.000163989	0.0157071
14583	ENSG00000178343	SHISA3	shisa family member 3 [Source:HGNC Symbol;Acc:HGNC:25159]	protein_coding	HGNC:25159	152573	2.05859	2.06625	3.17299	1.09899e-05	0.00144654
5491	ENSG00000124107	SLPI	secretory leukocyte peptidase inhibitor [Source:HGNC Symbol;Acc:HGNC:11092]	protein_coding	HGNC:11092	6590	2.05675	2.05818	5.4025	1.98075e-06	0.000327197
1472	ENSG00000079385	CEACAM1	carcinoembryonic antigen related cell adhesion molecule 1 [Source:HGNC Symbol;Acc:HGNC:1814]	protein_coding	HGNC:1814	634	2.0448	2.05974	3.42936	1.48887e-05	0.00184457
5066	ENSG00000120279	MYCT1	MYC target 1 [Source:HGNC Symbol;Acc:HGNC:23172]	protein_coding	HGNC:23172	80177	2.03199	2.0348	4.40101	9.00426e-07	0.000168247
6816	ENSG00000133574	GIMAP4	GTPase, IMAP family member 4 [Source:HGNC Symbol;Acc:HGNC:21872]	protein_coding	HGNC:21872	55303	2.03127	2.04251	3.17259	1.71304e-05	0.00205529
1957	ENSG00000091879	ANGPT2	angiopoietin 2 [Source:HGNC Symbol;Acc:HGNC:485]	protein_coding	HGNC:485	285	2.02472	2.03404	3.96234	3.54217e-06	0.00054257
7341	ENSG00000136514	RTP4	receptor transporter protein 4 [Source:HGNC Symbol;Acc:HGNC:23992]	protein_coding	HGNC:23992	64108	2.01383	2.0207	4.88118	0.000117813	0.0118972
15858	ENSG00000184371	CSF1	colony stimulating factor 1 [Source:HGNC Symbol;Acc:HGNC:2432]	protein_coding	HGNC:2432	1435	2.0129	2.0153	6.10764	1.78225e-06	0.000310178
53739	ENSG00000271503	CCL5	C-C motif chemokine ligand 5 [Source:HGNC Symbol;Acc:HGNC:10632]	protein_coding	HGNC:10632	6352	2.00055	2.00238	7.23346	2.96574e-08	7.0424e-06
3170	ENSG00000105639	JAK3	Janus kinase 3 [Source:HGNC Symbol;Acc:HGNC:6193]	protein_coding	HGNC:6193	3718	1.98757	2.00154	3.15198	0.00010245	0.0106156
3224	ENSG00000105825	TFPI2	tissue factor pathway inhibitor 2 [Source:HGNC Symbol;Acc:HGNC:11761]	protein_coding	HGNC:11761	7980	1.98573	1.98757	7.44237	1.73723e-08	4.71451e-06
27062	ENSG00000225492	GBP1P1	guanylate binding protein 1 pseudogene 1 [Source:HGNC Symbol;Acc:HGNC:39561]	transcribed_unprocessed_pseudogene	HGNC:39561	400759	1.9829	2.00743	4.04863	0.000293922	0.0261728
16746	ENSG00000187957	DNER	delta/notch like EGF repeat containing [Source:HGNC Symbol;Acc:HGNC:24456]	protein_coding	HGNC:24456	92737	1.95303	1.95328	8.52487	2.61708e-08	6.3467e-06
9210	ENSG00000148926	ADM	adrenomedullin [Source:HGNC Symbol;Acc:HGNC:259]	protein_coding	HGNC:259	133	1.93408	1.93424	8.63262	7.73829e-10	3.32181e-07
3226	ENSG00000105835	NAMPT	nicotinamide phosphoribosyltransferase [Source:HGNC Symbol;Acc:HGNC:30092]	protein_coding	HGNC:30092	10135	1.90241	1.90262	8.66522	6.20468e-10	2.82884e-07
16068	ENSG00000185215	TNFAIP2	TNF alpha induced protein 2 [Source:HGNC Symbol;Acc:HGNC:11895]	protein_coding	HGNC:11895	7127	1.89712	1.90571	5.9666	4.19172e-06	0.000628648
46160	ENSG00000258791	LINC00520	long intergenic non-protein coding RNA 520 [Source:HGNC Symbol;Acc:HGNC:19843]	lincRNA	HGNC:19843	NA	1.89332	1.89522	5.78901	1.11094e-05	0.00144654
7716	ENSG00000138411	HECW2	HECT, C2 and WW domain containing E3 ubiquitin protein ligase 2 [Source:HGNC Symbol;Acc:HGNC:29853]	protein_coding	HGNC:29853	57520	1.88971	1.89942	4.08795	9.78038e-06	0.00131149
11585	ENSG00000165029	ABCA1	ATP binding cassette subfamily A member 1 [Source:HGNC Symbol;Acc:HGNC:29]	protein_coding	HGNC:29	19	1.87485	1.88441	3.36504	2.51405e-05	0.00286552
5238	ENSG00000121858	TNFSF10	TNF superfamily member 10 [Source:HGNC Symbol;Acc:HGNC:11925]	protein_coding	HGNC:11925	8743	1.843	1.84352	8.89881	2.20987e-05	0.00259041
10091	ENSG00000156804	FBXO32	F-box protein 32 [Source:HGNC Symbol;Acc:HGNC:16731]	protein_coding	HGNC:16731	114907	1.79251	1.7933	5.97243	1.55403e-08	4.32019e-06
7973	ENSG00000140092	FBLN5	fibulin 5 [Source:HGNC Symbol;Acc:HGNC:3602]	protein_coding	HGNC:3602	10516	1.78	1.78173	4.73065	4.05906e-07	7.84156e-05
11385	ENSG00000164283	ESM1	endothelial cell specific molecule 1 [Source:HGNC Symbol;Acc:HGNC:3466]	protein_coding	HGNC:3466	11082	1.7653	1.77057	4.2152	1.4377e-05	0.00180076
13103	ENSG00000171223	JUNB	JunB proto-oncogene, AP-1 transcription factor subunit [Source:HGNC Symbol;Acc:HGNC:6205]	protein_coding	HGNC:6205	3726	1.74168	1.74267	7.40105	1.97655e-05	0.00234674
3636	ENSG00000108932	SLC16A6	solute carrier family 16 member 6 [Source:HGNC Symbol;Acc:HGNC:10927]	protein_coding	HGNC:10927	9120	1.72358	1.7321	3.49555	0.000174477	0.0165194
48938	ENSG00000263343			processed_pseudogene		NA	-1.72189	-1.72372	5.14934	0.000345792	0.0296341
9572	ENSG00000152229	PSTPIP2	proline-serine-threonine phosphatase interacting protein 2 [Source:HGNC Symbol;Acc:HGNC:9581]	protein_coding	HGNC:9581	9050	1.70351	1.71159	5.14253	0.000124038	0.0124016
15718	ENSG00000183783	KCTD8	potassium channel tetramerization domain containing 8 [Source:HGNC Symbol;Acc:HGNC:22394]	protein_coding	HGNC:22394	386617	1.68071	1.68386	4.12887	0.000106979	0.0109851
15624	ENSG00000183486	MX2	MX dynamin like GTPase 2 [Source:HGNC Symbol;Acc:HGNC:7533]	protein_coding	HGNC:7533	4600	1.6754	1.67561	9.02775	0.000175862	0.0165194
8876	ENSG00000146232	NFKBIE	NFKB inhibitor epsilon [Source:HGNC Symbol;Acc:HGNC:7799]	protein_coding	HGNC:7799	4794	1.65609	1.66088	4.7005	0.000117949	0.0118972
1708	ENSG00000086544	ITPKC	inositol-trisphosphate 3-kinase C [Source:HGNC Symbol;Acc:HGNC:14897]	protein_coding	HGNC:14897	80271	1.65438	1.65801	3.63554	0.0001502	0.0145527
8931	ENSG00000146678	IGFBP1	insulin like growth factor binding protein 1 [Source:HGNC Symbol;Acc:HGNC:5469]	protein_coding	HGNC:5469	3484	1.6405	1.6415	5.22676	0.000203033	0.0185133
8928	ENSG00000146674	IGFBP3	insulin like growth factor binding protein 3 [Source:HGNC Symbol;Acc:HGNC:5472]	protein_coding	HGNC:5472	3486	1.6284	1.62934	4.97809	9.39898e-05	0.0098284
11171	ENSG00000163661	PTX3	pentraxin 3 [Source:HGNC Symbol;Acc:HGNC:9692]	protein_coding	HGNC:9692	5806	1.62641	1.62655	10.3126	4.61681e-06	0.000674647
9750	ENSG00000153823	PID1	phosphotyrosine interaction domain containing 1 [Source:HGNC Symbol;Acc:HGNC:26084]	protein_coding	HGNC:26084	55022	1.62093	1.62383	4.78122	4.0178e-05	0.0044461
4269	ENSG00000113916	BCL6	B-cell CLL/lymphoma 6 [Source:HGNC Symbol;Acc:HGNC:1001]	protein_coding	HGNC:1001	604	1.62028	1.6212	6.26507	2.74839e-06	0.000435085
10865	ENSG00000162645	GBP2	guanylate binding protein 2 [Source:HGNC Symbol;Acc:HGNC:4183]	protein_coding	HGNC:4183	2634	1.60878	1.60932	8.03714	2.21979e-06	0.000361445
7294	ENSG00000136237	RAPGEF5	Rap guanine nucleotide exchange factor 5 [Source:HGNC Symbol;Acc:HGNC:16862]	protein_coding	HGNC:16862	9771	1.60601	1.6078	5.58556	1.36352e-05	0.0017289
225	ENSG00000008517	IL32	interleukin 32 [Source:HGNC Symbol;Acc:HGNC:16830]	protein_coding	HGNC:16830	9235	1.59174	1.59365	5.80499	0.000188073	0.0174281
20385	ENSG00000205336	ADGRG1	adhesion G protein-coupled receptor G1 [Source:HGNC Symbol;Acc:HGNC:4512]	protein_coding	HGNC:4512	9289	1.585	1.5859	5.73975	1.36516e-05	0.0017289
9738	ENSG00000153721	CNKSR3	CNKSR family member 3 [Source:HGNC Symbol;Acc:HGNC:23034]	protein_coding	HGNC:23034	154043	1.5836	1.58575	5.54786	3.04058e-05	0.00343134
10551	ENSG00000160326	SLC2A6	solute carrier family 2 member 6 [Source:HGNC Symbol;Acc:HGNC:11011]	protein_coding	HGNC:11011	11182	1.58069	1.5824	6.28933	1.66944e-05	0.00202428
2422	ENSG00000100906	NFKBIA	NFKB inhibitor alpha [Source:HGNC Symbol;Acc:HGNC:7797]	protein_coding	HGNC:7797	4792	1.57434	1.57443	10.0481	5.87898e-06	0.000827266
3142	ENSG00000105499	PLA2G4C	phospholipase A2 group IVC [Source:HGNC Symbol;Acc:HGNC:9037]	protein_coding	HGNC:9037	8605	1.57398	1.57814	4.80623	0.000176818	0.0165194
13332	ENSG00000172183	ISG20	interferon stimulated exonuclease gene 20 [Source:HGNC Symbol;Acc:HGNC:6130]	protein_coding	HGNC:6130	3669	1.5379	1.53839	8.08895	5.92984e-05	0.00643698
12791	ENSG00000169908	TM4SF1	transmembrane 4 L six family member 1 [Source:HGNC Symbol;Acc:HGNC:11853]	protein_coding	HGNC:11853	4071	1.53583	1.53588	10.4463	1.65575e-05	0.00202428
7834	ENSG00000139178	C1RL	complement C1r subcomponent like [Source:HGNC Symbol;Acc:HGNC:21265]	protein_coding	HGNC:21265	51279	1.52352	1.52527	4.81762	0.000133778	0.0132591
2383	ENSG00000100647	SUSD6	sushi domain containing 6 [Source:HGNC Symbol;Acc:HGNC:19956]	protein_coding	HGNC:19956	9766	1.51762	1.51814	6.63639	0.000201267	0.0185003
14831	ENSG00000179630	LACC1	laccase domain containing 1 [Source:HGNC Symbol;Acc:HGNC:26789]	protein_coding	HGNC:26789	144811	1.50981	1.51308	4.62242	0.000410652	0.0344275
3990	ENSG00000111817	DSE	dermatan sulfate epimerase [Source:HGNC Symbol;Acc:HGNC:21144]	protein_coding	HGNC:21144	29940	1.50694	1.50859	5.9793	9.27212e-05	0.00978552
3754	ENSG00000110002	VWA5A	von Willebrand factor A domain containing 5A [Source:HGNC Symbol;Acc:HGNC:6658]	protein_coding	HGNC:6658	4013	1.49371	1.49408	7.16048	3.31508e-05	0.00370443
6487	ENSG00000131386	GALNT15	polypeptide N-acetylgalactosaminyltransferase 15 [Source:HGNC Symbol;Acc:HGNC:21531]	protein_coding	HGNC:21531	117248	1.42192	1.42257	5.29601	0.000336551	0.0292825
41	ENSG00000003436	TFPI	tissue factor pathway inhibitor [Source:HGNC Symbol;Acc:HGNC:11760]	protein_coding	HGNC:11760	7035	1.37472	1.37485	8.50403	0.000431736	0.0356589

## Sheet: Common DEGs MafA & Non-related 
Common DEGs from hBMECs incubated with MafA or non-related ligand of S. pneumoniae (control)
ensembl_gene_id	hgnc_symbol	description
ENSG00000008517	IL32	interleukin 32 [Source:HGNC Symbol;Acc:HGNC:16830]
ENSG00000023445	BIRC3	baculoviral IAP repeat containing 3 [Source:HGNC Symbol;Acc:HGNC:591]
ENSG00000056558	TRAF1	TNF receptor associated factor 1 [Source:HGNC Symbol;Acc:HGNC:12031]
ENSG00000078081	LAMP3	lysosomal associated membrane protein 3 [Source:HGNC Symbol;Acc:HGNC:14582]
ENSG00000079385	CEACAM1	carcinoembryonic antigen related cell adhesion molecule 1 [Source:HGNC Symbol;Acc:HGNC:1814]
ENSG00000081041	CXCL2	C-X-C motif chemokine ligand 2 [Source:HGNC Symbol;Acc:HGNC:4603]
ENSG00000090339	ICAM1	intercellular adhesion molecule 1 [Source:HGNC Symbol;Acc:HGNC:5344]
ENSG00000091879	ANGPT2	angiopoietin 2 [Source:HGNC Symbol;Acc:HGNC:485]
ENSG00000100906	NFKBIA	NFKB inhibitor alpha [Source:HGNC Symbol;Acc:HGNC:7797]
ENSG00000101670	LIPG	lipase G, endothelial type [Source:HGNC Symbol;Acc:HGNC:6623]
ENSG00000102524	TNFSF13B	TNF superfamily member 13b [Source:HGNC Symbol;Acc:HGNC:11929]
ENSG00000104856	RELB	RELB proto-oncogene, NF-kB subunit [Source:HGNC Symbol;Acc:HGNC:9956]
ENSG00000104951	IL4I1	interleukin 4 induced 1 [Source:HGNC Symbol;Acc:HGNC:19094]
ENSG00000105499	PLA2G4C	phospholipase A2 group IVC [Source:HGNC Symbol;Acc:HGNC:9037]
ENSG00000105639	JAK3	Janus kinase 3 [Source:HGNC Symbol;Acc:HGNC:6193]
ENSG00000105825	TFPI2	tissue factor pathway inhibitor 2 [Source:HGNC Symbol;Acc:HGNC:11761]
ENSG00000105835	NAMPT	nicotinamide phosphoribosyltransferase [Source:HGNC Symbol;Acc:HGNC:30092]
ENSG00000108691	CCL2	C-C motif chemokine ligand 2 [Source:HGNC Symbol;Acc:HGNC:10618]
ENSG00000108932	SLC16A6	solute carrier family 16 member 6 [Source:HGNC Symbol;Acc:HGNC:10927]
ENSG00000110002	VWA5A	von Willebrand factor A domain containing 5A [Source:HGNC Symbol;Acc:HGNC:6658]
ENSG00000111817	DSE	dermatan sulfate epimerase [Source:HGNC Symbol;Acc:HGNC:21144]
ENSG00000112096	SOD2	superoxide dismutase 2 [Source:HGNC Symbol;Acc:HGNC:11180]
ENSG00000113916	BCL6	B-cell CLL/lymphoma 6 [Source:HGNC Symbol;Acc:HGNC:1001]
ENSG00000115009	CCL20	C-C motif chemokine ligand 20 [Source:HGNC Symbol;Acc:HGNC:10619]
ENSG00000118503	TNFAIP3	TNF alpha induced protein 3 [Source:HGNC Symbol;Acc:HGNC:11896]
ENSG00000121858	TNFSF10	TNF superfamily member 10 [Source:HGNC Symbol;Acc:HGNC:11925]
ENSG00000123610	TNFAIP6	TNF alpha induced protein 6 [Source:HGNC Symbol;Acc:HGNC:11898]
ENSG00000123689	G0S2	G0/G1 switch 2 [Source:HGNC Symbol;Acc:HGNC:30229]
ENSG00000124875	CXCL6	C-X-C motif chemokine ligand 6 [Source:HGNC Symbol;Acc:HGNC:10643]
ENSG00000125730	C3	complement C3 [Source:HGNC Symbol;Acc:HGNC:1318]
ENSG00000131386	GALNT15	polypeptide N-acetylgalactosaminyltransferase 15 [Source:HGNC Symbol;Acc:HGNC:21531]
ENSG00000134070	IRAK2	interleukin 1 receptor associated kinase 2 [Source:HGNC Symbol;Acc:HGNC:6113]
ENSG00000134339	SAA2	serum amyloid A2 [Source:HGNC Symbol;Acc:HGNC:10514]
ENSG00000135919	SERPINE2	serpin family E member 2 [Source:HGNC Symbol;Acc:HGNC:8951]
ENSG00000136237	RAPGEF5	Rap guanine nucleotide exchange factor 5 [Source:HGNC Symbol;Acc:HGNC:16862]
ENSG00000136244	IL6	interleukin 6 [Source:HGNC Symbol;Acc:HGNC:6018]
ENSG00000136514	RTP4	receptor transporter protein 4 [Source:HGNC Symbol;Acc:HGNC:23992]
ENSG00000137462	TLR2	toll like receptor 2 [Source:HGNC Symbol;Acc:HGNC:11848]
ENSG00000138411	HECW2	HECT, C2 and WW domain containing E3 ubiquitin protein ligase 2 [Source:HGNC Symbol;Acc:HGNC:29853]
ENSG00000144837	PLA1A	phospholipase A1 member A [Source:HGNC Symbol;Acc:HGNC:17661]
ENSG00000146232	NFKBIE	NFKB inhibitor epsilon [Source:HGNC Symbol;Acc:HGNC:7799]
ENSG00000152229	PSTPIP2	proline-serine-threonine phosphatase interacting protein 2 [Source:HGNC Symbol;Acc:HGNC:9581]
ENSG00000153721	CNKSR3	CNKSR family member 3 [Source:HGNC Symbol;Acc:HGNC:23034]
ENSG00000154451	GBP5	guanylate binding protein 5 [Source:HGNC Symbol;Acc:HGNC:19895]
ENSG00000159261	CLDN14	claudin 14 [Source:HGNC Symbol;Acc:HGNC:2035]
ENSG00000159403	C1R	complement C1r [Source:HGNC Symbol;Acc:HGNC:1246]
ENSG00000160326	SLC2A6	solute carrier family 2 member 6 [Source:HGNC Symbol;Acc:HGNC:11011]
ENSG00000162645	GBP2	guanylate binding protein 2 [Source:HGNC Symbol;Acc:HGNC:4183]
ENSG00000162692	VCAM1	vascular cell adhesion molecule 1 [Source:HGNC Symbol;Acc:HGNC:12663]
ENSG00000162892	IL24	interleukin 24 [Source:HGNC Symbol;Acc:HGNC:11346]
ENSG00000163121	NEURL3	neuralized E3 ubiquitin protein ligase 3 [Source:HGNC Symbol;Acc:HGNC:25162]
ENSG00000163131	CTSS	cathepsin S [Source:HGNC Symbol;Acc:HGNC:2545]
ENSG00000163661	PTX3	pentraxin 3 [Source:HGNC Symbol;Acc:HGNC:9692]
ENSG00000163734	CXCL3	C-X-C motif chemokine ligand 3 [Source:HGNC Symbol;Acc:HGNC:4604]
ENSG00000163735	CXCL5	C-X-C motif chemokine ligand 5 [Source:HGNC Symbol;Acc:HGNC:10642]
ENSG00000163739	CXCL1	C-X-C motif chemokine ligand 1 [Source:HGNC Symbol;Acc:HGNC:4602]
ENSG00000163874	ZC3H12A	zinc finger CCCH-type containing 12A [Source:HGNC Symbol;Acc:HGNC:26259]
ENSG00000164283	ESM1	endothelial cell specific molecule 1 [Source:HGNC Symbol;Acc:HGNC:3466]
ENSG00000165029	ABCA1	ATP binding cassette subfamily A member 1 [Source:HGNC Symbol;Acc:HGNC:29]
ENSG00000166523	CLEC4E	C-type lectin domain family 4 member E [Source:HGNC Symbol;Acc:HGNC:14555]
ENSG00000166920	C15orf48	chromosome 15 open reading frame 48 [Source:HGNC Symbol;Acc:HGNC:29898]
ENSG00000168685	IL7R	interleukin 7 receptor [Source:HGNC Symbol;Acc:HGNC:6024]
ENSG00000168961	LGALS9	galectin 9 [Source:HGNC Symbol;Acc:HGNC:6570]
ENSG00000169245	CXCL10	C-X-C motif chemokine ligand 10 [Source:HGNC Symbol;Acc:HGNC:10637]
ENSG00000169248	CXCL11	C-X-C motif chemokine ligand 11 [Source:HGNC Symbol;Acc:HGNC:10638]
ENSG00000169429	CXCL8	C-X-C motif chemokine ligand 8 [Source:HGNC Symbol;Acc:HGNC:6025]
ENSG00000169908	TM4SF1	transmembrane 4 L six family member 1 [Source:HGNC Symbol;Acc:HGNC:11853]
ENSG00000171223	JUNB	JunB proto-oncogene, AP-1 transcription factor subunit [Source:HGNC Symbol;Acc:HGNC:6205]
ENSG00000171236	LRG1	leucine rich alpha-2-glycoprotein 1 [Source:HGNC Symbol;Acc:HGNC:29480]
ENSG00000172183	ISG20	interferon stimulated exonuclease gene 20 [Source:HGNC Symbol;Acc:HGNC:6130]
ENSG00000173432	SAA1	serum amyloid A1 [Source:HGNC Symbol;Acc:HGNC:10513]
ENSG00000179630	LACC1	laccase domain containing 1 [Source:HGNC Symbol;Acc:HGNC:26789]
ENSG00000182326	C1S	complement C1s [Source:HGNC Symbol;Acc:HGNC:1247]
ENSG00000183486	MX2	MX dynamin like GTPase 2 [Source:HGNC Symbol;Acc:HGNC:7533]
ENSG00000184371	CSF1	colony stimulating factor 1 [Source:HGNC Symbol;Acc:HGNC:2432]
ENSG00000185215	TNFAIP2	TNF alpha induced protein 2 [Source:HGNC Symbol;Acc:HGNC:11895]
ENSG00000187957	DNER	delta/notch like EGF repeat containing [Source:HGNC Symbol;Acc:HGNC:24456]
ENSG00000196878	LAMB3	laminin subunit beta 3 [Source:HGNC Symbol;Acc:HGNC:6490]
ENSG00000204642	HLA-F	major histocompatibility complex, class I, F [Source:HGNC Symbol;Acc:HGNC:4963]
ENSG00000225492	GBP1P1	guanylate binding protein 1 pseudogene 1 [Source:HGNC Symbol;Acc:HGNC:39561]
ENSG00000227507	LTB	lymphotoxin beta [Source:HGNC Symbol;Acc:HGNC:6711]
ENSG00000230266	XXYLT1-AS2	XXYLT1 antisense RNA 2 [Source:HGNC Symbol;Acc:HGNC:41154]
ENSG00000231574	LINC02015	long intergenic non-protein coding RNA 2015 [Source:HGNC Symbol;Acc:HGNC:52850]
ENSG00000253276	CCDC71L	coiled-coil domain containing 71 like [Source:HGNC Symbol;Acc:HGNC:26685]
ENSG00000256262	USP30-AS1	USP30 antisense RNA 1 [Source:HGNC Symbol;Acc:HGNC:40909]
ENSG00000258791	LINC00520	long intergenic non-protein coding RNA 520 [Source:HGNC Symbol;Acc:HGNC:19843]
ENSG00000271503	CCL5	C-C motif chemokine ligand 5 [Source:HGNC Symbol;Acc:HGNC:10632]
ENSG00000272269	0	#N/A
