# Supplementary material for: Transcriptome analysis of human brain microvascular endothelial cells response to Neisseria meningitidis and its antigen MafA using RNA-seq
Source: Sci Rep. 2019 Dec 10;9:18763. doi: 10.1038/s41598-019-55409-y (PMC6904618; doi:10.1038/s41598-019-55409-y)
Supplement: Supplementary file 3 — Supplementary dataset 3 [file 41598_2019_55409_MOESM3_ESM.xlsx]

## Sheet: Neisseria meningitidis
DEGs from hBMECs induced with Neisseria meningitidis: DEGs segregated according to the GO biological processes using Reactome server
GO biological processes	Genes (UNIPROT number)
Cell-Cell communication (upregulated genes)	LAMC2 (Q13753), CLDN1 (O95832), SIRPB2 (Q9P1W8), CD47 (Q08722), ACTBL2 (P63261) (P60709), LAMB3 (Q13751), CLDN14 (O95500), F11R (Q9Y624), CDH5 (P33151)
Cell-Cell communication (downregulated genes)	FLNC (Q14315), PARD6A (Q9NPB6), ITGB4 (P16144), CADM3 (Q8N126), KRT19 (P02533), LIMS2 (Q7Z4I7)
Cell junction organization (upregulated genes)	LAMC2 (Q13753), CLDN1 (O95832), SIRPB2 (Q9P1W8), CD47 (Q08722), ACTBL2 (P63261, P60709), LAMB3 (Q13751), CLDN14 (O95500), F11R (Q9Y624), CDH5 (P33151)
Cell junction organization (downregulated genes)	FLNC (Q14315), PARD6A (Q9NPB6), ITGB4 (P16144), CADM3 (Q8N126), KRT19 (P02533), LIMS2 (Q7Z4I7)
Integrin cell surface interactions (upregulated genes)	CD47 (Q08722), VCAM1 (P19320), CD44 (P16070), ITGA2 (P17301), F11R (Q9Y624), FBN1 (P35555), THBS1 (P07996), ICAM1 (P05362)
Gap junction trafficking and regulation (upregulated genes)	ACTBL2 (P63261, P60709), GJA1 (P17302), DAB2 (P98082)
Vesicle-mediated transport (upregulated genes)	SAA1 (P0DJI8), LDLR (P01130), SFN (P31947), ACTBL2 (P63261, P60709), RALGAPA2 (Q2PPJ7), SCARB2 (Q14108), CTSC (P53634), IL7R (P16871), SCARF1 (Q14162), OPTN (Q96CV9), APOL1 (O14791), RAB8B (Q92930), SGIP1 (Q9BQI5), GJA1 (P17302), RALA (P11233), DAB2 (P98082)
Vesicle-mediated transport (downregulated genes)	MVB12B (Q9H7P6), PACSIN3 (Q9UKS6), ARRB2 (P32121), KDELR3 (O43731), TFRC (P02786), LDLRAP1 (Q5SW96)
Clathrin-mediated endocytosis (upregulated genes)	LDLR (P01130), ACTBL2 (P63261, P60709), SGIP1 (Q9BQI5), SCARB2 (Q14108), DAB2 (P98082), IL7R (P16871)
Clathrin-mediated endocytosis (downregulated genes)	PACSIN3 (Q9UKS6), ARRB2 (P32121), TFRC (P02786), LDLRAP1 (Q5SW96)
Non-integrin membrane-ECM interactions (upregulated genes)	LAMC1 (P11047), FGF2 (P09038), LAMC2 (Q13753), LAMB3 (Q13751), ITGA2 (P17301), THBS1 (P07996)
Non-integrin membrane-ECM interactions (downregulated genes)	SDC1 (P18827), ITGB4 (P16144)
Extracellular matrix organization (upregulated genes)	LAMC1 (P11047), LAMC2 (Q13753), VCAM1 (P19320), NID1 (P14543), LAMB3 (Q13751), CD44 (P16070), ITGA2 (P17301), ADAM17 (P78536), ADAM8 (P78325), FBN1 (P35555), FGF2 (P09038), CD47 (Q08722), CEACAM1 (P31997, P13688), CTSS (P25774), F11R (Q9Y624), THBS1 (P07996), ICAM1 (P05362)
Extracellular matrix organization (downregulated genes)	SDC1 (P18827), ITGB4 (P16144)
Laminin interactions (upregulated genes)	LAMC1 (P11047), LAMC2 (Q13753), NID1 (P14543), LAMB3 (Q13751), ITGA2 (P17301)
Laminin interactions (downregulated genes)	ITGB4 (P16144)
Degradation of the extracellular matrix (upregulated genes)	LAMC1 (P11047), LAMC2 (Q13753),NID1 (P14543), LAMB3 (Q13751), CD44 (P16070), CTSS (P25774), ADAM17 (P78536), ADAM8 (P78325), FBN1 (P35555)
Adaptive Immune System (upregulated genes)	HLA-B (P10319, P03989, P30481, P30460, P18463, P30483, P30461, P18464, P30484, P30462, P18465, P30485, P30464, P30486, Q29940, P30487, P30488, P30466, P30685, Q29836, Q95365, Q29718, P30490, Q31612, P30491, Q31610, P30479, P30492, P30493, P30495, P30475, P30498, Q04826, P01889, P30480), UBE2E1 (P51965), HLA-A (P01891, P30456, P30457, P30512, P05534, P30447, P30459, P10316, P04439, Q09160, P13746,…
Adaptive Immune System (downregulated genes)	RNF41 (Q9H4P4), ZBTB16 (Q05516), FBXO17 (Q96EF6), MRC2 (Q9UBG0), PPP3CA (Q08209), SKP2 (Q13309)
Innate Immune System (upregulated genes)	HLA-B (Q95365, P01889), PLAUR (Q03405), HLA-A (P30459, P30453), DDX58 (O95786), DUSP6 (Q16828), DYNLT1 (P63172), MYO10 (Q9HD67), DHX58 (Q96C10), DSP (P15924), PANX1 (Q96RD7), IKBKE (Q14164), IFIH1 (Q9BYX4), LRG1 (P02750), CASP4 (P49662), CXCL3 (P09341), IL1B (P01584), CXCL2 (P09341), ISG15 (P05161), NFKB1 (P19838), NFKB2 (Q00653), LGMN (Q99538), PTX3 (P26022), SAA1 (P0DJI8), CXCL1 (P09341), UBE2L…
Innate Immune System (downregulated genes)	CD93 (Q9NPY3), DGAT1 (O75907), METTL7A (Q9H8H3), ATP6V0E2 (Q8NHE4), IMPDH1 (P20839), RPS6KA2 (Q15349), ALDH3B1 (P43353), MAPK9 (P45984), RAB3D (O95716), PPP3CA (Q08209), BAIAP2 (Q9UQB8)
Cytokine Signaling in Immune system (upregulated genes)	DDX58 (O95786), IL32 (P24001), JAK3 (P52333), JAK2 (O60674), CCL5 (P13501), CCL2 (P13500), IL18BP (O95998), CXCL8 (P10145), CXCL3 (P09341), CXCL2 (P09341, P19875), SOD2 (P04179), NFKB1 (P19838), NFKB2 (Q00653), RALA (P11233), SAA1 (P0DJI8), CXCL1 (P09341), MYD88 (Q99836), STAT1 (P42224, P42224-1, P42224-2), CXCL10 (P02778), TNF (P01375), TRIM5 (Q9C035), STAT2 (P52630), RELB (Q01201), RELA (Q04206…
Cytokine Signaling in Immune system (downregulated genes)	SDC1 (P18827), IL6R (P08887-2, P08887), IRS1 (P35568), MAOA (P21397), RPS6KA2 (Q15349), MAPK9 (P45984)
Apoptosis (upregulated genes)	TRADD (Q15628), TNFSF10 (P50591), BMF (Q96LC9), SFN (P31947), DSP (P15924), PMAIP1 (Q13794) , PSME2 (Q9UL46), CFLAR (O15519-2, O15519-1), BBC3 (Q9BXH1), PSMA4 (P25789), PSMB8 (P28062), PSMB9 (P28065), BCL2L11 (O43521)
Apoptosis (downregulated genes)	E2F1 (Q01094), BAD (Q92934)
Regulated Necrosis (upregulated genes)	TRADD (Q15628), TNFSF10 (P50591), CFLAR (O15519-2, O15519-1), MLKL (Q8NB16), BIRC3 (Q13489)
Cellular responses to stress (upregulated genes)	HMGA2 (P52926), UBE2E1 (P51965), NBN (O60934), HIST1H2AC ( Q93077, P04908), JUN (P05412), TNFRSF21 , BAG1 (Q99933), DNAJA1 (P31689), IL1A (P01583), MOV10 (Q9HCE1), IL6 (P05231), CXCL8 (P10145), HIF1A (Q16665), NR3C1 (P04150), SOD2 (P04179), NFKB1 (P19838), PSMB8 (P28062), PSMB9 (P28065), ETS2 (P15036), PSME2 (Q9UL46), PSMA4 (P25789), ETS1 (P14921), RELA (Q04206)
Cellular responses to stress (downregulated genes)	CBX6 (O95503), E2F1 (O00716, Q01094), CBX2 (Q14781), E2F2 (Q14209), HIF3A (Q9Y2N7), GPX8 (Q8TED1), RPS6KA2 (Q15349), MAPK9 (P45984), ID1 (P41134), CRYAB (P02511)

## Sheet: MafA
DEGs from hBMECs induced with MafA: DEGs segregated according to the GO biological processes using Reactome server
GO biological processes	Genes (UNIPROT number)
Cell-Cell communication (upregulated genes)	LAMC2 (Q13753), CLDN1 (O95832), CD47 (Q08722), DST (Q03001), ACTBL2 (P63261, P60709), LAMB3 (Q13751), ITGB1 (P05556), CLDN14 (O95500), CDH5 (P33151)
Cell-Cell communication (downregulated genes)	SRC (P12931-1), PARD6A (Q9NPB6), CADM3 (Q8N126), LIMS2 (Q7Z4I7)
Cell junction organization (upregulated genes)	LAMC2 (Q13753), CLDN1 (O95832), DST (Q03001), ACTBL2 (P63261, P60709), LAMB3 (Q13751), ITGB1 (P05556), CLDN14 (O95500), CDH5 (P33151)
Cell junction organization (downregulated genes)	PARD6A (Q9NPB6), CADM3 (Q8N126), LIMS2 (Q7Z4I7)
Integrin cell surface interactions (upregulated genes)	KDR (P35968), COL4A5 (P29400), VCAM1 (P19320), CD47 (Q08722), ITGB1 (P05556), CD44 (P16070), ITGA2 (P17301), FBN1 (P35555), THBS1 (P07996), ICAM1 (P05362)
Gap junction trafficking and regulation (upregulated genes)	ACTBL2 (P63261, P60709), GJA1 (P17302), DAB2 (P98082)
Gap junction trafficking and regulation (downregulated genes)	TUBA4A (P68366), SRC (P12931-2)
Vesicle-mediated transport (upregulated genes)	SAA1 (P0DJI8), LDLR (P01130), SFN (P31947), ACTBL2 (P63261, P60709), TBC1D4 (O60343), RALGAPA2 (Q2PPJ7), SCARB2 (Q14108), CTSC (P53634), CD55 (P08174), IL7R (P16871), APOL1 (O14791), RAB8B (Q92930), CALR (P27797), SGIP1 (Q9BQI5), GJA1 (P17302), DAB2 (P98082), EGFR (P00533)
Vesicle-mediated transport (downregulated genes)	GCC1 (Q96CN9), PACSIN3 (Q9UKS6), PRKAG1 (Q9UGJ0, P54619), TUBA4A (P68366), DCTN5 (Q9BTE1), AP1S3 (Q96PC3), SRC (P12931-2), RAB5C (P51148), CYTH3 (O43739)
Clathrin-mediated endocytosis (upregulated genes)	LDLR (P01130), ACTBL2 (P63261, P60709), SGIP1 (Q9BQI5), SCARB2 (Q14108), IL7R (P16871), DAB2 (P98082), EGFR (P00533)
Clathrin-mediated endocytosis (downregulated genes)	PACSIN3 (Q9UKS6), RAB5C (P51148)
Non-integrin membrane-ECM interactions (upregulated genes)	LAMC2 (Q13753), NTN4 (Q9HB63), COL4A5 (P29400), SDC4 (P31431), LAMB3 (Q13751), ITGB1 (P05556), ITGA2 (P17301), THBS1 (P07996)
Non-integrin membrane-ECM interactions (downregulated genes)	PRKACA (P17252)
Extracellular matrix organization (upregulated genes)	KDR (P35968), LAMC2 (Q13753), COL4A5 (P29400), PLOD2 (O00469), TIMP1 (P01033), VCAM1 (P19320), SDC4 (P31431), NID1 (P14543), LAMB3 (Q13751), ITGB1 (P05556), CD44 (P16070), ITGA2 (P17301), TGFB2 (P61812), ADAM8 (P78325), ADAM17 (P78536), FBN1 (P35555), NTN4 (Q9HB63), CD47 (Q08722), DST (Q03001-3), CEACAM1 (P31997, P13688), CTSS (P25774), THBS1 (P07996), ICAM1 (P05362)
Extracellular matrix organization (downregulated genes)	CAPN10( Q9HC96), PRKACA (P17252)
Laminin interactions (upregulated genes)	LAMC2 (Q13753), COL4A5 (P29400), NID1 (P14543), LAMB3 (Q13751), ITGB1 (P05556), ITGA2 (P17301)
Degradation of the extracellular matrix (upregulated genes)	LAMC2 (Q13753), COL4A5 (P29400), TIMP1 (P01033), NID1 (P14543), LAMB3 (Q13751), CTSS (P25774, CD44 (P16070), ADAM8 (P78325), ADAM17 (P78536), FBN1 (P35555)
Degradation of the extracellular matrix (downregulated genes)	CAPN10 (Q9HC96)
Adaptive Immune System (upregulated genes)	HLA-B (P10319, P03989, P30481, P30460, P18463, P30483, P30461, P18464, P30484, P30462, P18465, P30485, P30464, P30486, Q29940, P30487, P30488, P30466, P30685, Q29836, Q95365, Q29718, P30490, Q31612, P30491, Q31610, P30479, P30492, P30493, P30495, P30475, P30498, Q04826, P01889, P30480), HLA-A (P01891, P30456, P30457, P30512, P05534, P30447, P30459, P10316, P04439, Q09160, P13746, P18462, P30450, …
Adaptive Immune System (downregulated genes)	PIK3R3 (Q92569), DCTN5 (Q9BTE1), RNF41 (Q9H4P4), ZBTB16 (Q05516), FBXO17 (Q96EF6), TRIM32 (Q13049), KBTBD6 (Q86V97), PRKACA (P17612, P22694), ASB1 (Q9Y576), TUBA4A (P68366), AP1S3 (Q96PC3), SRC (P12931-1), TRAIP (Q9BWF2)
Innate Immune System (upregulated genes)	HLA-B (Q95365, P01889), PLAUR (Q03405), HLA-A (P30459, P30453), DUSP6 (Q16828), DDX58 (O95786), MYO10 (Q9HD67), DHX58 (Q96C10), DSP (P15924), PANX1 (Q96RD7), CD55 (P08174), IKBKE (Q14164), GGH (Q92820), IFIH1 (Q9BYX4), TBK1 (Q9UHD2), FOS (P01100), LRG1 (P02750), CXCL3 (P09341), IL1B (P01584), CXCL2 (P09341), NFKB1 (P19838), NFKB2 (Q00653), CST3 (P01034), LGMN (Q99538), SAA1 (P0DJI8), PTX3 (P26022…
Innate Immune System (downregulated genes)	POLR2E (P19388), METTL7A (Q9H8H3), OSTF1 (Q92882), TRIM32 (Q13049), DNAJC5 (Q9H3Z4), RAB5C (P51148), PRKACA (P17612, P22694), MAVS (Q7Z434), NME2 (P22392), SRC (P12931-1), RAB3D (O95716)
Cytokine Signaling in Immune system (upregulated genes)	TIMP1 (P01033), DDX58 (O95786), IL32 (P24001), JAK3 (P52333), CCL5 (P13501), FOS (P01100), CCL2 (P13500), CXCL8 (P10145), CXCL3 (P09341), CXCL2 (P09341, P19875), SOD2 (P04179), NFKB1 (P19838), NFKB2 (Q00653), SAA1 (P0DJI8), CXCL1 (P09341), MYD88 (Q99836), IFI6 (P09912), STAT1 (P42224, P42224-1, P42224-2), CXCL10 (P02778), TNF (P01375), TRIM5 (Q9C035), STAT2 (P52630), RELB (Q01201), VCAM1 (P19320)…
Cytokine Signaling in Immune system (downregulated genes)	IL6R (P08887-2, P08887), PIK3R3 (Q92569), IL17RA (Q96F46), MAOA (P21397), LTBR (P36941), PRKACA (P17612), SH2B1 (Q9NRF2-2), INPPL1 (O15357), MUM1 (Q15306), PTPN18 (Q99952)
Apoptosis (upregulated genes)	TNFSF10 (P50591), FAS (P25445), SFN (P31947), CFLAR (O15519-2, O15519-1), BBC3 (Q9BXH1), PMAIP1 (Q13794), DSP (P15924), BCL2L11 (O43521), TNFRSF10B (O14763), PSMB9 (P28065)
Regulated Necrosis (upregulated genes)	TNFSF10 (P50591), FAS (P25445), CFLAR (O15519-2, O15519-1), MLKL (Q8NB16), BIRC3 (Q13489), TNFRSF10B (O14763)
Cellular responses to stress (upregulated genes)	KDM6B (O15054), NBN (O60934), JUN (P05412), ETS2 (P15036), FOS (P01100), BAG1 (Q99933), IL1A (P01583), IL6 (P05231), CXCL8 (P10145), ETS1 (P14921), HIF1A (Q16665), SOD2 (P04179), NFKB1 (P19838), PSMB9 (P28065)
Cellular responses to stress (downregulated genes)	ERF (P50548), CBX6 (O95503), CBX2 (Q14781), E2F2 (Q14209), DCTN5 (Q9BTE1), HIF3A (Q9Y2N7), SCMH1 (Q96GD3-2), UBN1 (Q9NPG3), TUBA4A (P68366)

## Sheet: Common genes
Common DEGs from both treatments: DEGs segregated according to the GO biological processes using Reactome server
GO biological processes	Genes (UNIPROT number)
Cell-Cell communication (upregulated genes)	LAMC2 (Q13753), CLDN1 (O95832), CD47 (Q08722), ACTBL2 (P63261, P60709), LAMB3 (Q13751), CLDN14 (O95500), CDH5 (P33151)
Cell-Cell communication (downregulated genes)	PARD6A (Q9NPB6), CADM3 (Q8N126), LIMS2 (Q7Z4I7)
Cell junction organization (upregulated genes)	LAMC2 (Q13753), CLDN1 (O95832), ACTBL2 (P63261, P60709), LAMB3 (Q13751), CLDN14 (O95500), CDH5 (P33151)
Cell junction organization (downregulated genes)	PARD6A (Q9NPB6), CADM3 (Q8N126), LIMS2 (Q7Z4I7)
Integrin cell surface interactions (upregulated genes)	VCAM1 (P19320), CD47 (Q08722), CD44 (P16070), ITGA2 (P17301), THBS1 (P07996), FBN1 (P35555), ICAM1 (P05362)
Gap junction trafficking and regulation (upregulated genes)	ACTBL2 (P63261, P60709), GJA1 (P17302), DAB2 (P98082)
Vesicle-mediated transport (upregulated genes)	SAA1 (P0DJI8), LDLR (P01130), SFN (P31947), ACTBL2 (P63261, P60709), RALGAPA2 (Q2PPJ7), SCARB2 (Q14108), CTSC (P53634), IL7R (P16871), APOL1 (O14791), RAB8B (Q92930), SGIP1 (Q9BQI5), GJA1 (P17302), DAB2 (P98082)
Vesicle-mediated transport (downregulated genes)	PACSIN3 (Q9UKS6)
Clathrin-mediated endocytosis (upregulated genes)	LDLR (P01130), ACTBL2 (P63261, P60709), SGIP1 (Q9BQI5), SCARB2 (Q14108), IL7R (P16871), DAB2 (P98082)
Clathrin-mediated endocytosis (downregulated genes)	PACSIN3 (Q9UKS6)
Non-integrin membrane-ECM interactions (upregulated genes)	LAMC2 (Q13753), LAMB3 (Q13751), ITGA2 (P17301), THBS1 (P07996)
Extracellular matrix organization (upregulated genes)	LAMC2 (Q13753), VCAM1 (P19320), NID1 (P14543), LAMB3 (Q13751), CD44 (P16070), ITGA2 (P17301), ADAM8 (P78325), ADAM17 (P78536), FBN1 (P35555), CD47 (Q08722), CEACAM1 (P31997, P13688), CTSS (P25774), THBS1 (P07996), ICAM1 (P05362)
Laminin interactions (upregulated genes)	LAMC2 (Q13753), NID1 (P14543), LAMB3 (Q13751), ITGA2 (P17301)
Degradation of the extracellular matrix (upregulated genes)	LAMC2 (Q13753), NID1 (P14543), LAMB3 (Q13751), CTSS (P25774), CD44 (P16070), ADAM8 (P78325), ADAM17 (P78536), FBN1 (P35555)
Adaptive Immune System (upregulated genes)	HLA-B (P10319, P03989, P30481, P30460, P18463, P30483, P30461, P18464, P30484, P30462, P18465, P30485, P30464, P30486, Q29940, P30487, P30488, P30466, P30685, Q29836, Q95365, Q29718, P30490, Q31612, P30491, Q31610, P30479, P30492, P30493, P30495, P30475, P30498, Q04826, P01889, P30480), HLA-A P01891, P30456, P30457, P30512, P05534, P30447, P30459, P10316, P04439, Q09160, P13746, P18462, P30450, P…
Adaptive Immune System (downregulated genes)	RNF41 (Q9H4P4), ZBTB16 (Q05516), FBXO17 (Q96EF6)
Innate Immune System (upregulated genes)	HLA-B (Q95365, P01889), PLAUR (Q03405), HLA-A (P30459, P30453), DDX58 (O95786), DUSP6 (Q16828), MYO10 (Q9HD67), DHX58 (Q96C10), DSP (P15924), PANX1 (Q96RD7), IKBKE (Q14164), IFIH1 (Q9BYX4), LRG1 (P02750), IL1B (P01584), CXCL3 (P09341), CXCL2 (P09341), NFKB1 (P19838), NFKB2 (Q00653), LGMN (Q99538), PTX3 (P26022), SAA1 (P0DJI8), CXCL1 (P09341), HERC5 (Q9UII4), HERC6 (Q9UII4), MYD88 (Q99836), RELB (…
Innate Immune System (downregulated genes)	METTL7A (Q9H8H3), RAB3D (O95716)
Cytokine Signaling in Immune system (upregulated genes)	DDX58 (O95786), IL32 (P24001), JAK3 (P52333), CCL5 (P13501), CCL2 (P13500), CXCL8 (P10145), CXCL3 (P09341), CXCL2 (P09341, P19875), SOD2 (P04179), NFKB1 (P19838), NFKB2 (Q00653), SAA1 (P0DJI8), CXCL1 (P09341), MYD88 (Q99836), STAT1 (P42224, P42224-1, P42224-2), CXCL10 (P02778), TNF (P01375), TRIM5 (Q9C035), STAT2 (P52630), RELB (Q01201), VCAM1 (P19320), SP110 (P23497), LYN (P07948), GBP5 (Q96PP8)…
Cytokine Signaling in Immune system (downregulated genes)	IL6R (P08887-2, P08887), MAOA (P21397)
Apoptosis (upregulated genes)	TNFSF10 (P50591), SFN (P31947), CFLAR (O15519-2, O15519-1), BBC3 (Q9BXH1), PMAIP1 (Q13794), DSP (P15924), BCL2L11 (O43521), PSMB9 (P28065)
Regulated Necrosis (upregulated genes)	TNFSF10 (P50591), CFLAR (O15519-2, O15519-1), MLKL (Q8NB16), BIRC3 (Q13489)
Cellular responses to stress (upregulated genes)	NBN (O60934), JUN (P05412), ETS2 (P15036), BAG1 (Q99933), IL1A (P01583), IL6 (P05231), CXCL8 (P10145), ETS1 (P14921), HIF1A (Q16665), SOD2 (P04179), NFKB1 (P19838), PSMB9 (P28065)
Cellular responses to stress (downregulated genes)	CBX6 (O95503), CBX2 (Q14781), E2F2 (Q14209), HIF3A (Q9Y2N7)
