# Supplementary material for: Transcriptome analysis of human brain microvascular endothelial cells response to Neisseria meningitidis and its antigen MafA using RNA-seq
Source: Sci Rep. 2019 Dec 10;9:18763. doi: 10.1038/s41598-019-55409-y (PMC6904618; doi:10.1038/s41598-019-55409-y)
Supplement: Supplementary file 4 — Supplementary dataset 4 [file 41598_2019_55409_MOESM4_ESM.xlsx]

## Sheet: BMECs+NM
Non coding RNAs evoked in hBMECs challenged with NM
rowID	ensembl_gene_id	hgnc_symbol	description	gene_biotype	hgnc_id	entrezgene	logFC	unshrunk.logFC	logCPM	PValue	FDR
44785	ENSG00000256262	USP30-AS1	USP30 antisense RNA 1 [Source:HGNC Symbol;Acc:HGNC:40909]	antisense_RNA	HGNC:40909	NA	4.57788811539114	4.63598002214515	3.06342250775788	1.12846084600594e-13	1.1484104216764e-11
35406	ENSG00000237499		Novel	antisense_RNA		100130476	3.22901726445167	3.42715606312694	4.41299651573316	0.000552934914707132	0.00940649575795804
35797	ENSG00000238045		Novel	antisense_RNA		NA	3.19777196546948	3.20565245412373	4.28195565141661	9.82615188611553e-11	6.02142361279273e-09
54183	ENSG00000272269		Novel	antisense_RNA		NA	2.29868641225396	2.30861555046543	4.18745186781923	2.66419928158995e-08	1.06176725215253e-06
17547	ENSG00000197301		Novel	antisense_RNA		100129940	2.12379560558846	2.12908555296151	3.80185738551646	3.47049370555858e-05	0.000789554635847438
30367	ENSG00000230266	XXYLT1-AS2	XXYLT1 antisense RNA 2 [Source:HGNC Symbol;Acc:HGNC:41154]	antisense_RNA	HGNC:41154	101410543	2.03712400175546	2.04544202442272	3.55262119091308	1.4810468793444e-06	4.61228752206762e-05
33132	ENSG00000234222	LIX1L-AS1	LIX1L antisense RNA 1 [Source:HGNC Symbol;Acc:HGNC:41210]	antisense_RNA	HGNC:41210	105371260	1.95408775392706	1.96297145582314	3.27629631506155	0.00103991056236517	0.0162146382897924
27635	ENSG00000226312	CFLAR-AS1	CFLAR antisense RNA 1 [Source:HGNC Symbol;Acc:HGNC:14437]	antisense_RNA	HGNC:14437	65072	1.84943229765782	1.85831174429501	3.29320119871683	0.00042773389853168	0.00755862166738618
20541	ENSG00000205885	C1RL-AS1	C1RL antisense RNA 1 [Source:HGNC Symbol;Acc:HGNC:27461]	antisense_RNA	HGNC:27461	283314	1.66451321857206	1.66786241393608	4.23929432526609	0.000367334804345305	0.00664584460305998
27334	ENSG00000225886		Novel	antisense_RNA		NA	1.64094472750496	1.6449763481566	3.82524593127907	0.000912914667055979	0.0144319020459141
38867	ENSG00000247903		Novel	antisense_RNA		NA	-1.62799137247624	-1.63229904639071	3.99487651222547	0.000529104087725014	0.00908242227694233
60432	ENSG00000280832	GSEC	G-quadruplex forming sequence containing lncRNA [Source:HGNC Symbol;Acc:HGNC:48645]	antisense_RNA	HGNC:48645	NA	-1.60527737144346	-1.61300333948578	3.21552284638587	0.00330867653463675	0.0426221991843615
14285	ENSG00000176912	TYMSOS	TYMS opposite strand [Source:HGNC Symbol;Acc:HGNC:29553]	bidirectional_promoter_lncRNA	HGNC:29553	NA	-1.89763458362722	-1.91067883258526	3.69340102224174	0.000488100945770648	0.00841660299530082
31286	ENSG00000231574	LINC02015	long intergenic non-protein coding RNA 2015 [Source:HGNC Symbol;Acc:HGNC:52850]	lincRNA	HGNC:52850	102724550	5.78395149506346	5.89608722187455	3.0896144710957	2.87581116693936e-13	2.73154130673123e-11
52838	ENSG00000270069	MIR222HG	MIR222 host gene [Source:HGNC Symbol;Acc:HGNC:49555]	lincRNA	HGNC:49555	NA	2.6255909560693	2.63135325968009	4.24630004006784	4.41960379676467e-10	2.43355768480791e-08
35709	ENSG00000237927		Novel	lincRNA		NA	2.50414749045574	2.64399012909133	4.72761427836187	0.0014032494365637	0.0211005766199908
53153	ENSG00000270607		Novel	lincRNA		NA	2.42514883728969	2.4291262076374	4.94651716012143	4.08624984287162e-09	1.9010234983286e-07
40865	ENSG00000251136		Novel	lincRNA		101929709	2.25192365125683	2.26367979494803	3.18661344360328	2.03478262339719e-06	6.22327858478051e-05
46160	ENSG00000258791	LINC00520	long intergenic non-protein coding RNA 520 [Source:HGNC Symbol;Acc:HGNC:19843]	lincRNA	HGNC:19843	NA	2.21599949025966	2.21803628182938	5.78901214018216	1.40480319786837e-07	5.14853596440632e-06
45539	ENSG00000257894		Novel	lincRNA		NA	2.09252274951648	2.09837996032922	3.57086531113304	4.34067159659256e-05	0.000960679123455574
53825	ENSG00000271646		Novel	lincRNA		NA	1.92238760690087	1.92865947150389	4.0583065833996	2.03657037385781e-06	6.22327858478051e-05
54801	ENSG00000273319		Novel	lincRNA		NA	1.88253666959892	1.88861178285342	3.41703615420657	0.00045536296701975	0.00793612706130139
38177	ENSG00000243701	DUBR	DPPA2 upstream binding RNA [Source:HGNC Symbol;Acc:HGNC:48569]	lincRNA	HGNC:48569	344595	1.54089154197651	1.54389723110134	3.73318439591767	0.00190002636152797	0.0268691072812604
38693	ENSG00000245556	SCAMP1-AS1	SCAMP1 antisense RNA 1 [Source:HGNC Symbol;Acc:HGNC:50544]	lincRNA	HGNC:50544	728769	1.36182245117617	1.36469357682582	4.54329623349803	0.00370391053748828	0.0469601471705133
33393	ENSG00000234608	MAPKAPK5-AS1	MAPKAPK5 antisense RNA 1 [Source:HGNC Symbol;Acc:HGNC:24091]	lincRNA	HGNC:24091	51275	-1.67356487374327	-1.67709998344165	4.1359455335786	0.000404281707830193	0.00721127215312761
28396	ENSG00000227376	FTH1P16	ferritin heavy chain 1 pseudogene 16 [Source:HGNC Symbol;Acc:HGNC:3986]	processed_pseudogene	HGNC:3986	NA	2.10101936238498	2.10485544224517	4.2086023786583	1.05725903286708e-05	0.000271410776049976
27062	ENSG00000225492	GBP1P1	guanylate binding protein 1 pseudogene 1 [Source:HGNC Symbol;Acc:HGNC:39561]	transcribed_unprocessed_pseudogene	HGNC:39561	400759	4.73510017005811	4.76673997721144	4.04862730667761	5.2853553768745e-17	9.12764857357812e-15
34017	ENSG00000235505		Novel	transcribed_unprocessed_pseudogene		643733	1.56590557137925	1.56782296491666	4.63635448104161	0.000805279875641655	0.0130377557138687

## Sheet: BMECs+MafA
Non coding RNAs evoked in hBMECs challenged with MafA
rowID	ensembl_gene_id	hgnc_symbol	description	gene_biotype	hgnc_id	entrezgene	logFC	unshrunk.logFC	logCPM	PValue	FDR
35406	ENSG00000237499		Novel	antisense_RNA		100130476	3.61824250466929	3.82146834332745	4.41299651573316	0.000237180755604153	0.00487096622049754
44785	ENSG00000256262	USP30-AS1	USP30 antisense RNA 1 [Source:HGNC Symbol;Acc:HGNC:40909]	antisense_RNA	HGNC:40909	NA	3.43522067345228	3.49034805523775	3.06342250775788	3.3406399467328e-08	2.09212165455277e-06
34738	ENSG00000236540		Novel	antisense_RNA		NA	-3.40515454615336	-3.42669150772092	3.8685441938179	1.89111291541378e-07	9.97912268976215e-06
54972	ENSG00000273599		Novel	antisense_RNA		NA	-3.24474318774486	-3.26792667511346	3.8056330236288	2.66599050288091e-06	0.000101628627932564
27542	ENSG00000226179	LINC00685	long intergenic non-protein coding RNA 685 [Source:HGNC Symbol;Acc:HGNC:27560]	antisense_RNA	HGNC:27560	NA	-3.0993900952606	-3.12226683509348	4.0749663057494	0.000655437324928746	0.011251191778685
54259	ENSG00000272405		Novel	antisense_RNA		NA	-3.00990701146435	-3.0348555075629	3.22017308868719	1.09097083810277e-05	0.000338825221054369
47811	ENSG00000260853		Novel	antisense_RNA		NA	-3.00837806030406	-3.03609947102358	3.05170942454233	0.000234502134921818	0.00484212922796898
17547	ENSG00000197301		Novel	antisense_RNA		100129940	2.71933933883902	2.72516124803122	3.80185738551646	4.07594978393841e-08	2.52487367594185e-06
48304	ENSG00000261505		Novel	antisense_RNA		NA	-2.49173314027946	-2.509800235646	3.52472938640899	0.000545767302670992	0.00961461470764137
47102	ENSG00000259891		Novel	antisense_RNA		NA	-2.35038887422872	-2.36314514953086	3.5603824870583	0.000839384755123584	0.0138056384399691
15113	ENSG00000181097		Novel	antisense_RNA		NA	-2.19962251534027	-2.20292670317464	5.27082997931462	2.80128115999916e-05	0.000780660211776783
56827	ENSG00000276148		Novel	antisense_RNA		NA	1.87588828215211	1.89508355261408	3.11763376495597	0.0012067598928132	0.0187905044512088
54183	ENSG00000272269		Novel	antisense_RNA		NA	1.86806933649801	1.877133085326	4.18745186781923	3.7551792458167e-05	0.000990776227866174
27635	ENSG00000226312	CFLAR-AS1	CFLAR antisense RNA 1 [Source:HGNC Symbol;Acc:HGNC:14437]	antisense_RNA	HGNC:14437	65072	1.8360686738284	1.84494441070458	3.29320119871683	0.000642199411987821	0.0110905892391472
30367	ENSG00000230266	XXYLT1-AS2	XXYLT1 antisense RNA 2 [Source:HGNC Symbol;Acc:HGNC:41154]	antisense_RNA	HGNC:41154	101410543	1.65560334691354	1.66311899182734	3.55262119091308	0.000683557645978636	0.0116286418639768
31286	ENSG00000231574	LINC02015	long intergenic non-protein coding RNA 2015 [Source:HGNC Symbol;Acc:HGNC:52850]	lincRNA	HGNC:52850	102724550	4.82895106155625	4.93920221121832	3.0896144710957	1.35110702164044e-09	1.12408159362466e-07
35709	ENSG00000237927		Novel	lincRNA		NA	3.67227073444751	3.82790794219729	4.72761427836187	1.50685542671012e-06	6.13397791201497e-05
52838	ENSG00000270069	MIR222HG	MIR222 host gene [Source:HGNC Symbol;Acc:HGNC:49555]	lincRNA	HGNC:49555	NA	2.36245909202781	2.36800371943916	4.24630004006784	2.11543441852853e-08	1.40184427339466e-06
33393	ENSG00000234608	MAPKAPK5-AS1	MAPKAPK5 antisense RNA 1 [Source:HGNC Symbol;Acc:HGNC:24091]	lincRNA	HGNC:24091	51275	-2.30194853682664	-2.30829951336837	4.1359455335786	2.42719168804347e-06	9.44202418440939e-05
30708	ENSG00000230733		Novel	lincRNA		NA	-1.99376249255288	-1.99638395464524	4.91640783291052	6.02515157418203e-06	0.000204388921555139
19830	ENSG00000203709	C1orf132	chromosome 1 open reading frame 132 [Source:HGNC Symbol;Acc:HGNC:32018]	lincRNA	HGNC:32018	NA	-1.91315159887134	-1.92314648610924	3.36452087019375	0.0010425646013107	0.0166197920639711
46160	ENSG00000258791	LINC00520	long intergenic non-protein coding RNA 520 [Source:HGNC Symbol;Acc:HGNC:19843]	lincRNA	HGNC:19843	NA	1.90460208555853	1.90650662725157	5.78901214018216	8.83296916720746e-06	0.000282803883617502
29310	ENSG00000228742		Novel	lincRNA		NA	1.87404069672034	1.89032992902594	3.09399033618771	0.00065568205604081	0.011251191778685
53153	ENSG00000270607		Novel	lincRNA		NA	1.77836671612211	1.78183390964199	4.94651716012143	5.76610465933152e-05	0.00140238094147227
40714	ENSG00000250899		Novel	lincRNA		NA	-1.67493509421939	-1.68111073279673	3.49136315265686	0.00267035595500404	0.0358500791226573
56442	ENSG00000275632		Novel	lincRNA		NA	-1.6353678894985	-1.6389067801943	4.26449376033118	0.00206028855139863	0.0295385772438259
47629	ENSG00000260604		Novel	lincRNA		NA	-1.51951734129029	-1.52291727466638	4.27742971309928	0.00192971216419671	0.0278768811755565
57058	ENSG00000276529		Novel	lincRNA		NA	-1.44207105800472	-1.44462549494396	4.8222609057373	0.00252262758835158	0.0343934321196547
19573	ENSG00000202198		7SK RNA [Source:RFAM;Acc:RF00100]	misc_RNA		NA	3.73008263311797	3.73573610089369	4.59013930260684	1.34148028703874e-16	3.3978205137039e-14
19070	ENSG00000201098	RNY1	RNA, Ro-associated Y1 [Source:HGNC Symbol;Acc:HGNC:10242]	misc_RNA	HGNC:10242	6084	2.16883770832066	2.17268610647995	3.4625460762589	2.35321589070966e-05	0.000667212804037529
19634	ENSG00000202318		Y RNA [Source:RFAM;Acc:RF00019]	misc_RNA		NA	-1.70645176984624	-1.71266296724506	3.86352624810147	0.00239305791457091	0.0332229891720819
21735	ENSG00000210082	MT-RNR2	mitochondrially encoded 16S RNA [Source:HGNC Symbol;Acc:HGNC:7471]	Mt_rRNA	HGNC:7471	4550	2.36674606368663	2.36674729453183	16.0582601600977	6.22506659641777e-09	4.54828904269037e-07
21771	ENSG00000211459	MT-RNR1	mitochondrially encoded 12S RNA [Source:HGNC Symbol;Acc:HGNC:7470]	Mt_rRNA	HGNC:7470	4549	2.34855290759302	2.34856067471437	13.2089343330786	4.66057462434402e-09	3.47197578877602e-07
21743	ENSG00000210144	MT-TY	mitochondrially encoded tRNA tyrosine [Source:HGNC Symbol;Acc:HGNC:7502]	Mt_tRNA	HGNC:7502	NA	-4.11920626198456	-4.13990549499954	5.22597137299073	3.18414178358976e-10	2.92684258462549e-08
21755	ENSG00000210196	MT-TP	mitochondrially encoded tRNA proline [Source:HGNC Symbol;Acc:HGNC:7494]	Mt_tRNA	HGNC:7494	NA	-3.05132876603753	-3.06033552999024	4.97680139834707	3.16313886906717e-07	1.60237585909456e-05
21727	ENSG00000209082	MT-TL1	mitochondrially encoded tRNA leucine 1 (UUA/G) [Source:HGNC Symbol;Acc:HGNC:7490]	Mt_tRNA	HGNC:7490	NA	-2.57876868342922	-2.58249988828885	5.91035844375412	8.74247550835965e-06	0.000280695030547277
21733	ENSG00000210049	MT-TF	mitochondrially encoded tRNA phenylalanine [Source:HGNC Symbol;Acc:HGNC:7481]	Mt_tRNA	HGNC:7481	NA	-2.05786768916254	-2.06066794712348	6.2613381392139	0.000174420583012659	0.00370904068130277
39513	ENSG00000249072		Novel	processed_pseudogene		NA	2.93464489095069	2.93593916518189	6.41286914521534	1.2483029994701e-08	8.62312581088494e-07
39404	ENSG00000248909	HMGB1P21	high mobility group box 1 pseudogene 21 [Source:HGNC Symbol;Acc:HGNC:39106]	processed_pseudogene	HGNC:39106	NA	-1.80417082611312	-1.81037423713119	3.75398344876606	0.00323990487403532	0.0414460558409143
39963	ENSG00000249784	SCARNA22	small Cajal body-specific RNA 22 [Source:HGNC Symbol;Acc:HGNC:32580]	scaRNA	HGNC:32580	677770	-4.35670480602307	-4.36388204201686	6.03156839058145	4.01267743648505e-12	5.38076440247725e-10
58935	ENSG00000279010		Novel	sense_overlapping		NA	-1.61777047203697	-1.62520073837716	3.5748998085639	0.00373528328462528	0.0466381997742712
59954	ENSG00000280152		Novel	TEC		NA	-2.73336223689114	-2.75068899769267	3.68397604350812	0.000314012465261038	0.00612839140859218
60034	ENSG00000280239		Novel	TEC		NA	-2.39116897167493	-2.39945540616548	4.21150302720461	7.18114648648784e-07	3.2352058360865e-05
33264	ENSG00000234420	ZNF37BP	zinc finger protein 37B, pseudogene [Source:HGNC Symbol;Acc:HGNC:13103]	transcribed_processed_pseudogene	HGNC:13103	100129482	-1.5213158704116	-1.52391444979348	4.82101799363911	0.00105189857551972	0.0167019657936336
54364	ENSG00000272578		Novel	transcribed_unprocessed_pseudogene		NA	-3.2662955647787	-3.289523570357	3.80104498987801	2.62714046985811e-06	0.000100483715018264
27062	ENSG00000225492	GBP1P1	guanylate binding protein 1 pseudogene 1 [Source:HGNC Symbol;Acc:HGNC:39561]	transcribed_unprocessed_pseudogene	HGNC:39561	400759	2.72569359186646	2.75360944502131	4.04862730667761	7.90445347477125e-07	3.47856991140705e-05
15463	ENSG00000182841	RRP7BP	ribosomal RNA processing 7 homolog B, pseudogene [Source:HGNC Symbol;Acc:HGNC:30454]	transcribed_unprocessed_pseudogene	HGNC:30454	91695	-2.3549771659312	-2.36545831480635	3.78392254704284	2.13504746060411e-06	8.39147274343641e-05
55604	ENSG00000274471		Novel	unprocessed_pseudogene		NA	-2.21293657992932	-2.22893832514269	3.05945991262761	0.000430163701178976	0.00801144749352608
59337	ENSG00000279457		Novel	unprocessed_pseudogene		102723897	-1.77846116488772	-1.78499959849981	3.99069256601354	0.00128700269846771	0.0197698878128503
